# Supplementary material for: Identification of Hub Genes in Idiopathic Pulmonary Fibrosis and Their Association with Lung Cancer by Bioinformatics Analysis
Source: Adv Respir Med. 2023 Oct 12;91(5):407–31. doi: 10.3390/arm91050032 (PMC10604190; doi:10.3390/arm91050032)
Supplement: Supplementary file 1 [file arm-91-00032-s001.zip › Supplementary tables.xlsx]

## Sheet: Table S1
Table 1. Complete list of differentially expressed genes (DEGs).
Gene symbol	Gene name	Adj. p-value	p-value	Z-value
CDH3	cadherin 3	0	0	15.3523
MMP7	matrix metallopeptidase 7	0	0	13.2006
COMP	cartilage oligomeric matrix protein	0	0	12.7712
ADAM12	ADAM metallopeptidase domain 12	0	0	12.4235
TGFB3	transforming growth factor beta 3	0	0	11.6816
H2AFY2	H2A histone family member Y2	0	0	11.5528
CRABP2	cellular retinoic acid binding protein 2	0	0	11.4267
MAP1A	microtubule associated protein 1A	0	0	11.2939
CXCL14	C-X-C motif chemokine ligand 14	0	0	11.0529
MYOCD	myocardin	0	0	10.9718
FHL2	four and a half LIM domains 2	0	0	10.4205
TMPRSS4	transmembrane serine protease 4	0	0	10.3934
FMO1	flavin containing monooxygenase 1	0	0	10.344
VSIG1	V-set and immunoglobulin domain containing 1	0	0	10.2984
CFHR2	complement factor H related 2	0	0	10.0516
KRT15	keratin 15	0	0	9.98124
SGCD	sarcoglycan delta	0	0	9.93797
S100A2	S100 calcium binding protein A2	0	0	9.58691
THSD7B	thrombospondin type 1 domain containing 7B	0	0	9.5571
ISM1	isthmin 1	0	0	9.53904
DZIP1L	DAZ interacting zinc finger protein 1 like	0	0	9.51582
SERPINB5	serpin family B member 5	0	0	9.4375
ST6GALNAC1	ST6 N-acetylgalactosaminide alpha-2,6-sialyltransferase 1	0	0	9.42838
EGFL6	EGF like domain multiple 6	0	0	9.40135
COL15A1	collagen type XV alpha 1 chain	0	0	9.3862
COL5A1	collagen type V alpha 1 chain	0	0	9.33762
CLU	clusterin	0	0	9.24714
BPIFB1	BPI fold containing family B member 1	0	0	9.24401
PIEZO2	piezo type mechanosensitive ion channel component 2	0	0	9.20645
KATNAL2	katanin catalytic subunit A1 like 2	0	0	9.14444
SLN	sarcolipin	0	0	9.09101
TP63	tumor protein p63	0	0	8.99611
EYA2	EYA transcriptional coactivator and phosphatase 2	0	0	8.98877
SLC4A11	solute carrier family 4 member 11	0	0	8.97573
ADAMTS14	ADAM metallopeptidase with thrombospondin type 1 motif 14	0	0	8.95339
PLEKHS1	pleckstrin homology domain containing S1	0	0	8.93874
KCNN4	potassium calcium-activated channel subfamily N member 4	0	0	8.92136
PZP	PZP, alpha-2-macroglobulin like	0	0	8.91283
MUC5B	mucin 5B, oligomeric mucus/gel-forming	0	0	8.88235
LRRN1	leucine rich repeat neuronal 1	0	0	8.85695
RSPH1	radial spoke head 1 homolog	0	0	8.83438
RYR3	ryanodine receptor 3	0	0	8.81781
COL28A1	collagen type XXVIII alpha 1 chain	0	0	8.75192
BNC2	basonuclin 2	0	0	8.74583
DERL3	derlin 3	0	0	8.73548
PCDH18	protocadherin 18	0	0	8.70201
KRT5	keratin 5	0	0	8.6633
SEMA3D	semaphorin 3D	0	0	8.6418
C6orf118	chromosome 6 open reading frame 118	0	0	8.63568
VTCN1	V-set domain containing T cell activation inhibitor 1	0	0	8.62291
CCL13	C-C motif chemokine ligand 13	0	0	8.56205
FAT2	FAT atypical cadherin 2	0	0	8.52457
PAMR1	peptidase domain containing associated with muscle regeneration 1	0	0	8.51295
TRIM36	tripartite motif containing 36	0	0	8.4972
TRIP13	thyroid hormone receptor interactor 13	0	0	8.4926
TNN	tenascin N	0	0	8.47723
NOVA1	NOVA alternative splicing regulator 1	0	0	8.46805
NSG1	neuronal vesicle trafficking associated 1	0	0	8.43087
CTSK	cathepsin K	0	0	8.40625
TRPV4	transient receptor potential cation channel subfamily V member 4	0	0	8.40367
MARK1	microtubule affinity regulating kinase 1	0	0	8.39079
RGS7BP	regulator of G protein signaling 7 binding protein	0	0	8.38561
LRRC4C	leucine rich repeat containing 4C	0	0	8.37466
C3orf67	chromosome 3 open reading frame 67	0	0	8.37101
CAPSL	calcyphosine like	0	0	8.35427
PAX9	paired box 9	0	0	8.34268
FHAD1	forkhead associated phosphopeptide binding domain 1	0	0	8.31523
C11orf70	NA	0	0	8.31131
SPOCK3	SPARC (osteonectin), cwcv and kazal like domains proteoglycan 3	1.76266e-14	2.22045e-16	8.24326
SLCO5A1	solute carrier organic anion transporter family member 5A1	1.76266e-14	2.22045e-16	8.23334
LAX1	lymphocyte transmembrane adaptor 1	1.76266e-14	2.22045e-16	8.21577
DNAH3	dynein axonemal heavy chain 3	1.76266e-14	2.22045e-16	8.19183
FHOD3	formin homology 2 domain containing 3	1.76266e-14	2.22045e-16	8.17194
DRC1	dynein regulatory complex subunit 1	1.76266e-14	2.22045e-16	8.17193
ESRRG	estrogen related receptor gamma	3.28098e-14	4.44089e-16	8.14407
KCNMB1	potassium calcium-activated channel subfamily M regulatory beta subunit 1	3.28098e-14	4.44089e-16	8.13145
CTHRC1	collagen triple helix repeat containing 1	3.28098e-14	4.44089e-16	8.12509
CLMN	calmin	3.28098e-14	4.44089e-16	8.12249
SRD5A2	steroid 5 alpha-reductase 2	3.28098e-14	4.44089e-16	8.12133
ANKFN1	ankyrin repeat and fibronectin type III domain containing 1	3.28098e-14	4.44089e-16	8.11674
TFAP2A	transcription factor AP-2 alpha	3.28098e-14	4.44089e-16	8.10533
ANKRD45	ankyrin repeat domain 45	4.73399e-14	6.66134e-16	8.0984
C9orf135	chromosome 9 open reading frame 135	4.73399e-14	6.66134e-16	8.07111
LRRC27	leucine rich repeat containing 27	4.73399e-14	6.66134e-16	8.06951
GLB1L3	galactosidase beta 1 like 3	6.19401e-14	8.88178e-16	8.03035
RAB9B	RAB9B, member RAS oncogene family	7.67082e-14	1.11022e-15	8.02097
SOX2	SRY-box 2	9.03762e-14	1.33227e-15	7.98527
CHST9	carbohydrate sulfotransferase 9	9.03762e-14	1.33227e-15	7.98225
SLC16A9	solute carrier family 16 member 9	1.0264e-13	1.55431e-15	7.96534
TSPAN11	tetraspanin 11	1.15262e-13	1.77636e-15	7.95244
FANK1	fibronectin type III and ankyrin repeat domains 1	1.15262e-13	1.77636e-15	7.94869
ARMC2	armadillo repeat containing 2	1.27454e-13	1.9984e-15	7.94778
TTC29	tetratricopeptide repeat domain 29	1.27454e-13	1.9984e-15	7.93959
CPXM1	carboxypeptidase X, M14 family member 1	1.38075e-13	2.22045e-15	7.93285
DNAI1	dynein axonemal intermediate chain 1	1.38075e-13	2.22045e-15	7.92424
IL17RD	interleukin 17 receptor D	1.49392e-13	2.44249e-15	7.91429
F2RL2	coagulation factor II thrombin receptor like 2	1.73707e-13	2.88658e-15	7.89698
CADPS	calcium dependent secretion activator	2.97724e-13	5.10703e-15	7.82628
KCNJ16	potassium voltage-gated channel subfamily J member 16	4.89538e-13	8.65974e-15	7.75863
C4orf22	NA	4.89538e-13	8.65974e-15	7.75702
WDR66	WD repeat domain 66	4.98315e-13	8.88178e-15	7.75321
RUNX2	runt related transcription factor 2	5.19326e-13	9.32587e-15	7.74749
MUC4	mucin 4, cell surface associated	6.94435e-13	1.26565e-14	7.70919
LRGUK	leucine rich repeats and guanylate kinase domain containing	7.37742e-13	1.35447e-14	7.70122
STOX1	storkhead box 1	8.28448e-13	1.55431e-14	7.68366
MARCH10	membrane associated ring-CH-type finger 10	8.28448e-13	1.55431e-14	7.68277
CCDC60	coiled-coil domain containing 60	9.80136e-13	1.86517e-14	7.65988
PRMT8	protein arginine methyltransferase 8	1.18184e-12	2.26485e-14	7.63456
RIBC2	RIB43A domain with coiled-coils 2	1.35773e-12	2.62013e-14	7.61606
PTPRT	protein tyrosine phosphatase, receptor type T	1.54263e-12	2.9976e-14	7.59841
CCDC148	coiled-coil domain containing 148	1.74769e-12	3.41949e-14	7.5814
BHLHE22	basic helix-loop-helix family member e22	2.09648e-12	4.13003e-14	7.55682
BCAS1	breast carcinoma amplified sequence 1	2.33981e-12	4.64073e-14	7.54174
CYP27C1	cytochrome P450 family 27 subfamily C member 1	2.44642e-12	4.88498e-14	7.53488
TNS4	tensin 4	2.4743e-12	4.9738e-14	7.53241
CBLN4	cerebellin 4 precursor	2.68834e-12	5.44009e-14	7.52069
KRT14	keratin 14	2.75786e-12	5.61773e-14	7.5165
ADGB	androglobin	2.92394e-12	5.9952e-14	7.50799
TNC	tenascin C	3.79795e-12	7.83817e-14	7.47308
DYNLRB2	dynein light chain roadblock-type 2	3.81621e-12	7.92699e-14	7.47151
COL18A1	collagen type XVIII alpha 1 chain	3.9192e-12	8.19345e-14	7.46716
WEE2-AS1	WEE2 antisense RNA 1	3.947e-12	8.30447e-14	7.46531
MEG3	maternally expressed 3 (non-protein coding)	4.1737e-12	8.83738e-14	7.45709
MORN3	MORN repeat containing 3	4.37671e-12	9.32587e-14	7.45023
CCDC114	coiled-coil domain containing 114	4.41496e-12	9.52571e-14	7.4472
AFAP1L2	actin filament associated protein 1 like 2	8.82323e-12	1.92735e-13	7.35375
BBOX1	gamma-butyrobetaine hydroxylase 1	1.05274e-11	2.3137e-13	7.32932
DLG2	discs large MAGUK scaffold protein 2	1.06343e-11	2.35145e-13	7.32709
DNAH2	dynein axonemal heavy chain 2	1.4942e-11	3.32401e-13	7.28058
STOML3	stomatin like 3	1.54081e-11	3.44835e-13	7.27565
DNER	delta/notch like EGF repeat containing	1.60622e-11	3.6593e-13	7.26758
NRG4	neuregulin 4	1.85941e-11	4.26104e-13	7.24697
GJB2	gap junction protein beta 2	2.14048e-11	4.93383e-13	7.22713
MMP10	matrix metallopeptidase 10	2.18749e-11	5.0715e-13	7.22339
FUT2	fucosyltransferase 2	2.70341e-11	6.30385e-13	7.19373
OGN	osteoglycin	2.77696e-11	6.51257e-13	7.18931
TEKT2	tektin 2	2.79884e-11	6.60139e-13	7.18745
CCDC40	coiled-coil domain containing 40	2.98709e-11	7.08544e-13	7.1778
NRK	Nik related kinase	3.55036e-11	8.53095e-13	7.15235
ZNF474	zinc finger protein 474	3.55036e-11	8.55538e-13	7.15196
CLDN2	claudin 2	3.97381e-11	9.63896e-13	7.13556
GRIN2A	glutamate ionotropic receptor NMDA type subunit 2A	4.05894e-11	9.95426e-13	7.13113
FBXO16	F-box protein 16	4.60599e-11	1.13576e-12	7.11297
ALDH1A3	aldehyde dehydrogenase 1 family member A3	5.11055e-11	1.27387e-12	7.09711
DNAH10	dynein axonemal heavy chain 10	5.48194e-11	1.37379e-12	7.08666
COCH	cochlin	5.72511e-11	1.4424e-12	7.07991
EFCAB1	EF-hand calcium binding domain 1	5.74479e-11	1.45506e-12	7.0787
SERPINB13	serpin family B member 13	7.12292e-11	1.82321e-12	7.04738
RNF150	ring finger protein 150	8.16885e-11	2.10187e-12	7.02755
MUC16	mucin 16, cell surface associated	9.06056e-11	2.34346e-12	7.01235
SNAP25	synaptosome associated protein 25	9.53228e-11	2.47824e-12	7.00453
GLB1L2	galactosidase beta 1 like 2	9.81965e-11	2.57905e-12	6.99894
PCDH7	protocadherin 7	9.81965e-11	2.57927e-12	6.99893
PBLD	phenazine biosynthesis like protein domain containing	1.16982e-10	3.11973e-12	6.97223
PIH1D3	PIH1 domain containing 3	1.21177e-10	3.24785e-12	6.96656
THY1	Thy-1 cell surface antigen	1.41009e-10	3.7983e-12	6.94449
ENC1	ectodermal-neural cortex 1	1.52607e-10	4.13114e-12	6.93262
EPHB2	EPH receptor B2	1.78945e-10	4.89209e-12	6.90867
SPATA4	spermatogenesis associated 4	1.8103e-10	4.97336e-12	6.90634
TEKT3	tektin 3	1.91023e-10	5.28821e-12	6.89762
LRRC17	leucine rich repeat containing 17	1.91023e-10	5.29909e-12	6.89733
ITGBL1	integrin subunit beta like 1	1.96095e-10	5.46607e-12	6.89292
CTSE	cathepsin E	2.07176e-10	5.80269e-12	6.88441
LCN2	lipocalin 2	2.09036e-10	5.89617e-12	6.88213
SERPINB3	serpin family B member 3	2.09036e-10	5.91083e-12	6.88178
MEOX1	mesenchyme homeobox 1	2.13177e-10	6.05649e-12	6.87831
CCDC80	coiled-coil domain containing 80	2.13825e-10	6.10356e-12	6.87721
DPP10	dipeptidyl peptidase like 10	2.37977e-10	6.85674e-12	6.86061
VWA5A	von Willebrand factor A domain containing 5A	2.5112e-10	7.26907e-12	6.85226
MZB1	marginal zone B and B1 cell specific protein	2.60885e-10	7.61569e-12	6.8456
CAMK1D	calcium/calmodulin dependent protein kinase ID	2.60885e-10	7.62168e-12	6.84549
NFATC4	nuclear factor of activated T cells 4	2.94708e-10	8.6493e-12	6.82736
TWIST1	twist family bHLH transcription factor 1	3.43264e-10	1.01203e-11	6.80478
SFRP4	secreted frizzled related protein 4	4.38055e-10	1.30325e-11	6.76828
MYOF	myoferlin	4.42332e-10	1.3219e-11	6.76622
TTC21A	tetratricopeptide repeat domain 21A	4.7476e-10	1.42517e-11	6.75532
ATP12A	ATPase H+/K+ transporting non-gastric alpha2 subunit	4.75051e-10	1.43241e-11	6.75459
DSG3	desmoglein 3	5.06098e-10	1.53959e-11	6.74412
MSMB	microseminoprotein beta	5.84096e-10	1.79252e-11	6.722
GABRP	gamma-aminobutyric acid type A receptor pi subunit	5.91166e-10	1.82214e-11	6.71961
RBM24	RNA binding motif protein 24	6.18417e-10	1.91442e-11	6.71241
KRT6A	keratin 6A	6.86969e-10	2.13585e-11	6.69642
FBXO15	F-box protein 15	7.37566e-10	2.31508e-11	6.68463
NLGN4Y	neuroligin 4, Y-linked	8.77994e-10	2.77682e-11	6.65795
AHNAK2	AHNAK nucleoprotein 2	9.15194e-10	2.90674e-11	6.65122
MAP3K19	mitogen-activated protein kinase kinase kinase 19	9.74026e-10	3.10665e-11	6.64142
ERN2	endoplasmic reticulum to nucleus signaling 2	1.10107e-09	3.52662e-11	6.62271
GDA	guanine deaminase	1.20267e-09	3.88427e-11	6.60843
THBS4	thrombospondin 4	1.34322e-09	4.3562e-11	6.59143
LCA5L	LCA5L, lebercilin like	1.45747e-09	4.74625e-11	6.57869
HABP2	hyaluronan binding protein 2	1.61704e-09	5.28755e-11	6.56261
CXCL6	C-X-C motif chemokine ligand 6	1.62688e-09	5.35596e-11	6.56069
PCP4	Purkinje cell protein 4	1.67072e-09	5.53024e-11	6.55591
TCTEX1D1	Tctex1 domain containing 1	1.87e-09	6.24003e-11	6.53787
NALCN	sodium leak channel, non-selective	2.35658e-09	7.92684e-11	6.50198
DYDC1	DPY30 domain containing 1	2.52576e-09	8.52978e-11	6.49095
GCNT3	glucosaminyl (N-acetyl) transferase 3, mucin type	2.64074e-09	8.98885e-11	6.48305
OSR2	odd-skipped related transciption factor 2	2.94911e-09	1.0078e-10	6.46578
DIO2	iodothyronine deiodinase 2	3.225e-09	1.11073e-10	6.45106
MICAL3	microtubule associated monooxygenase, calponin and LIM domain containing 3	3.63194e-09	1.26062e-10	6.43185
FAT4	FAT atypical cadherin 4	4.01114e-09	1.40836e-10	6.41499
CAMK4	calcium/calmodulin dependent protein kinase IV	4.43232e-09	1.56812e-10	6.3986
GREM2	gremlin 2, DAN family BMP antagonist	4.49247e-09	1.59542e-10	6.39596
TSNAXIP1	translin associated factor X interacting protein 1	5.32061e-09	1.90378e-10	6.36891
DYDC2	DPY30 domain containing 2	5.37495e-09	1.93043e-10	6.36678
C2orf73	chromosome 2 open reading frame 73	6.20097e-09	2.23541e-10	6.34423
SERPINI2	serpin family I member 2	6.4971e-09	2.35087e-10	6.33647
CYP2J2	cytochrome P450 family 2 subfamily J member 2	6.63048e-09	2.40801e-10	6.33277
ALDH1B1	aldehyde dehydrogenase 1 family member B1	6.91698e-09	2.5306e-10	6.32511
ADAMTSL1	ADAMTS like 1	7.23232e-09	2.65566e-10	6.31765
MOXD1	monooxygenase DBH like 1	7.34893e-09	2.70833e-10	6.31462
MXRA5	matrix remodeling associated 5	7.49094e-09	2.79078e-10	6.30998
KLHL13	kelch like family member 13	7.92764e-09	2.9641e-10	6.30064
FAM83A	family with sequence similarity 83 member A	8.19579e-09	3.07534e-10	6.29493
CRLF1	cytokine receptor like factor 1	8.43994e-09	3.17827e-10	6.28982
VAT1L	vesicle amine transport 1 like	9.51856e-09	3.60996e-10	6.27002
RASGRF2	Ras protein specific guanine nucleotide releasing factor 2	1.03602e-08	3.94304e-10	6.25627
HOMER2	homer scaffold protein 2	1.07448e-08	4.10382e-10	6.25003
TF	transferrin	1.35696e-08	5.23725e-10	6.21183
SNCAIP	synuclein alpha interacting protein	1.50774e-08	5.87984e-10	6.19362
CCNA1	cyclin A1	1.52719e-08	5.97615e-10	6.19106
SCARA5	scavenger receptor class A member 5	1.5841e-08	6.24128e-10	6.18421
KIF9	kinesin family member 9	1.97544e-08	7.80965e-10	6.14875
PPP1R36	protein phosphatase 1 regulatory subunit 36	2.02369e-08	8.02749e-10	6.14438
DPYS	dihydropyrimidinase	2.20901e-08	8.79224e-10	6.12992
C11orf16	chromosome 11 open reading frame 16	2.23118e-08	8.91038e-10	6.1278
MS4A1	membrane spanning 4-domains A1	2.6258e-08	1.05567e-09	6.10076
MYCBPAP	MYCBP associated protein	2.65912e-08	1.07263e-09	6.09821
ARSJ	arylsulfatase family member J	2.82825e-08	1.14464e-09	6.08781
C16orf46	chromosome 16 open reading frame 46	2.87336e-08	1.16675e-09	6.08475
RBKS	ribokinase	2.97426e-08	1.21569e-09	6.07816
CD200R1	CD200 receptor 1	3.27742e-08	1.3484e-09	6.06152
EFCAB6	EF-hand calcium binding domain 6	3.37929e-08	1.40388e-09	6.05503
PAQR7	progestin and adipoQ receptor family member 7	3.52013e-08	1.46711e-09	6.04794
GRIK2	glutamate ionotropic receptor kainate type subunit 2	3.79722e-08	1.58769e-09	6.0352
TTC30B	tetratricopeptide repeat domain 30B	4.1969e-08	1.77043e-09	6.01758
CLSTN1	calsyntenin 1	7.52413e-08	3.21656e-09	5.92015
TDO2	tryptophan 2,3-dioxygenase	7.55439e-08	3.23962e-09	5.91897
SLC1A4	solute carrier family 1 member 4	8.6148e-08	3.71746e-09	5.8963
ADH7	alcohol dehydrogenase 7 (class IV), mu or sigma polypeptide	9.09497e-08	3.94904e-09	5.88631
TRIM29	tripartite motif containing 29	9.4529e-08	4.12978e-09	5.87891
WDR93	WD repeat domain 93	9.66893e-08	4.25008e-09	5.87415
SPAG8	sperm associated antigen 8	1.0194e-07	4.49453e-09	5.86488
RIBC1	RIB43A domain with coiled-coils 1	1.12839e-07	4.99019e-09	5.8475
LRRIQ3	leucine rich repeats and IQ motif containing 3	1.17347e-07	5.2053e-09	5.84047
FREM1	FRAS1 related extracellular matrix 1	1.27479e-07	5.67182e-09	5.82616
IGSF9	immunoglobulin superfamily member 9	1.27591e-07	5.69391e-09	5.82551
GPR87	G protein-coupled receptor 87	1.30419e-07	5.83757e-09	5.82135
PLN	phospholamban	1.32097e-07	5.94807e-09	5.81821
C8orf37	chromosome 8 open reading frame 37	1.35563e-07	6.12231e-09	5.81338
RAB30	RAB30, member RAS oncogene family	1.39334e-07	6.31132e-09	5.80829
COL24A1	collagen type XXIV alpha 1 chain	1.60302e-07	7.28254e-09	5.78428
NEK10	NIMA related kinase 10	1.60539e-07	7.31483e-09	5.78353
LEKR1	leucine, glutamate and lysine rich 1	1.69879e-07	7.76317e-09	5.77352
FAM81B	family with sequence similarity 81 member B	1.73233e-07	7.96287e-09	5.76924
HS6ST2	heparan sulfate 6-O-sulfotransferase 2	1.81842e-07	8.40731e-09	5.76008
CDCP1	CUB domain containing protein 1	1.83871e-07	8.52577e-09	5.75772
TACR1	tachykinin receptor 1	2.0516e-07	9.56788e-09	5.73822
MYH11	myosin heavy chain 11	2.05977e-07	9.66123e-09	5.73657
GSN	gelsolin	2.1125e-07	9.93684e-09	5.7318
SPAG17	sperm associated antigen 17	2.14556e-07	1.01211e-08	5.72869
NUP62CL	nucleoporin 62 C-terminal like	2.20004e-07	1.04076e-08	5.72395
ALDH3A1	aldehyde dehydrogenase 3 family member A1	2.25066e-07	1.07074e-08	5.71913
BDKRB2	bradykinin receptor B2	2.51304e-07	1.2124e-08	5.69797
SLAMF7	SLAM family member 7	2.60283e-07	1.2627e-08	5.69104
CASQ2	calsequestrin 2	2.65471e-07	1.29142e-08	5.6872
STARD5	StAR related lipid transfer domain containing 5	2.94207e-07	1.45487e-08	5.6668
MMP16	matrix metallopeptidase 16	2.96691e-07	1.4751e-08	5.66443
DLEC1	deleted in lung and esophageal cancer 1	3.11647e-07	1.55364e-08	5.65553
CLCA4	chloride channel accessory 4	3.26774e-07	1.63343e-08	5.64693
ASPN	asporin	4.196e-07	2.11993e-08	5.60192
TTLL6	tubulin tyrosine ligase like 6	4.36961e-07	2.21936e-08	5.59397
EFHC2	EF-hand domain containing 2	4.91525e-07	2.50307e-08	5.57306
ALOX15	arachidonate 15-lipoxygenase	4.99506e-07	2.55041e-08	5.56979
PDZRN3	PDZ domain containing ring finger 3	5.08066e-07	2.60093e-08	5.56638
TTC25	tetratricopeptide repeat domain 25	5.17892e-07	2.65817e-08	5.56258
SIX4	SIX homeobox 4	5.54705e-07	2.85455e-08	5.55013
FAM179A	NA	5.55803e-07	2.86765e-08	5.54933
CRISP2	cysteine rich secretory protein 2	5.83703e-07	3.01942e-08	5.54031
ZNF521	zinc finger protein 521	6.04137e-07	3.13322e-08	5.53382
PDE10A	phosphodiesterase 10A	6.07775e-07	3.16023e-08	5.53232
CHIT1	chitinase 1	6.15216e-07	3.20717e-08	5.52973
ATP1A2	ATPase Na+/K+ transporting subunit alpha 2	6.46097e-07	3.38547e-08	5.52023
LRRC71	leucine rich repeat containing 71	7.15671e-07	3.75962e-08	5.50179
CLCA2	chloride channel accessory 2	7.28228e-07	3.83535e-08	5.49827
B3GNT3	UDP-GlcNAc:betaGal beta-1,3-N-acetylglucosaminyltransferase 3	7.38434e-07	3.89899e-08	5.49537
ARMC3	armadillo repeat containing 3	7.89143e-07	4.17732e-08	5.48319
POF1B	POF1B, actin binding protein	8.70797e-07	4.62122e-08	5.4653
MTTP	microsomal triglyceride transfer protein	8.7996e-07	4.68164e-08	5.463
CHST6	carbohydrate sulfotransferase 6	1.00296e-06	5.37635e-08	5.43839
GREM1	gremlin 1, DAN family BMP antagonist	1.01366e-06	5.44732e-08	5.43605
VSTM2L	V-set and transmembrane domain containing 2 like	1.01387e-06	5.46204e-08	5.43557
ZBBX	zinc finger B-box domain containing	1.06738e-06	5.76457e-08	5.42595
SERPIND1	serpin family D member 1	1.19148e-06	6.48271e-08	5.40495
C11orf88	chromosome 11 open reading frame 88	1.27973e-06	6.99719e-08	5.39124
MYOM1	myomesin 1	1.43052e-06	7.85999e-08	5.37031
IQCA1	IQ motif containing with AAA domain 1	1.51561e-06	8.34786e-08	5.35944
ICA1L	islet cell autoantigen 1 like	1.56133e-06	8.62059e-08	5.35363
MPPED2	metallophosphoesterase domain containing 2	1.6352e-06	9.05035e-08	5.34483
DNMBP	dynamin binding protein	1.69504e-06	9.47241e-08	5.33656
ASB5	ankyrin repeat and SOCS box containing 5	1.69506e-06	9.49524e-08	5.33613
MMP13	matrix metallopeptidase 13	1.80105e-06	1.01131e-07	5.32468
SLC22A4	solute carrier family 22 member 4	1.93719e-06	1.09035e-07	5.31098
SPEF1	sperm flagellar 1	2.01522e-06	1.13697e-07	5.30335
HIVEP2	human immunodeficiency virus type I enhancer binding protein 2	2.0615e-06	1.16584e-07	5.29877
NCAPH	non-SMC condensin I complex subunit H	2.09572e-06	1.18945e-07	5.29511
PALMD	palmdelphin	2.09572e-06	1.19082e-07	5.2949
BEND5	BEN domain containing 5	2.18333e-06	1.24352e-07	5.28698
FGF14	fibroblast growth factor 14	2.47161e-06	1.41765e-07	5.26295
ACTG2	actin, gamma 2, smooth muscle, enteric	2.7759e-06	1.5959e-07	5.24114
HHLA2	HERV-H LTR-associating 2	2.78564e-06	1.60897e-07	5.23963
DPYSL3	dihydropyrimidinase like 3	2.99204e-06	1.73219e-07	5.226
CPXM2	carboxypeptidase X, M14 family member 2	3.01304e-06	1.75586e-07	5.22349
TSPAN5	tetraspanin 5	3.01304e-06	1.75646e-07	5.22342
TMEM231	transmembrane protein 231	3.07322e-06	1.79978e-07	5.21891
CXXC4	CXXC finger protein 4	3.24317e-06	1.91235e-07	5.20766
WDR54	WD repeat domain 54	3.3327e-06	1.97854e-07	5.20134
KCNE4	potassium voltage-gated channel subfamily E regulatory subunit 4	3.37006e-06	2.00523e-07	5.19885
BAG2	BCL2 associated athanogene 2	3.49599e-06	2.08485e-07	5.19161
FBLN1	fibulin 1	3.79768e-06	2.28512e-07	5.17451
MDH1B	malate dehydrogenase 1B	3.80476e-06	2.29448e-07	5.17374
DTNA	dystrobrevin alpha	4.0913e-06	2.48921e-07	5.15851
TMEM190	transmembrane protein 190	4.132e-06	2.51951e-07	5.15624
ABCA13	ATP binding cassette subfamily A member 13	4.14282e-06	2.53166e-07	5.15534
HSPA4L	heat shock protein family A (Hsp70) member 4 like	4.48478e-06	2.77068e-07	5.13841
IQCD	IQ motif containing D	4.48835e-06	2.7789e-07	5.13786
NAP1L3	nucleosome assembly protein 1 like 3	4.71828e-06	2.93391e-07	5.12764
EBF3	early B cell factor 3	4.72712e-06	2.94574e-07	5.12689
PDE7B	phosphodiesterase 7B	4.8101e-06	3.00389e-07	5.1232
FRMD6	FERM domain containing 6	4.87768e-06	3.05264e-07	5.12017
FDCSP	follicular dendritic cell secreted protein	4.9852e-06	3.1266e-07	5.11565
C1orf54	chromosome 1 open reading frame 54	5.32098e-06	3.36493e-07	5.10177
PIP	prolactin induced protein	5.32098e-06	3.36572e-07	5.10172
ITGA2	integrin subunit alpha 2	5.38809e-06	3.42261e-07	5.09855
AURKA	aurora kinase A	5.46245e-06	3.47717e-07	5.09556
GALNT6	polypeptide N-acetylgalactosaminyltransferase 6	5.5835e-06	3.56919e-07	5.09061
NEK5	NIMA related kinase 5	6.12737e-06	3.93328e-07	5.07216
CCDC153	coiled-coil domain containing 153	6.5098e-06	4.18749e-07	5.06023
FAM83B	family with sequence similarity 83 member B	6.60461e-06	4.25732e-07	5.05708
CDH2	cadherin 2	6.74025e-06	4.3538e-07	5.0528
PRKAA2	protein kinase AMP-activated catalytic subunit alpha 2	6.74585e-06	4.36645e-07	5.05225
HMCN1	hemicentin 1	7.43165e-06	4.89003e-07	5.03058
CASC1	cancer susceptibility 1	8.85939e-06	5.88885e-07	4.99483
TPBG	trophoblast glycoprotein	8.93701e-06	5.95242e-07	4.99275
CXCL13	C-X-C motif chemokine ligand 13	9.05876e-06	6.04565e-07	4.98975
DGKA	diacylglycerol kinase alpha	9.15659e-06	6.13548e-07	4.9869
GPC6	glypican 6	9.24565e-06	6.20755e-07	4.98465
DTL	denticleless E3 ubiquitin protein ligase homolog	9.38183e-06	6.31155e-07	4.98143
CWH43	cell wall biogenesis 43 C-terminal homolog	9.67408e-06	6.52112e-07	4.97511
ROBO1	roundabout guidance receptor 1	9.82283e-06	6.63456e-07	4.97177
PGM5	phosphoglucomutase 5	9.90874e-06	6.70586e-07	4.96969
PROM2	prominin 2	9.91904e-06	6.72612e-07	4.96911
AGBL2	ATP/GTP binding protein like 2	1.00641e-05	6.83801e-07	4.96591
PRR15	proline rich 15	1.02971e-05	7.01005e-07	4.96108
SPATA18	spermatogenesis associated 18	1.05414e-05	7.19051e-07	4.95615
DDIT4L	DNA damage inducible transcript 4 like	1.06697e-05	7.29236e-07	4.95341
CDC20B	cell division cycle 20B	1.13427e-05	7.82833e-07	4.9396
MAATS1	MYCBP associated and testis expressed 1	1.15767e-05	8.00536e-07	4.93524
HLA-DOB	major histocompatibility complex, class II, DO beta	1.24687e-05	8.65558e-07	4.91997
RGS13	regulator of G protein signaling 13	1.25701e-05	8.74282e-07	4.91801
VWA3B	von Willebrand factor A domain containing 3B	1.36801e-05	9.56986e-07	4.90028
IQCH	IQ motif containing H	1.41092e-05	9.8889e-07	4.89384
COL10A1	collagen type X alpha 1 chain	1.4226e-05	9.98985e-07	4.89184
DNAI2	dynein axonemal intermediate chain 2	1.42475e-05	1.0024e-06	4.89117
INPP5D	inositol polyphosphate-5-phosphatase D	1.48672e-05	1.048e-06	4.88241
THBS2	thrombospondin 2	1.54808e-05	1.0954e-06	4.87368
SLC5A5	solute carrier family 5 member 5	1.59489e-05	1.13065e-06	4.86742
SELP	selectin P	1.60912e-05	1.1429e-06	4.86529
RUNDC3B	RUN domain containing 3B	1.60925e-05	1.14667e-06	4.86464
TEKT1	tektin 1	1.60925e-05	1.14731e-06	4.86453
PPP2R2B	protein phosphatase 2 regulatory subunit Bbeta	1.61829e-05	1.15592e-06	4.86305
LMOD1	leiomodin 1	1.79927e-05	1.29243e-06	4.84091
KLHL3	kelch like family member 3	1.80202e-05	1.29682e-06	4.84024
SORD	sorbitol dehydrogenase	1.80924e-05	1.30444e-06	4.83908
FLNC	filamin C	1.83837e-05	1.3279e-06	4.83553
PKIB	cAMP-dependent protein kinase inhibitor beta	2.03946e-05	1.47862e-06	4.8141
TSHZ2	teashirt zinc finger homeobox 2	2.13571e-05	1.55126e-06	4.80452
EFNB3	ephrin B3	2.52902e-05	1.84373e-06	4.76984
CLIC6	chloride intracellular channel 6	2.59193e-05	1.89654e-06	4.76415
ADAMTS18	ADAM metallopeptidase with thrombospondin type 1 motif 18	2.68523e-05	1.972e-06	4.75627
TPTE2P6	transmembrane phosphoinositide 3-phosphatase and tensin homolog 2 pseudogene 6	2.71222e-05	1.99545e-06	4.75388
DNAAF1	dynein axonemal assembly factor 1	2.72047e-05	2.00517e-06	4.7529
VILL	villin like	2.80056e-05	2.06795e-06	4.74667
RHBDL2	rhomboid like 2	2.81388e-05	2.08156e-06	4.74534
ALS2CR12	amyotrophic lateral sclerosis 2 chromosome region 12	2.96022e-05	2.19378e-06	4.7347
DCLK1	doublecortin like kinase 1	3.04804e-05	2.26703e-06	4.72803
BICC1	BicC family RNA binding protein 1	3.08478e-05	2.29849e-06	4.72523
PDZRN4	PDZ domain containing ring finger 4	3.12408e-05	2.33197e-06	4.7223
DNAH9	dynein axonemal heavy chain 9	3.15587e-05	2.35992e-06	4.71987
SNTN	sentan, cilia apical structure protein	3.17705e-05	2.38002e-06	4.71815
LTBP1	latent transforming growth factor beta binding protein 1	3.19791e-05	2.39994e-06	4.71645
SLC4A5	solute carrier family 4 member 5	3.23403e-05	2.43137e-06	4.7138
MRVI1	murine retrovirus integration site 1 homolog	3.41655e-05	2.58049e-06	4.70166
MYOM2	myomesin 2	3.47447e-05	2.63542e-06	4.69736
MMP3	matrix metallopeptidase 3	3.53937e-05	2.68939e-06	4.69322
SPAG16	sperm associated antigen 16	3.57428e-05	2.72071e-06	4.69085
CHRNB1	cholinergic receptor nicotinic beta 1 subunit	3.81059e-05	2.9108e-06	4.67702
AMPD1	adenosine monophosphate deaminase 1	3.87617e-05	2.96884e-06	4.67296
CCDC146	coiled-coil domain containing 146	3.87617e-05	2.97569e-06	4.67249
COL1A1	collagen type I alpha 1 chain	3.91704e-05	3.0131e-06	4.66992
LURAP1	leucine rich adaptor protein 1	3.96208e-05	3.05306e-06	4.66722
AMPD3	adenosine monophosphate deaminase 3	4.05512e-05	3.13563e-06	4.66173
IL13RA2	interleukin 13 receptor subunit alpha 2	4.06085e-05	3.1455e-06	4.66108
SERPINB11	serpin family B member 11 (gene/pseudogene)	4.09167e-05	3.17485e-06	4.65917
CSRNP3	cysteine and serine rich nuclear protein 3	4.16626e-05	3.23832e-06	4.65509
PIFO	primary cilia formation	4.26862e-05	3.3236e-06	4.64974
ATP6V0A4	ATPase H+ transporting V0 subunit a4	4.36378e-05	3.40354e-06	4.64483
KIF6	kinesin family member 6	4.37632e-05	3.41918e-06	4.64388
DNAJB13	DnaJ heat shock protein family (Hsp40) member B13	4.45364e-05	3.49593e-06	4.6393
FAM83D	family with sequence similarity 83 member D	4.45364e-05	3.49702e-06	4.63923
TEX9	testis expressed 9	4.45364e-05	3.4975e-06	4.63921
NAT1	N-acetyltransferase 1	4.4748e-05	3.52011e-06	4.63787
GSTA3	glutathione S-transferase alpha 3	4.74872e-05	3.74832e-06	4.62487
FERMT1	fermitin family member 1	4.80051e-05	3.79563e-06	4.62227
HNF4G	hepatocyte nuclear factor 4 gamma	4.85506e-05	3.84527e-06	4.61958
XBP1	X-box binding protein 1	4.97596e-05	3.94769e-06	4.61412
ZNF587	zinc finger protein 587	5.24219e-05	4.17998e-06	4.60223
ADAM23	ADAM metallopeptidase domain 23	5.61902e-05	4.50305e-06	4.5867
RCAN2	regulator of calcineurin 2	5.64581e-05	4.53208e-06	4.58536
SCG5	secretogranin V	5.66279e-05	4.5533e-06	4.58438
PIH1D2	PIH1 domain containing 2	5.70763e-05	4.59701e-06	4.58239
MROH9	maestro heat like repeat family member 9	5.72647e-05	4.61986e-06	4.58135
SPATA17	spermatogenesis associated 17	5.8051e-05	4.69885e-06	4.5778
ARMC4	armadillo repeat containing 4	5.81148e-05	4.7118e-06	4.57723
AGPAT4	1-acylglycerol-3-phosphate O-acyltransferase 4	5.83998e-05	4.74274e-06	4.57586
VCAM1	vascular cell adhesion molecule 1	6.09417e-05	4.96832e-06	4.56612
PPOX	protoporphyrinogen oxidase	6.09417e-05	4.97303e-06	4.56592
PAK3	p21 (RAC1) activated kinase 3	6.12223e-05	5.00477e-06	4.56459
FRMD5	FERM domain containing 5	6.25225e-05	5.11944e-06	4.55983
NELL1	neural EGFL like 1	6.27262e-05	5.15293e-06	4.55846
VWDE	von Willebrand factor D and EGF domains	6.76023e-05	5.58733e-06	4.54143
CCDC89	coiled-coil domain containing 89	6.76023e-05	5.60522e-06	4.54076
LRRC49	leucine rich repeat containing 49	6.76023e-05	5.60786e-06	4.54066
DFNA5	NA	6.86356e-05	5.70277e-06	4.53712
FGF13	fibroblast growth factor 13	7.18145e-05	6.01837e-06	4.52574
MUC13	mucin 13, cell surface associated	7.18145e-05	6.03259e-06	4.52524
EFHC1	EF-hand domain containing 1	7.18145e-05	6.03427e-06	4.52519
DNAH12	dynein axonemal heavy chain 12	7.54388e-05	6.34891e-06	4.51442
CFH	complement factor H	7.99271e-05	6.73735e-06	4.50182
SMOC1	SPARC related modular calcium binding 1	8.29935e-05	7.01808e-06	4.49314
HCAR1	hydroxycarboxylic acid receptor 1	8.43779e-05	7.16907e-06	4.48861
DAW1	dynein assembly factor with WD repeats 1	8.54382e-05	7.2706e-06	4.48561
CCDC66	coiled-coil domain containing 66	8.82124e-05	7.51851e-06	4.47846
MGARP	mitochondria localized glutamic acid rich protein	9.16845e-05	7.83901e-06	4.46953
TMEM176B	transmembrane protein 176B	9.1795e-05	7.86077e-06	4.46894
SPATS2L	spermatogenesis associated serine rich 2 like	9.33943e-05	8.01023e-06	4.46491
CD163L1	CD163 molecule like 1	0.000100996	8.68924e-06	4.44746
PLP1	proteolipid protein 1	0.000104041	8.96521e-06	4.44074
KRT6B	keratin 6B	0.00010483	9.04724e-06	4.43877
CAPS2	calcyphosine 2	0.000105657	9.1328e-06	4.43675
TLL1	tolloid like 1	0.000111548	9.68681e-06	4.42405
SCAMP5	secretory carrier membrane protein 5	0.000112883	9.83121e-06	4.42085
EFCAB12	EF-hand calcium binding domain 12	0.000112883	9.83301e-06	4.42081
GSDMB	gasdermin B	0.000113523	9.91922e-06	4.41893
SYNJ2	synaptojanin 2	0.000118054	1.03784e-05	4.40914
PTGFRN	prostaglandin F2 receptor inhibitor	0.000121725	1.07175e-05	4.40217
SOX4	SRY-box 4	0.000124735	1.10159e-05	4.39621
RSPH9	radial spoke head 9 homolog	0.00012502	1.10578e-05	4.39538
FAM118A	family with sequence similarity 118 member A	0.000127171	1.12651e-05	4.39135
E2F8	E2F transcription factor 8	0.000129649	1.1502e-05	4.38682
CNTNAP1	contactin associated protein 1	0.000132298	1.17724e-05	4.38176
CORIN	corin, serine peptidase	0.000132368	1.17964e-05	4.38132
SULF1	sulfatase 1	0.000132752	1.18484e-05	4.38036
PSD3	pleckstrin and Sec7 domain containing 3	0.000133959	1.19741e-05	4.37806
EPHA3	EPH receptor A3	0.000134955	1.20812e-05	4.37612
SERPINB4	serpin family B member 4	0.000136549	1.22422e-05	4.37323
C8orf34	chromosome 8 open reading frame 34	0.000139251	1.2508e-05	4.36854
DNAJC12	DnaJ heat shock protein family (Hsp40) member C12	0.000139251	1.25218e-05	4.3683
STAP1	signal transducing adaptor family member 1	0.000139362	1.25504e-05	4.3678
GUCY1A3	NA	0.000140226	1.2647e-05	4.36613
SPRR1B	small proline rich protein 1B	0.000143821	1.29906e-05	4.36026
ZNF382	zinc finger protein 382	0.000146623	1.33026e-05	4.35507
MLEC	malectin	0.000148947	1.35333e-05	4.3513
TDP1	tyrosyl-DNA phosphodiesterase 1	0.000154116	1.40443e-05	4.34317
ECM2	extracellular matrix protein 2	0.000155029	1.41484e-05	4.34155
BLK	BLK proto-oncogene, Src family tyrosine kinase	0.000155575	1.4219e-05	4.34045
COL3A1	collagen type III alpha 1 chain	0.000156781	1.43502e-05	4.33843
P4HA3	prolyl 4-hydroxylase subunit alpha 3	0.000157411	1.4429e-05	4.33723
HSPB11	heat shock protein family B (small) member 11	0.000157457	1.44543e-05	4.33684
C16orf45	chromosome 16 open reading frame 45	0.000165696	1.52551e-05	4.32497
DZANK1	double zinc ribbon and ankyrin repeat domains 1	0.00016898	1.56027e-05	4.32
DEFB124	defensin beta 124	0.000177821	1.64905e-05	4.30777
TNFRSF17	TNF receptor superfamily member 17	0.000181332	1.68404e-05	4.30313
GRIA3	glutamate ionotropic receptor AMPA type subunit 3	0.000204385	1.91135e-05	4.275
SLC23A1	solute carrier family 23 member 1	0.000206251	1.93205e-05	4.2726
SFRP2	secreted frizzled related protein 2	0.000210393	1.97617e-05	4.26757
PLA2R1	phospholipase A2 receptor 1	0.000210393	1.97858e-05	4.26729
TYMS	thymidylate synthetase	0.000210393	1.98212e-05	4.2669
CCDC113	coiled-coil domain containing 113	0.000212933	2.01176e-05	4.26358
SIDT1	SID1 transmembrane family member 1	0.00021514	2.03611e-05	4.26089
DOK5	docking protein 5	0.00021514	2.03838e-05	4.26064
KCNA3	potassium voltage-gated channel subfamily A member 3	0.000222486	2.11394e-05	4.2525
SERPINE2	serpin family E member 2	0.000222528	2.11733e-05	4.25214
ZNF273	zinc finger protein 273	0.000224521	2.1393e-05	4.24983
RPS27L	ribosomal protein S27 like	0.000224994	2.14682e-05	4.24905
FCRL5	Fc receptor like 5	0.00022863	2.18458e-05	4.24514
GPR155	G protein-coupled receptor 155	0.000231279	2.21299e-05	4.24224
BLNK	B cell linker	0.000237804	2.28367e-05	4.23518
DTHD1	death domain containing 1	0.000237804	2.28499e-05	4.23505
UBXN10	UBX domain protein 10	0.000253482	2.45261e-05	4.21912
STRA6	stimulated by retinoic acid 6	0.000260369	2.52273e-05	4.21276
SLC27A2	solute carrier family 27 member 2	0.000264491	2.57306e-05	4.20829
ZDHHC13	zinc finger DHHC-type containing 13	0.000273323	2.67023e-05	4.19991
COL14A1	collagen type XIV alpha 1 chain	0.000278416	2.72744e-05	4.19511
ZNF506	zinc finger protein 506	0.000281519	2.76916e-05	4.19166
PRUNE2	prune homolog 2	0.000287703	2.83385e-05	4.18642
COL6A2	collagen type VI alpha 2 chain	0.00028965	2.85691e-05	4.18458
PRRX1	paired related homeobox 1	0.000295903	2.92255e-05	4.17942
SLC4A8	solute carrier family 4 member 8	0.000297224	2.94356e-05	4.17779
CDC14B	cell division cycle 14B	0.000298594	2.965e-05	4.17614
LXN	latexin	0.000298594	2.96513e-05	4.17613
PAPPA	pappalysin 1	0.000309435	3.08108e-05	4.16739
HRH1	histamine receptor H1	0.000312505	3.11583e-05	4.16483
NRP2	neuropilin 2	0.000314901	3.14816e-05	4.16248
EFHB	EF-hand domain family member B	0.000315402	3.1574e-05	4.16181
PCDHB6	protocadherin beta 6	0.000318874	3.19643e-05	4.159
MORN5	MORN repeat containing 5	0.000321346	3.22982e-05	4.15663
LINC00326	long intergenic non-protein coding RNA 326	0.000331447	3.34467e-05	4.14863
ATF7IP	activating transcription factor 7 interacting protein	0.000341852	3.45425e-05	4.14125
MMP11	matrix metallopeptidase 11	0.000345146	3.49216e-05	4.13874
TMEM45A	transmembrane protein 45A	0.000347735	3.52302e-05	4.13672
SLC28A3	solute carrier family 28 member 3	0.000353803	3.59398e-05	4.13214
FAP	fibroblast activation protein alpha	0.000356304	3.62416e-05	4.13022
ITGB8	integrin subunit beta 8	0.000369759	3.77588e-05	4.12078
CLDN1	claudin 1	0.000372547	3.80934e-05	4.11875
GOLM1	golgi membrane protein 1	0.000375396	3.8435e-05	4.11669
WDR63	WD repeat domain 63	0.000379594	3.89158e-05	4.11382
PROM1	prominin 1	0.000381065	3.91177e-05	4.11263
MEIG1	meiosis/spermiogenesis associated 1	0.000383999	3.94703e-05	4.11056
OCIAD2	OCIA domain containing 2	0.000387455	3.98775e-05	4.10819
FMO6P	flavin containing monooxygenase 6 pseudogene	0.000391351	4.03309e-05	4.10558
GPX8	glutathione peroxidase 8 (putative)	0.000405182	4.18106e-05	4.09724
KIF26B	kinesin family member 26B	0.000408191	4.21757e-05	4.09523
MS4A8	membrane spanning 4-domains A8	0.000416963	4.3138e-05	4.09
CCDC17	coiled-coil domain containing 17	0.000420247	4.35903e-05	4.08758
LRRC34	leucine rich repeat containing 34	0.000425129	4.41537e-05	4.0846
MITF	melanogenesis associated transcription factor	0.000433944	4.51274e-05	4.07953
COL6A3	collagen type VI alpha 3 chain	0.000437081	4.55122e-05	4.07755
ENAH	ENAH, actin regulator	0.000444747	4.637e-05	4.07321
GRHL1	grainyhead like transcription factor 1	0.000451344	4.71184e-05	4.06948
CDHR3	cadherin related family member 3	0.000454298	4.74876e-05	4.06766
HS3ST1	heparan sulfate-glucosamine 3-sulfotransferase 1	0.000458239	4.80238e-05	4.06504
ANKRD18A	ankyrin repeat domain 18A	0.000458239	4.80838e-05	4.06475
CCDC34	coiled-coil domain containing 34	0.000458396	4.82072e-05	4.06415
LDLRAD4	low density lipoprotein receptor class A domain containing 4	0.000469188	4.96099e-05	4.05746
KRT19	keratin 19	0.000471362	4.9903e-05	4.05608
CPNE5	copine 5	0.000472702	5.01082e-05	4.05512
ITGA7	integrin subunit alpha 7	0.000478061	5.08044e-05	4.0519
COL6A1	collagen type VI alpha 1 chain	0.000480138	5.10894e-05	4.05059
ENKUR	enkurin, TRPC channel interacting protein	0.000484057	5.17011e-05	4.0478
KLF12	Kruppel like factor 12	0.000494742	5.30412e-05	4.04181
SLC9C2	solute carrier family 9 member C2 (putative)	0.000496136	5.32572e-05	4.04085
SYNPO2	synaptopodin 2	0.000507046	5.45642e-05	4.03516
TSPAN2	tetraspanin 2	0.000517682	5.58683e-05	4.02961
MIR31HG	MIR31 host gene	0.000517682	5.59169e-05	4.02941
SLAMF1	signaling lymphocytic activation molecule family member 1	0.000532835	5.76251e-05	4.02233
CPNE4	copine 4	0.00053726	5.81756e-05	4.02009
CLDN8	claudin 8	0.000544555	5.90385e-05	4.01662
EML6	echinoderm microtubule associated protein like 6	0.000557665	6.06839e-05	4.01014
CCDC170	coiled-coil domain containing 170	0.000557994	6.07956e-05	4.0097
STEAP2	STEAP2 metalloreductase	0.000557994	6.08693e-05	4.00942
PPFIA2	PTPRF interacting protein alpha 2	0.000567308	6.19615e-05	4.00521
POSTN	periostin	0.00061575	6.77474e-05	3.98406
C3orf70	chromosome 3 open reading frame 70	0.000623991	6.88213e-05	3.98032
WDR78	WD repeat domain 78	0.000646365	7.14622e-05	3.97136
SYTL2	synaptotagmin like 2	0.000653522	7.25162e-05	3.96788
TMEM232	transmembrane protein 232	0.000661779	7.36098e-05	3.96431
ANKH	ANKH inorganic pyrophosphate transport regulator	0.000685548	7.6713e-05	3.95444
LRRIQ1	leucine rich repeats and IQ motif containing 1	0.000689371	7.72332e-05	3.95283
TENM3	teneurin transmembrane protein 3	0.000690899	7.7497e-05	3.95201
C4orf46	chromosome 4 open reading frame 46	0.000692284	7.77451e-05	3.95125
LOC100996634	NA	0.000714595	8.06338e-05	3.94251
CASQ1	calsequestrin 1	0.000717215	8.10255e-05	3.94135
TCF19	transcription factor 19	0.000734698	8.3099e-05	3.93528
TET1	tet methylcytosine dioxygenase 1	0.000744527	8.45445e-05	3.93114
BOC	BOC cell adhesion associated, oncogene regulated	0.000781812	8.93709e-05	3.91777
C2orf81	chromosome 2 open reading frame 81	0.000790776	9.05016e-05	3.91474
IQCG	IQ motif containing G	0.000798425	9.1484e-05	3.91213
NUSAP1	nucleolar and spindle associated protein 1	0.000833101	9.57921e-05	3.90101
NELL2	neural EGFL like 2	0.00085197	9.80759e-05	3.8953
GRAMD3	NA	0.000877337	0.000101349	3.88734
HTRA1	HtrA serine peptidase 1	0.000886256	0.000102513	3.88456
RASSF6	Ras association domain family member 6	0.000886256	0.000102617	3.88432
NTS	neurotensin	0.000887854	0.000102921	3.8836
HECTD2	HECT domain E3 ubiquitin protein ligase 2	0.000915289	0.000106288	3.87577
RSPH4A	radial spoke head 4 homolog A	0.000915289	0.000106346	3.87564
LOC100287896	uncharacterized LOC100287896	0.00096078	0.000112044	3.86291
SUSD4	sushi domain containing 4	0.00096078	0.000112147	3.86269
IGF1	insulin like growth factor 1	0.00096927	0.000113398	3.85998
CNTN3	contactin 3	0.000972068	0.000113855	3.85899
DNAAF3	dynein axonemal assembly factor 3	0.000979554	0.000114863	3.85684
DBN1	drebrin 1	0.000998326	0.000117198	3.85191
CHRDL2	chordin like 2	0.000998368	0.000117337	3.85162
PTPRZ1	protein tyrosine phosphatase, receptor type Z1	0.00100644	0.000118543	3.84912
GFRA1	GDNF family receptor alpha 1	0.00100644	0.000118555	3.84909
ZNF385D	zinc finger protein 385D	0.00101027	0.000119142	3.84789
TMC5	transmembrane channel like 5	0.00103248	0.000121899	3.84227
CCDC181	coiled-coil domain containing 181	0.00104212	0.000123178	3.83971
ZNF436	zinc finger protein 436	0.0010452	0.000123822	3.83843
NHS	NHS actin remodeling regulator	0.00105858	0.000125548	3.83503
SPAG6	sperm associated antigen 6	0.00106478	0.000126569	3.83304
GABBR2	gamma-aminobutyric acid type B receptor subunit 2	0.00107146	0.000127507	3.83122
CR2	complement C3d receptor 2	0.00111834	0.000133685	3.81957
HEPH	hephaestin	0.00112016	0.000134053	3.81889
GSTA1	glutathione S-transferase alpha 1	0.00113681	0.00013635	3.8147
ZFP37	ZFP37 zinc finger protein	0.00116576	0.000140291	3.80765
KLHL4	kelch like family member 4	0.0011741	0.000141452	3.80562
MDM2	MDM2 proto-oncogene	0.00121132	0.000146586	3.79678
ABCA12	ATP binding cassette subfamily A member 12	0.00121162	0.000146784	3.79645
DNAJA4	DnaJ heat shock protein family (Hsp40) member A4	0.00124659	0.000151355	3.78884
ADAMTS16	ADAM metallopeptidase with thrombospondin type 1 motif 16	0.00125842	0.00015296	3.78621
IGKC	immunoglobulin kappa constant	0.00127361	0.000154977	3.78296
KCNMA1	potassium calcium-activated channel subfamily M alpha 1	0.00130884	0.000159966	3.77507
VWA3A	von Willebrand factor A domain containing 3A	0.00131631	0.000161055	3.77337
ENTPD1	ectonucleoside triphosphate diphosphohydrolase 1	0.00133897	0.000164186	3.76857
MID1	midline 1	0.00141509	0.000174278	3.75365
LRRC6	leucine rich repeat containing 6	0.00144589	0.000178459	3.74771
CCDC30	coiled-coil domain containing 30	0.00146811	0.000181399	3.7436
CYP24A1	cytochrome P450 family 24 subfamily A member 1	0.00148639	0.000184056	3.73995
ZC2HC1C	zinc finger C2HC-type containing 1C	0.00148872	0.000184543	3.73929
IGFL2	IGF like family member 2	0.00150458	0.000187317	3.73554
MYO5A	myosin VA	0.0015377	0.000191852	3.72951
CD1A	CD1a molecule	0.0015441	0.000192858	3.72819
SLC9B2	solute carrier family 9 member B2	0.00154638	0.000193349	3.72755
RGS22	regulator of G protein signaling 22	0.0015809	0.000197878	3.72171
KCND3	potassium voltage-gated channel subfamily D member 3	0.00159268	0.000199566	3.71957
SLC38A9	solute carrier family 38 member 9	0.00160458	0.000201271	3.71742
DZIP1	DAZ interacting zinc finger protein 1	0.0016627	0.000209454	3.70733
APOBEC4	apolipoprotein B mRNA editing enzyme catalytic polypeptide like 4	0.00166683	0.000210197	3.70644
EYA1	EYA transcriptional coactivator and phosphatase 1	0.00169123	0.0002135	3.70248
LGR4	leucine rich repeat containing G protein-coupled receptor 4	0.00173343	0.000219292	3.69569
ZMYND12	zinc finger MYND-type containing 12	0.00174973	0.000221823	3.69277
ABCC5	ATP binding cassette subfamily C member 5	0.00175555	0.000222796	3.69166
RNF32	ring finger protein 32	0.00181068	0.000230494	3.68301
LEF1	lymphoid enhancer binding factor 1	0.00181068	0.000230521	3.68298
SLFN13	schlafen family member 13	0.00189555	0.000242341	3.67022
SLC35F2	solute carrier family 35 member F2	0.00201657	0.000259706	3.65249
SPRY1	sprouty RTK signaling antagonist 1	0.00203897	0.000262864	3.64939
RCN3	reticulocalbin 3	0.00204483	0.000263894	3.64839
BAAT	bile acid-CoA:amino acid N-acyltransferase	0.00204904	0.000264711	3.64759
CCNA2	cyclin A2	0.00205507	0.000265765	3.64657
HTR2A	5-hydroxytryptamine receptor 2A	0.00208424	0.000270096	3.64241
WFDC6	WAP four-disulfide core domain 6	0.002117	0.000275477	3.63733
COL5A2	collagen type V alpha 2 chain	0.00213546	0.000278166	3.63483
FAM169A	family with sequence similarity 169 member A	0.00213744	0.00027871	3.63432
SHC4	SHC adaptor protein 4	0.00216105	0.000282367	3.63096
RFTN2	raftlin family member 2	0.00220383	0.000289729	3.62431
GPX2	glutathione peroxidase 2	0.00220405	0.000290053	3.62403
DHRS9	dehydrogenase/reductase 9	0.00221331	0.000291568	3.62268
C12orf74	chromosome 12 open reading frame 74	0.00223145	0.000294557	3.62004
TRERF1	transcriptional regulating factor 1	0.00224221	0.000296333	3.61849
NPHP1	nephrocystin 1	0.00224632	0.000297422	3.61754
DSC3	desmocollin 3	0.00225101	0.000298345	3.61673
CEACAM5	carcinoembryonic antigen related cell adhesion molecule 5	0.0022664	0.000300767	3.61464
CNGA4	cyclic nucleotide gated channel alpha 4	0.00227	0.000301774	3.61377
SFRP1	secreted frizzled related protein 1	0.00227332	0.000302521	3.61313
ERV3-1	endogenous retrovirus group 3 member 1, envelope	0.00230409	0.000306924	3.60938
RAD54B	RAD54 homolog B	0.00233432	0.000312202	3.60496
DTWD1	DTW domain containing 1	0.00234589	0.000314693	3.60289
EIF5A2	eukaryotic translation initiation factor 5A2	0.00235815	0.000316969	3.60102
TTC16	tetratricopeptide repeat domain 16	0.00236254	0.000317875	3.60028
ADCYAP1	adenylate cyclase activating polypeptide 1	0.00238196	0.000320808	3.59789
DOCK10	dedicator of cytokinesis 10	0.0024506	0.000331037	3.58972
GEM	GTP binding protein overexpressed in skeletal muscle	0.00248078	0.000336112	3.58575
SMOC2	SPARC related modular calcium binding 2	0.00251138	0.000340595	3.58229
HSPA12A	heat shock protein family A (Hsp70) member 12A	0.0025141	0.0003413	3.58175
ANK2	ankyrin 2	0.00253111	0.000343949	3.57973
NME5	NME/NM23 family member 5	0.002564	0.000349166	3.57579
BCHE	butyrylcholinesterase	0.002564	0.000349449	3.57558
STYK1	serine/threonine/tyrosine kinase 1	0.00258528	0.000352695	3.57316
THEMIS	thymocyte selection associated	0.00259106	0.000354179	3.57206
TRAF3	TNF receptor associated factor 3	0.00262661	0.000359742	3.56798
CDK1	cyclin dependent kinase 1	0.00264438	0.00036321	3.56547
MAOB	monoamine oxidase B	0.00264438	0.000363239	3.56545
C6	complement C6	0.00264694	0.000363945	3.56494
TTLL9	tubulin tyrosine ligase like 9	0.00273336	0.000376194	3.55624
PKP1	plakophilin 1	0.00277326	0.000382058	3.55218
PCDHB7	protocadherin beta 7	0.00281514	0.00038833	3.54789
BBS5	Bardet-Biedl syndrome 5	0.00281514	0.000388582	3.54772
FAM198A	family with sequence similarity 198 member A	0.00283521	0.000392112	3.54534
PKM	pyruvate kinase M1/2	0.00288353	0.000399568	3.54037
KLHL41	kelch like family member 41	0.00288448	0.000400086	3.54003
HHAT	hedgehog acyltransferase	0.00291325	0.000404467	3.53715
KIF20A	kinesin family member 20A	0.00293606	0.000408026	3.53484
CDKN3	cyclin dependent kinase inhibitor 3	0.0030319	0.000421752	3.52608
PAPPA2	pappalysin 2	0.00310363	0.000432978	3.51912
CD248	CD248 molecule	0.00316277	0.000442923	3.51309
SULF2	sulfatase 2	0.00316779	0.000444051	3.51242
TRPA1	transient receptor potential cation channel subfamily A member 1	0.00323574	0.000455311	3.50576
NCAM1	neural cell adhesion molecule 1	0.00324903	0.000457616	3.50441
WDR31	WD repeat domain 31	0.0032515	0.000458566	3.50386
NT5E	5'-nucleotidase ecto	0.00333201	0.000470643	3.49693
SUCNR1	succinate receptor 1	0.00337938	0.000478245	3.49265
CHN1	chimerin 1	0.00346992	0.000495238	3.48332
PLXNA4	plexin A4	0.00349179	0.000498827	3.48139
RBFOX2	RNA binding fox-1 homolog 2	0.00349756	0.000500121	3.48069
LCA5	LCA5, lebercilin	0.00365496	0.000524586	3.46788
CCDC65	coiled-coil domain containing 65	0.0037014	0.000532657	3.46377
HIST1H1B	histone cluster 1 H1 family member b	0.00371969	0.00053587	3.46215
STEAP1	STEAP family member 1	0.00381641	0.00055185	3.45424
RASD2	RASD family member 2	0.00392658	0.000568834	3.44606
TMEM117	transmembrane protein 117	0.00394913	0.00057263	3.44426
ROR2	receptor tyrosine kinase like orphan receptor 2	0.00395505	0.000574018	3.4436
FAT1	FAT atypical cadherin 1	0.0039821	0.000578477	3.44151
B3GALNT2	beta-1,3-N-acetylgalactosaminyltransferase 2	0.00401688	0.000584512	3.4387
MAPK10	mitogen-activated protein kinase 10	0.00401688	0.000584606	3.43866
ELOVL2	ELOVL fatty acid elongase 2	0.00404146	0.000588725	3.43676
WNT5A	Wnt family member 5A	0.00410131	0.00059907	3.43204
TEX26	testis expressed 26	0.00410131	0.000599757	3.43172
FNDC1	fibronectin type III domain containing 1	0.00411127	0.0006022	3.43062
FZD3	frizzled class receptor 3	0.00417756	0.00061359	3.42553
FAM114A1	family with sequence similarity 114 member A1	0.00424985	0.000624776	3.42062
GPNMB	glycoprotein nmb	0.00426344	0.000627346	3.41951
MNS1	meiosis specific nuclear structural 1	0.00433178	0.000639144	3.41444
PPIP5K1	diphosphoinositol pentakisphosphate kinase 1	0.00436381	0.000644454	3.41218
ADAMTS5	ADAM metallopeptidase with thrombospondin type 1 motif 5	0.0043927	0.00064931	3.41013
RFX5	regulatory factor X5	0.00440593	0.000651855	3.40907
IFT27	intraflagellar transport 27	0.00445287	0.00066059	3.40543
LONRF2	LON peptidase N-terminal domain and ring finger 2	0.00447923	0.000665102	3.40357
C1orf87	chromosome 1 open reading frame 87	0.00459468	0.000683475	3.39612
DNAH6	dynein axonemal heavy chain 6	0.00459901	0.000684735	3.39562
MKI67	marker of proliferation Ki-67	0.00464909	0.000694685	3.39167
BCO2	beta-carotene oxygenase 2	0.00470361	0.000703726	3.38812
SPP1	secreted phosphoprotein 1	0.00470361	0.000704092	3.38798
TSPAN6	tetraspanin 6	0.00478464	0.000716862	3.38305
GMDS	GDP-mannose 4,6-dehydratase	0.00479616	0.000719231	3.38214
CALML4	calmodulin like 4	0.00483314	0.000725424	3.37979
C14orf37	NA	0.00488719	0.000734192	3.37648
PLD1	phospholipase D1	0.0049824	0.000750499	3.37043
SSPN	sarcospan	0.00498502	0.00075211	3.36984
KIF24	kinesin family member 24	0.00503621	0.000761632	3.36637
AQP5	aquaporin 5	0.00503621	0.000761978	3.36625
TRAF5	TNF receptor associated factor 5	0.00514728	0.000780162	3.35974
FAM161A	family with sequence similarity 161 member A	0.00523711	0.000797287	3.35373
CCDC96	coiled-coil domain containing 96	0.00528445	0.00080591	3.35076
BCL2	BCL2, apoptosis regulator	0.00537165	0.000820648	3.34573
CCDC173	coiled-coil domain containing 173	0.00549935	0.000843843	3.338
WDPCP	WD repeat containing planar cell polarity effector	0.00551758	0.000848119	3.33659
FCGBP	Fc fragment of IgG binding protein	0.00564384	0.000871308	3.32909
PCDHB4	protocadherin beta 4	0.00574517	0.000888491	3.32365
FCRLA	Fc receptor like A	0.00583299	0.000904419	3.31869
SFXN1	sideroflexin 1	0.00635167	0.000992501	3.29264
ANO4	anoctamin 4	0.00637336	0.000998453	3.29096
FAM216B	family with sequence similarity 216 member B	0.00642957	0.00100984	3.28777
SEL1L3	SEL1L family member 3	0.00656156	0.00103585	3.2806
SYT8	synaptotagmin 8	0.00659018	0.00104125	3.27914
RPGRIP1L	RPGRIP1 like	0.00659307	0.00104259	3.27877
PDE1A	phosphodiesterase 1A	0.00661212	0.00104826	3.27724
FN1	fibronectin 1	0.00667292	0.00105969	3.27418
CCNB2	cyclin B2	0.0066958	0.00106422	3.27297
KLHL32	kelch like family member 32	0.00673052	0.00107154	3.27104
FAM13C	family with sequence similarity 13 member C	0.00687391	0.00109621	3.26459
GCNT1	glucosaminyl (N-acetyl) transferase 1, core 2	0.00713283	0.00114324	3.25268
KIAA1841	KIAA1841	0.00720395	0.0011574	3.24917
TTC8	tetratricopeptide repeat domain 8	0.0074741	0.00120996	3.23652
GSDMC	gasdermin C	0.00753002	0.001222	3.2337
SPINK5	serine peptidase inhibitor, Kazal type 5	0.00755745	0.0012275	3.23241
RRAD	RRAD, Ras related glycolysis inhibitor and calcium channel regulator	0.00760736	0.00123663	3.23029
C9orf24	chromosome 9 open reading frame 24	0.00767378	0.00124846	3.22757
NEK11	NIMA related kinase 11	0.0077946	0.0012702	3.22263
KDELC1	KDEL motif containing 1	0.00787484	0.00128433	3.21946
CXCL12	C-X-C motif chemokine ligand 12	0.00788613	0.00128723	3.21881
LRP2BP	LRP2 binding protein	0.00800552	0.00130779	3.21426
PGR	progesterone receptor	0.00800732	0.00130916	3.21396
MICAL2	microtubule associated monooxygenase, calponin and LIM domain containing 2	0.00802966	0.00131389	3.21293
STAT4	signal transducer and activator of transcription 4	0.00816818	0.00133765	3.20778
SPEF2	sperm flagellar 2	0.00819409	0.00134299	3.20663
DAPP1	dual adaptor of phosphotyrosine and 3-phosphoinositides 1	0.00826284	0.00135647	3.20376
CENPW	centromere protein W	0.00836134	0.00137376	3.20011
ADAMTS12	ADAM metallopeptidase with thrombospondin type 1 motif 12	0.00840495	0.00138205	3.19837
TUSC3	tumor suppressor candidate 3	0.00853992	0.00140539	3.19354
MB21D1	NA	0.00854444	0.00140842	3.19292
TPM2	tropomyosin 2	0.00855961	0.00141207	3.19217
FTO	FTO, alpha-ketoglutarate dependent dioxygenase	0.00861789	0.00142631	3.18927
KRT13	keratin 13	0.00864321	0.00143202	3.18812
FAM171B	family with sequence similarity 171 member B	0.00864321	0.00143281	3.18796
ANLN	anillin actin binding protein	0.00867234	0.0014388	3.18675
RARB	retinoic acid receptor beta	0.00867414	0.00144143	3.18622
LRRC43	leucine rich repeat containing 43	0.00875506	0.00145722	3.18307
C4orf33	chromosome 4 open reading frame 33	0.00884607	0.00147355	3.17984
SERPINB7	serpin family B member 7	0.00891249	0.00148701	3.17721
RASA3	RAS p21 protein activator 3	0.00895588	0.00149665	3.17533
ROBO2	roundabout guidance receptor 2	0.0091423	0.00153393	3.16819
FBN1	fibrillin 1	0.00915254	0.00153687	3.16763
PROX1	prospero homeobox 1	0.0092197	0.00154938	3.16527
CENPK	centromere protein K	0.00922724	0.00155189	3.1648
DNAH11	dynein axonemal heavy chain 11	0.00934131	0.00157232	3.16099
PDLIM4	PDZ and LIM domain 4	0.00965477	0.00162767	3.1509
CNIH3	cornichon family AMPA receptor auxiliary protein 3	0.00989211	0.00166957	3.14347
CRYM	crystallin mu	0.00989893	0.00167281	3.1429
TRIM59	tripartite motif containing 59	0.00991007	0.00167603	3.14234
CEP19	centrosomal protein 19	0.0100844	0.00170687	3.137
CKAP2	cytoskeleton associated protein 2	0.0101113	0.00171276	3.13599
COL21A1	collagen type XXI alpha 1 chain	0.0102859	0.0017451	3.1305
C10orf107	NA	0.0104605	0.00177893	3.12485
ABCD2	ATP binding cassette subfamily D member 2	0.0104758	0.00178294	3.12419
CNPY4	canopy FGF signaling regulator 4	0.0104877	0.00178637	3.12363
TAGLN	transgelin	0.0106535	0.00182031	3.11808
NMNAT2	nicotinamide nucleotide adenylyltransferase 2	0.0108048	0.00184906	3.11346
TMEM156	transmembrane protein 156	0.0108444	0.0018573	3.11215
MMP1	matrix metallopeptidase 1	0.0109513	0.00187854	3.10879
ZNF211	zinc finger protein 211	0.0109668	0.00188266	3.10814
CXCL5	C-X-C motif chemokine ligand 5	0.0109724	0.00188509	3.10776
CENPF	centromere protein F	0.0110397	0.00189962	3.10549
RAB36	RAB36, member RAS oncogene family	0.0112027	0.00193218	3.10046
HMGN3	high mobility group nucleosomal binding domain 3	0.0113388	0.00195717	3.09666
CRISPLD1	cysteine rich secretory protein LCCL domain containing 1	0.0114245	0.00197349	3.09419
OSBPL6	oxysterol binding protein like 6	0.0116144	0.00201097	3.08861
ZNF826P	zinc finger protein 826, pseudogene	0.0116358	0.00201778	3.0876
CCR6	C-C motif chemokine receptor 6	0.0116395	0.00201998	3.08728
ZNF138	zinc finger protein 138	0.0116516	0.0020239	3.0867
TRPS1	transcriptional repressor GATA binding 1	0.0117393	0.00204203	3.08405
FAM81A	family with sequence similarity 81 member A	0.0117407	0.00204384	3.08379
ITGAV	integrin subunit alpha V	0.0117862	0.00205335	3.08241
TRIM2	tripartite motif containing 2	0.0118134	0.00205966	3.08149
SIX1	SIX homeobox 1	0.0118808	0.00207822	3.07882
TNFRSF19	TNF receptor superfamily member 19	0.0118808	0.00207938	3.07865
PGM2L1	phosphoglucomutase 2 like 1	0.011911	0.00208625	3.07767
CCDC138	coiled-coil domain containing 138	0.0119325	0.00209205	3.07684
RHOJ	ras homolog family member J	0.0119617	0.00210156	3.07549
SLITRK6	SLIT and NTRK like family member 6	0.0121471	0.00213737	3.07045
CD19	CD19 molecule	0.0121754	0.00214607	3.06924
ARNTL2	aryl hydrocarbon receptor nuclear translocator like 2	0.0121754	0.00214725	3.06907
AKAP14	A-kinase anchoring protein 14	0.0122481	0.00216173	3.06706
SCN3A	sodium voltage-gated channel alpha subunit 3	0.0124077	0.00219322	3.06274
ZNF214	zinc finger protein 214	0.0124749	0.00220843	3.06067
PCDHB1	protocadherin beta 1	0.012497	0.00221403	3.05991
LOXL4	lysyl oxidase like 4	0.0126767	0.00225435	3.0545
RRM2	ribonucleotide reductase regulatory subunit M2	0.0127	0.0022602	3.05372
ANO3	anoctamin 3	0.0128218	0.00228875	3.04996
KIAA1211	KIAA1211	0.0130832	0.00234768	3.04231
MYO1E	myosin IE	0.0131039	0.00235316	3.04161
PDE3A	phosphodiesterase 3A	0.0131389	0.0023612	3.04058
MGC24103	NA	0.0132007	0.00237584	3.03872
MAP6	microtubule associated protein 6	0.0132038	0.00237894	3.03833
NDC80	NDC80, kinetochore complex component	0.0132038	0.00237993	3.0382
VSNL1	visinin like 1	0.0132184	0.00238434	3.03765
FAM173B	family with sequence similarity 173 member B	0.0132755	0.00239642	3.03612
AK7	adenylate kinase 7	0.0133034	0.00240325	3.03526
HMGB3	high mobility group box 3	0.0134141	0.00243043	3.03187
C7orf57	chromosome 7 open reading frame 57	0.0135689	0.00246576	3.02751
CHD3	chromodomain helicase DNA binding protein 3	0.0137012	0.00249162	3.02436
WDFY4	WDFY family member 4	0.0139188	0.00253306	3.01936
CD24	CD24 molecule	0.0140732	0.00256494	3.01557
TMEM182	transmembrane protein 182	0.0141174	0.00257853	3.01397
PRSS12	serine protease 12	0.0141174	0.00257866	3.01395
CXorf21	chromosome X open reading frame 21	0.0141425	0.00258801	3.01286
SEMA3A	semaphorin 3A	0.0141425	0.00258989	3.01264
CACNA2D1	calcium voltage-gated channel auxiliary subunit alpha2delta 1	0.0141425	0.00259083	3.01253
ANKRD36	ankyrin repeat domain 36	0.0141946	0.00260418	3.01097
WDR49	WD repeat domain 49	0.014436	0.00265655	3.00492
NEK2	NIMA related kinase 2	0.014439	0.00266125	3.00438
ABCC3	ATP binding cassette subfamily C member 3	0.014439	0.00266256	3.00423
KRT8	keratin 8	0.0144674	0.00266974	3.00341
PAM	peptidylglycine alpha-amidating monooxygenase	0.0144813	0.00267494	3.00282
CP	ceruloplasmin	0.0144813	0.00267813	3.00245
TAS2R50	taste 2 receptor member 50	0.0149337	0.00277381	2.99175
CDH26	cadherin 26	0.0149792	0.00278426	2.9906
CC2D2A	coiled-coil and C2 domain containing 2A	0.0151361	0.00281546	2.9872
CILP	cartilage intermediate layer protein	0.0152415	0.0028371	2.98486
PDGFRL	platelet derived growth factor receptor like	0.0152683	0.00284617	2.98388
UNC5C	unc-5 netrin receptor C	0.0153608	0.00286828	2.98151
PDGFD	platelet derived growth factor D	0.0154141	0.00288368	2.97987
ZMAT3	zinc finger matrin-type 3	0.0154617	0.00289882	2.97827
MMP2	matrix metallopeptidase 2	0.0154664	0.00290177	2.97796
ARHGDIB	Rho GDP dissociation inhibitor beta	0.0156391	0.00294044	2.9739
LPAR1	lysophosphatidic acid receptor 1	0.015701	0.0029575	2.97212
LTF	lactotransferrin	0.015701	0.00295834	2.97203
PFN2	profilin 2	0.015701	0.00295841	2.97203
PLCB4	phospholipase C beta 4	0.0157933	0.00298426	2.96935
THBS3	thrombospondin 3	0.0159835	0.0030258	2.9651
GINS1	GINS complex subunit 1	0.0159835	0.00302662	2.96502
SCGB3A2	secretoglobin family 3A member 2	0.016266	0.00308448	2.95919
CPA3	carboxypeptidase A3	0.0162933	0.00309184	2.95846
FKBP14	FK506 binding protein 14	0.0164104	0.00312065	2.9556
CSGALNACT1	chondroitin sulfate N-acetylgalactosaminyltransferase 1	0.016465	0.00313545	2.95414
GADL1	glutamate decarboxylase like 1	0.0165881	0.00316112	2.95162
HTR1F	5-hydroxytryptamine receptor 1F	0.016789	0.00321178	2.94671
ACTA2	actin, alpha 2, smooth muscle, aorta	0.0168037	0.00321797	2.94611
DLEU2L	deleted in lymphocytic leukemia 2-like	0.0169525	0.00325327	2.94273
TSPAN8	tetraspanin 8	0.0169782	0.00326048	2.94205
CLDN16	claudin 16	0.017029	0.0032748	2.94069
FOXE1	forkhead box E1	0.0170844	0.00329003	2.93925
CUBN	cubilin	0.01721	0.00332118	2.93633
HDAC9	histone deacetylase 9	0.0172504	0.00333357	2.93518
C1orf158	chromosome 1 open reading frame 158	0.01778	0.0034502	2.92449
ANKRD36B	ankyrin repeat domain 36B	0.0178812	0.00347703	2.92208
PLK4	polo like kinase 4	0.0179049	0.00348405	2.92145
RCAN3	RCAN family member 3	0.0179621	0.0034992	2.9201
CCL7	C-C motif chemokine ligand 7	0.0180103	0.00351604	2.9186
CROT	carnitine O-octanoyltransferase	0.0180103	0.00351662	2.91855
LRRC46	leucine rich repeat containing 46	0.0180236	0.00352162	2.91811
CEP97	centrosomal protein 97	0.018045	0.00353065	2.91731
LRRC55	leucine rich repeat containing 55	0.0180804	0.00353999	2.91649
CCND2	cyclin D2	0.018111	0.00354842	2.91574
XG	Xg blood group	0.0181364	0.00355825	2.91488
TTC39C	tetratricopeptide repeat domain 39C	0.0181734	0.00356795	2.91403
MAK	male germ cell associated kinase	0.0181916	0.00357586	2.91334
PLA2G7	phospholipase A2 group VII	0.0181916	0.0035764	2.91329
TDRD3	tudor domain containing 3	0.0183	0.00360261	2.91101
SEC24D	SEC24 homolog D, COPII coat complex component	0.0183179	0.00361105	2.91028
ADCY5	adenylate cyclase 5	0.0183861	0.00362696	2.90891
SLC16A14	solute carrier family 16 member 14	0.018401	0.00363235	2.90844
NR2F2	nuclear receptor subfamily 2 group F member 2	0.0185924	0.00367513	2.90478
LGSN	lengsin, lens protein with glutamine synthetase domain	0.0187852	0.00371827	2.90112
FCRL2	Fc receptor like 2	0.0189356	0.00375448	2.89809
IFT172	intraflagellar transport 172	0.0190349	0.00378045	2.89592
RGS5	regulator of G protein signaling 5	0.0191149	0.0037989	2.89439
ADAM22	ADAM metallopeptidase domain 22	0.0191832	0.00382018	2.89264
ADORA2B	adenosine A2b receptor	0.0192645	0.00384218	2.89084
HELLS	helicase, lymphoid specific	0.0195996	0.00392412	2.8842
GUCY1B2	guanylate cyclase 1 soluble subunit beta 2 (pseudogene)	0.0201189	0.00404697	2.87448
TMEM19	transmembrane protein 19	0.0202073	0.00406746	2.87288
APOE	apolipoprotein E	0.0203113	0.00409787	2.87053
SLC2A5	solute carrier family 2 member 5	0.0204489	0.00414076	2.86723
IQUB	IQ motif and ubiquitin domain containing	0.0204631	0.00414636	2.86681
SCCPDH	saccharopine dehydrogenase (putative)	0.0204942	0.00415543	2.86612
PI15	peptidase inhibitor 15	0.0205334	0.00416611	2.8653
MCM4	minichromosome maintenance complex component 4	0.0205426	0.00417073	2.86495
LIPA	lipase A, lysosomal acid type	0.0206066	0.0041865	2.86376
CACHD1	cache domain containing 1	0.0206829	0.00420695	2.86221
TNFRSF21	TNF receptor superfamily member 21	0.0206829	0.00420754	2.86217
KIAA0319	KIAA0319	0.0207275	0.0042241	2.86092
VANGL1	VANGL planar cell polarity protein 1	0.0207275	0.00422493	2.86086
PPIC	peptidylprolyl isomerase C	0.0208257	0.00424983	2.859
SERPINI1	serpin family I member 1	0.0208257	0.00425054	2.85894
CDCA7	cell division cycle associated 7	0.0208976	0.00427082	2.85743
C11orf74	chromosome 11 open reading frame 74	0.0210469	0.00430416	2.85496
IL7	interleukin 7	0.0210616	0.00431548	2.85413
BMP2K	BMP2 inducible kinase	0.0211707	0.00434082	2.85227
AK9	adenylate kinase 9	0.0212236	0.00435451	2.85127
ZNF540	zinc finger protein 540	0.02126	0.00436482	2.85052
CALB2	calbindin 2	0.0214318	0.00440871	2.84733
UPK1B	uroplakin 1B	0.021554	0.00443673	2.84532
SLC25A27	solute carrier family 25 member 27	0.0219075	0.004518	2.83953
FAM69A	family with sequence similarity 69 member A	0.0219075	0.0045183	2.83951
TIAM1	T cell lymphoma invasion and metastasis 1	0.0219303	0.00452595	2.83897
BMPR1B	bone morphogenetic protein receptor type 1B	0.0222477	0.00460713	2.83329
BBS9	Bardet-Biedl syndrome 9	0.0223999	0.00466054	2.82961
RHOV	ras homolog family member V	0.0223999	0.00466189	2.82951
NR1H3	nuclear receptor subfamily 1 group H member 3	0.0225333	0.00469268	2.82741
PACRG	parkin coregulated	0.0225559	0.00470153	2.8268
PRKACB	protein kinase cAMP-activated catalytic subunit beta	0.0225559	0.00470342	2.82667
HDC	histidine decarboxylase	0.0227538	0.00476218	2.8227
DPY19L2P2	DPY19L2 pseudogene 2	0.0236004	0.00497816	2.80844
FER1L4	fer-1 like family member 4, pseudogene	0.0236578	0.00499979	2.80705
ASPM	abnormal spindle microtubule assembly	0.0240551	0.0050902	2.80127
STAMBPL1	STAM binding protein like 1	0.0240642	0.00509534	2.80094
PRTFDC1	phosphoribosyl transferase domain containing 1	0.0243043	0.00515595	2.79713
MS4A6E	membrane spanning 4-domains A6E	0.0243118	0.00516406	2.79662
CDH6	cadherin 6	0.0243942	0.00518484	2.79532
CD207	CD207 molecule	0.0244558	0.00520449	2.7941
PIAS3	protein inhibitor of activated STAT 3	0.0245375	0.00522515	2.79282
UGT8	UDP glycosyltransferase 8	0.0246452	0.00525406	2.79103
DNAH7	dynein axonemal heavy chain 7	0.0246452	0.00525676	2.79086
TTK	TTK protein kinase	0.0246638	0.00526527	2.79034
IGSF9B	immunoglobulin superfamily member 9B	0.0246699	0.00526987	2.79006
CD28	CD28 molecule	0.0247459	0.00528943	2.78886
WLS	wntless Wnt ligand secretion mediator	0.0248989	0.00532881	2.78645
PM20D2	peptidase M20 domain containing 2	0.024942	0.00534138	2.78569
CYSLTR1	cysteinyl leukotriene receptor 1	0.0252349	0.00540748	2.7817
ZNF675	zinc finger protein 675	0.0255506	0.00549225	2.77665
PIM2	Pim-2 proto-oncogene, serine/threonine kinase	0.0255887	0.00550386	2.77596
IGFBP5	insulin like growth factor binding protein 5	0.0257745	0.00555074	2.7732
IL1RN	interleukin 1 receptor antagonist	0.0260772	0.00561943	2.7692
NID2	nidogen 2	0.0261192	0.00563351	2.76838
TMEM67	transmembrane protein 67	0.0261192	0.00563898	2.76807
KIF11	kinesin family member 11	0.0261206	0.00564437	2.76776
STEAP3	STEAP3 metalloreductase	0.0261206	0.00564628	2.76765
KIAA0101	NA	0.0261388	0.00565371	2.76722
ZNF287	zinc finger protein 287	0.0261483	0.00565928	2.7669
STK38L	serine/threonine kinase 38 like	0.0261803	0.00566971	2.7663
TFPI2	tissue factor pathway inhibitor 2	0.0262385	0.00568583	2.76537
AGR2	anterior gradient 2, protein disulphide isomerase family member	0.0263251	0.00570811	2.76409
SLC18A2	solute carrier family 18 member A2	0.0263824	0.00572409	2.76318
TUBA4B	tubulin alpha 4b	0.0266898	0.00580858	2.7584
KCNMB2	potassium calcium-activated channel subfamily M regulatory beta subunit 2	0.0267276	0.00582047	2.75773
PCDHB14	protocadherin beta 14	0.0268284	0.00584602	2.7563
C11orf80	chromosome 11 open reading frame 80	0.0268526	0.00585488	2.7558
SMIM10	small integral membrane protein 10	0.0274575	0.00600343	2.74759
MUC20	mucin 20, cell surface associated	0.0274575	0.00600367	2.74758
LZTFL1	leucine zipper transcription factor like 1	0.0276927	0.00606404	2.7443
DES	desmin	0.0278349	0.00611382	2.74161
FAM46C	family with sequence similarity 46 member C	0.0281023	0.0061801	2.73807
GGH	gamma-glutamyl hydrolase	0.0283552	0.0062433	2.73472
KRT23	keratin 23	0.0283937	0.00625655	2.73402
MSI2	musashi RNA binding protein 2	0.0284557	0.00627689	2.73296
ATP2A3	ATPase sarcoplasmic/endoplasmic reticulum Ca2+ transporting 3	0.0286785	0.00633756	2.72979
BPIFA1	BPI fold containing family A member 1	0.0287071	0.00634772	2.72926
DAB2	DAB2, clathrin adaptor protein	0.0292202	0.00647684	2.72261
CFI	complement factor I	0.0292805	0.00649414	2.72173
SKA3	spindle and kinetochore associated complex subunit 3	0.0292949	0.0065091	2.72097
ADAM28	ADAM metallopeptidase domain 28	0.0293372	0.00652244	2.72029
TPX2	TPX2, microtubule nucleation factor	0.0294139	0.00655132	2.71883
TXLNB	taxilin beta	0.0295051	0.00657558	2.71761
SPATS2	spermatogenesis associated serine rich 2	0.0297831	0.00664152	2.7143
CES4A	carboxylesterase 4A	0.0302945	0.00676369	2.70826
ADIPOQ	adiponectin, C1Q and collagen domain containing	0.0304965	0.00682513	2.70526
IFNAR2	interferon alpha and beta receptor subunit 2	0.0305577	0.00684294	2.70439
SHCBP1	SHC binding and spindle associated 1	0.030727	0.00688908	2.70216
C1orf194	chromosome 1 open reading frame 194	0.0308651	0.00692831	2.70027
TP53INP1	tumor protein p53 inducible nuclear protein 1	0.0311954	0.00700663	2.69653
DUSP19	dual specificity phosphatase 19	0.0312714	0.00703627	2.69512
MS4A2	membrane spanning 4-domains A2	0.0314379	0.0070948	2.69236
FAXC	failed axon connections homolog	0.0317172	0.00718128	2.68832
DENND5B	DENN domain containing 5B	0.0317172	0.00718334	2.68822
GBP6	guanylate binding protein family member 6	0.031753	0.00719995	2.68745
CCDC81	coiled-coil domain containing 81	0.0317726	0.00720865	2.68705
EFCAB13	EF-hand calcium binding domain 13	0.0317806	0.00721474	2.68677
SLC18B1	solute carrier family 18 member B1	0.0318202	0.00722799	2.68615
SLC38A6	solute carrier family 38 member 6	0.0324715	0.00738898	2.67879
PTCHD4	patched domain containing 4	0.0324772	0.00740335	2.67813
DUSP5P1	dual specificity phosphatase 5 pseudogene 1	0.0329375	0.00753476	2.67224
ZNF671	zinc finger protein 671	0.0329444	0.00754517	2.67177
EGFLAM	EGF like, fibronectin type III and laminin G domains	0.0330768	0.00758434	2.67003
TRPC1	transient receptor potential cation channel subfamily C member 1	0.033308	0.00764629	2.6673
HTR2B	5-hydroxytryptamine receptor 2B	0.0333474	0.00765981	2.66671
C5orf42	NA	0.0335395	0.00771291	2.66439
ASB2	ankyrin repeat and SOCS box containing 2	0.0335426	0.00771813	2.66416
MELK	maternal embryonic leucine zipper kinase	0.0337416	0.00777296	2.66178
TGFBI	transforming growth factor beta induced	0.0338755	0.00781742	2.65986
SNX9	sorting nexin 9	0.0339381	0.00783937	2.65891
CD2	CD2 molecule	0.0342163	0.00791442	2.6557
CEP89	centrosomal protein 89	0.0344002	0.00796616	2.6535
PTGR1	prostaglandin reductase 1	0.0344593	0.00798802	2.65258
DDHD1	DDHD domain containing 1	0.0344593	0.00798909	2.65253
PBK	PDZ binding kinase	0.0346323	0.00803385	2.65064
CNTN4	contactin 4	0.0347559	0.00806717	2.64925
DOC2A	double C2 domain alpha	0.0350753	0.0081601	2.64537
SETBP1	SET binding protein 1	0.0356103	0.00829695	2.63974
SACS	sacsin molecular chaperone	0.0357721	0.00834138	2.63793
EFCAB11	EF-hand calcium binding domain 11	0.0357738	0.00834657	2.63772
ZNF780B	zinc finger protein 780B	0.0359354	0.00839391	2.6358
KIAA1324	KIAA1324	0.0360106	0.00842114	2.6347
CFB	complement factor B	0.0360782	0.00844179	2.63387
RFK	riboflavin kinase	0.0362142	0.00847845	2.6324
LILRB4	leukocyte immunoglobulin like receptor B4	0.0363989	0.00854099	2.6299
CACNA1C	calcium voltage-gated channel subunit alpha1 C	0.0366624	0.00861402	2.627
STK39	serine/threonine kinase 39	0.0366624	0.00861778	2.62686
CALD1	caldesmon 1	0.0367514	0.00864363	2.62584
FBXO32	F-box protein 32	0.0370099	0.00871467	2.62305
FIGNL1	fidgetin like 1	0.0370099	0.00871929	2.62287
SCGB3A1	secretoglobin family 3A member 1	0.0377572	0.00891561	2.61527
CTTNBP2	cortactin binding protein 2	0.0377679	0.00892318	2.61498
SLCO1B3	solute carrier organic anion transporter family member 1B3	0.0379409	0.00897424	2.61303
FCRL3	Fc receptor like 3	0.0381151	0.00902055	2.61127
C2orf15	chromosome 2 open reading frame 15	0.0387193	0.00919466	2.60473
CD180	CD180 molecule	0.0390481	0.00929117	2.60115
KIF4A	kinesin family member 4A	0.0390481	0.00929368	2.60106
DLGAP5	DLG associated protein 5	0.039287	0.00937687	2.598
CLMP	CXADR like membrane protein	0.0393457	0.00940141	2.5971
ST8SIA1	ST8 alpha-N-acetyl-neuraminide alpha-2,8-sialyltransferase 1	0.0395897	0.00947032	2.59459
ALDH18A1	aldehyde dehydrogenase 18 family member A1	0.0396937	0.00950619	2.59329
CRTAM	cytotoxic and regulatory T cell molecule	0.0398196	0.00955202	2.59164
HIST3H2A	histone cluster 3 H2A	0.0403574	0.00969183	2.58663
TNIP3	TNFAIP3 interacting protein 3	0.0405812	0.00976734	2.58396
RAB42	RAB42, member RAS oncogene family	0.0406037	0.00978362	2.58338
SPATS1	spermatogenesis associated serine rich 1	0.0408312	0.00984391	2.58126
MMP14	matrix metallopeptidase 14	0.0409751	0.00988409	2.57986
WDR41	WD repeat domain 41	0.0410631	0.00991241	2.57887
IFT80	intraflagellar transport 80	0.0410631	0.00991634	2.57873
FSIP1	fibrous sheath interacting protein 1	0.0412326	0.00996279	2.57712
CCDC125	coiled-coil domain containing 125	0.0414959	0.010032	2.57473
UNC119B	unc-119 lipid binding chaperone B	0.0417134	0.0101066	2.57216
PUS7L	pseudouridylate synthase 7 like	0.0417134	0.0101069	2.57215
BICD1	BICD cargo adaptor 1	0.0417576	0.0101288	2.5714
BCL2L15	BCL2 like 15	0.0418385	0.0101653	2.57016
RGS4	regulator of G protein signaling 4	0.0418498	0.0101736	2.56987
RAB27B	RAB27B, member RAS oncogene family	0.0421963	0.0102692	2.56663
CCNB1	cyclin B1	0.0422458	0.0102965	2.56571
HMMR	hyaluronan mediated motility receptor	0.0422458	0.0102982	2.56565
CCR8	C-C motif chemokine receptor 8	0.0424429	0.0103614	2.56353
TOP2A	DNA topoisomerase II alpha	0.0424429	0.010369	2.56327
MMP12	matrix metallopeptidase 12	0.0427443	0.0104598	2.56025
FAM98A	family with sequence similarity 98 member A	0.0429854	0.0105361	2.55772
ODF2L	outer dense fiber of sperm tails 2 like	0.043328	0.0106259	2.55477
PHTF2	putative homeodomain transcription factor 2	0.0436118	0.010713	2.55192
AKAP5	A-kinase anchoring protein 5	0.0440424	0.0108306	2.54812
IQCK	IQ motif containing K	0.0440853	0.0108527	2.54741
CCDC13	coiled-coil domain containing 13	0.0440892	0.0108598	2.54718
CEP128	centrosomal protein 128	0.0444166	0.0109673	2.54374
TCTEX1D2	Tctex1 domain containing 2	0.0444166	0.0109702	2.54365
CAPNS2	calpain small subunit 2	0.0448459	0.0110883	2.5399
STK33	serine/threonine kinase 33	0.0453799	0.0112264	2.53557
NIPSNAP3B	nipsnap homolog 3B	0.0455694	0.0112931	2.5335
RP1	RP1, axonemal microtubule associated	0.0455759	0.0113176	2.53274
CDRT1	CMT1A duplicated region transcript 1	0.0456538	0.0113431	2.53195
TSPAN1	tetraspanin 1	0.0457965	0.0113908	2.53048
DZIP3	DAZ interacting zinc finger protein 3	0.0458574	0.0114183	2.52963
PTCD2	pentatricopeptide repeat domain 2	0.0460927	0.011483	2.52765
CEP55	centrosomal protein 55	0.0463366	0.01155	2.5256
PTTG1	pituitary tumor-transforming 1	0.0465732	0.0116277	2.52325
ENPP2	ectonucleotide pyrophosphatase/phosphodiesterase 2	0.0468241	0.0117029	2.52098
CREB3L2	cAMP responsive element binding protein 3 like 2	0.0471547	0.0117982	2.51812
LRRC18	leucine rich repeat containing 18	0.0472208	0.011821	2.51744
BTLA	B and T lymphocyte associated	0.0474569	0.0118929	2.51531
SORBS2	sorbin and SH3 domain containing 2	0.0477553	0.011974	2.51291
ARHGAP20	Rho GTPase activating protein 20	0.0479365	0.0120387	2.51101
CCNE1	cyclin E1	0.0480831	0.012082	2.50974
BHMT2	betaine--homocysteine S-methyltransferase 2	0.0481055	0.0120941	2.50939
TMTC3	transmembrane and tetratricopeptide repeat containing 3	0.0482251	0.0121306	2.50832
CST1	cystatin SN	0.0482798	0.0121638	2.50736
CETN2	centrin 2	0.048373	0.0121964	2.50641
CPED1	cadherin like and PC-esterase domain containing 1	0.0485623	0.0122675	2.50436
RGS10	regulator of G protein signaling 10	0.0486785	0.0123033	2.50332
NR1H2	nuclear receptor subfamily 1 group H member 2	0.0487752	0.0123409	-2.50224
CYP1A1	cytochrome P450 family 1 subfamily A member 1	0.0487712	0.0123333	-2.50246
FUT5	fucosyltransferase 5	0.0485177	0.0122497	-2.50487
CNTROB	centrobin, centriole duplication and spindle assembly protein	0.0484591	0.0122284	-2.50548
MIR142	microRNA 142	0.048373	0.0122002	-2.5063
BCL6B	B cell CLL/lymphoma 6B	0.0482562	0.0121513	-2.50772
UPP1	uridine phosphorylase 1	0.0482562	0.0121452	-2.5079
ATP2C2	ATPase secretory pathway Ca2+ transporting 2	0.0479338	0.0120316	-2.51122
ARID3B	AT-rich interaction domain 3B	0.0478926	0.0120149	-2.51171
B3GNT7	UDP-GlcNAc:betaGal beta-1,3-N-acetylglucosaminyltransferase 7	0.0472827	0.0118429	-2.51679
MT1E	metallothionein 1E	0.046827	0.0117099	-2.52077
TMEM204	transmembrane protein 204	0.046784	0.0116866	-2.52147
RRAS	RAS related	0.0465284	0.0116103	-2.52377
IL3RA	interleukin 3 receptor subunit alpha	0.0464848	0.0115932	-2.52429
PROK2	prokineticin 2	0.0458528	0.011411	-2.52986
SOX7	SRY-box 7	0.0457279	0.0113676	-2.53119
LAPTM5	lysosomal protein transmembrane 5	0.0455729	0.0113108	-2.53295
RAPGEF3	Rap guanine nucleotide exchange factor 3	0.0455694	0.0113038	-2.53316
FCGR2A	Fc fragment of IgG receptor IIa	0.0455694	0.0113013	-2.53324
CLDN5	claudin 5	0.0455694	0.0113011	-2.53325
ATOH8	atonal bHLH transcription factor 8	0.0455584	0.0112767	-2.53401
THEMIS2	thymocyte selection associated family member 2	0.044744	0.0110571	-2.54089
LCN6	lipocalin 6	0.0444027	0.0109549	-2.54413
CLEC12A	C-type lectin domain family 12 member A	0.0444027	0.0109503	-2.54428
LSM6	LSM6 homolog, U6 small nuclear RNA and mRNA degradation associated	0.0441931	0.0108913	-2.54617
FLOT1	flotillin 1	0.0440853	0.0108529	-2.5474
MAP3K8	mitogen-activated protein kinase kinase kinase 8	0.0437006	0.0107407	-2.55102
MVD	mevalonate diphosphate decarboxylase	0.0434981	0.0106793	-2.55302
FAM43A	family with sequence similarity 43 member A	0.04343	0.0106567	-2.55376
TNS1	tensin 1	0.0429854	0.0105304	-2.55791
FAH	fumarylacetoacetate hydrolase	0.0428256	0.0104854	-2.5594
TOX2	TOX high mobility group box family member 2	0.0425035	0.0103952	-2.5624
TGFBR3	transforming growth factor beta receptor 3	0.042447	0.0103757	-2.56305
MVB12B	multivesicular body subunit 12B	0.0424429	0.0103687	-2.56328
GATA2	GATA binding protein 2	0.0423379	0.0103263	-2.56471
KHDRBS2	KH RNA binding domain containing, signal transduction associated 2	0.0422318	0.0102835	-2.56615
POU5F1B	POU class 5 homeobox 1B	0.0419005	0.0101915	-2.56926
OR2S2	olfactory receptor family 2 subfamily S member 2 (gene/pseudogene)	0.0417781	0.010145	-2.57085
NOTCH1	notch 1	0.0417774	0.0101392	-2.57104
TAP2	transporter 2, ATP binding cassette subfamily B member	0.0417576	0.0101255	-2.57151
GCH1	GTP cyclohydrolase 1	0.0416414	0.0100783	-2.57313
CCND3	cyclin D3	0.0414972	0.0100378	-2.57452
STXBP1	syntaxin binding protein 1	0.0405932	0.00977567	-2.58366
CDA	cytidine deaminase	0.0405812	0.00976462	-2.58405
EIF1B	eukaryotic translation initiation factor 1B	0.0405812	0.0097589	-2.58426
FUNDC2	FUN14 domain containing 2	0.0405283	0.0097383	-2.58499
GOT1	glutamic-oxaloacetic transaminase 1	0.0402852	0.0096691	-2.58744
EHD1	EH domain containing 1	0.0397387	0.00952727	-2.59253
SUSD2	sushi domain containing 2	0.0396937	0.00951116	-2.59311
PGLYRP1	peptidoglycan recognition protein 1	0.0396165	0.00948206	-2.59417
LINC00472	long intergenic non-protein coding RNA 472	0.0394154	0.00942336	-2.5963
HIVEP3	human immunodeficiency virus type I enhancer binding protein 3	0.0393457	0.00939989	-2.59716
ARL8A	ADP ribosylation factor like GTPase 8A	0.0392315	0.00935837	-2.59868
CTH	cystathionine gamma-lyase	0.039109	0.0093239	-2.59994
CORO6	coronin 6	0.039109	0.00932121	-2.60004
MYO1F	myosin IF	0.039109	0.00931587	-2.60024
IGSF3	immunoglobulin superfamily member 3	0.0389107	0.00925055	-2.60265
TIE1	tyrosine kinase with immunoglobulin like and EGF like domains 1	0.0389107	0.00924686	-2.60279
PDCD1LG2	programmed cell death 1 ligand 2	0.0386332	0.00916904	-2.60569
ICAM2	intercellular adhesion molecule 2	0.0386332	0.00916568	-2.60581
C1orf198	chromosome 1 open reading frame 198	0.0384884	0.00912437	-2.60736
C9orf152	chromosome 9 open reading frame 152	0.0384884	0.00912091	-2.60749
PLXNA2	plexin A2	0.0384884	0.00912073	-2.6075
PRELP	proline and arginine rich end leucine rich repeat protein	0.0377877	0.00893292	-2.61461
RSPO1	R-spondin 1	0.0374797	0.00884505	-2.61799
FGFR4	fibroblast growth factor receptor 4	0.0373818	0.00881694	-2.61907
DDIT3	DNA damage inducible transcript 3	0.0373108	0.00879518	-2.61991
PCBP1	poly(rC) binding protein 1	0.0367692	0.00865273	-2.62548
TMEM38A	transmembrane protein 38A	0.0364789	0.00856488	-2.62895
EVA1A	eva-1 homolog A, regulator of programmed cell death	0.0363989	0.00854119	-2.62989
FAM129B	family with sequence similarity 129 member B	0.0363774	0.00852641	-2.63048
RGN	regucalcin	0.0363486	0.0085148	-2.63094
ZNF366	zinc finger protein 366	0.0359777	0.00840862	-2.63521
CHIA	chitinase, acidic	0.0358245	0.00836321	-2.63704
DNAJB1	DnaJ heat shock protein family (Hsp40) member B1	0.0356103	0.00829888	-2.63966
SASH1	SAM and SH3 domain containing 1	0.0355589	0.00827738	-2.64054
ANO6	anoctamin 6	0.0350536	0.00815036	-2.64578
NARS2	asparaginyl-tRNA synthetase 2, mitochondrial	0.0349925	0.00813148	-2.64656
GGTLC2	gamma-glutamyltransferase light chain 2	0.0349428	0.00811522	-2.64724
PCTP	phosphatidylcholine transfer protein	0.0343845	0.00795792	-2.65385
BEST1	bestrophin 1	0.0340329	0.00786743	-2.65771
CCDC68	coiled-coil domain containing 68	0.0339381	0.00784097	-2.65884
CYYR1	cysteine and tyrosine rich 1	0.0338755	0.00781364	-2.66002
NUDT5	nudix hydrolase 5	0.0337465	0.00777861	-2.66153
IL27	interleukin 27	0.0337242	0.00776442	-2.66215
PIK3CD	phosphatidylinositol-4,5-bisphosphate 3-kinase catalytic subunit delta	0.0335395	0.00770847	-2.66458
TNNT2	troponin T2, cardiac type	0.0330879	0.00759133	-2.66973
ETV1	ETS variant 1	0.0330768	0.00758117	-2.67017
GUCD1	guanylyl cyclase domain containing 1	0.0329444	0.00754505	-2.67178
GHR	growth hormone receptor	0.0328787	0.0075169	-2.67303
RGS16	regulator of G protein signaling 16	0.0328528	0.00750656	-2.67349
ADAMTS8	ADAM metallopeptidase with thrombospondin type 1 motif 8	0.0327746	0.0074843	-2.67449
SLC25A5	solute carrier family 25 member 5	0.0325581	0.00743051	-2.67691
EGFR	epidermal growth factor receptor	0.0325033	0.00741363	-2.67767
GP1BA	glycoprotein Ib platelet alpha subunit	0.0324744	0.00739835	-2.67836
LAT2	linker for activation of T cells family member 2	0.0324744	0.00739764	-2.67839
INSIG1	insulin induced gene 1	0.0323824	0.00736436	-2.6799
CDK2	cyclin dependent kinase 2	0.0318906	0.00724826	-2.68522
AFAP1L1	actin filament associated protein 1 like 1	0.0317261	0.00718961	-2.68793
SNRPB	small nuclear ribonucleoprotein polypeptides B and B1	0.0317172	0.00717958	-2.6884
CEACAM1	carcinoembryonic antigen related cell adhesion molecule 1	0.0317172	0.00717636	-2.68855
WWC3	WWC family member 3	0.0317008	0.00716263	-2.68919
WWC2	WW and C2 domain containing 2	0.0314577	0.00710348	-2.69195
CREG1	cellular repressor of E1A stimulated genes 1	0.0313933	0.00708054	-2.69303
SIRPD	signal regulatory protein delta	0.0313933	0.00707703	-2.6932
NINJ2	ninjurin 2	0.0313515	0.00706271	-2.69387
MLPH	melanophilin	0.0312724	0.0070407	-2.69491
IL15RA	interleukin 15 receptor subunit alpha	0.0312714	0.0070353	-2.69517
GATA6	GATA binding protein 6	0.0312714	0.00703438	-2.69521
SLC3A2	solute carrier family 3 member 2	0.0307766	0.00690432	-2.70142
MAT2A	methionine adenosyltransferase 2A	0.0305795	0.00685191	-2.70396
IL17RA	interleukin 17 receptor A	0.0304965	0.00682228	-2.7054
CLIC3	chloride intracellular channel 3	0.0303424	0.00678252	-2.70734
TREM1	triggering receptor expressed on myeloid cells 1	0.0303424	0.00677907	-2.70751
PPP1R15A	protein phosphatase 1 regulatory subunit 15A	0.0299508	0.00668293	-2.71224
PREX1	phosphatidylinositol-3,4,5-trisphosphate dependent Rac exchange factor 1	0.0294139	0.00654811	-2.71899
DCTN6	dynactin subunit 6	0.0294139	0.00654707	-2.71905
TMEM209	transmembrane protein 209	0.0292949	0.00650592	-2.72113
ZFAND2A	zinc finger AN1-type containing 2A	0.0292949	0.00650559	-2.72115
RBP7	retinol binding protein 7	0.0291579	0.00645914	-2.72351
WFS1	wolframin ER transmembrane glycoprotein	0.0290276	0.00642638	-2.72519
ABCC8	ATP binding cassette subfamily C member 8	0.0289073	0.00639587	-2.72676
WWC1	WW and C2 domain containing 1	0.0285183	0.00629833	-2.73183
S100A8	S100 calcium binding protein A8	0.0284824	0.0062866	-2.73245
S100A12	S100 calcium binding protein A12	0.0283937	0.0062594	-2.73387
MGLL	monoglyceride lipase	0.0282549	0.00621743	-2.73609
SUN2	Sad1 and UNC84 domain containing 2	0.0279112	0.00613434	-2.74051
ELMO1	engulfment and cell motility 1	0.027826	0.00610814	-2.74192
LILRA3	leukocyte immunoglobulin like receptor A3	0.027826	0.0061047	-2.7421
TST	thiosulfate sulfurtransferase	0.0277831	0.00609128	-2.74283
TNFAIP1	TNF alpha induced protein 1	0.0277248	0.00607479	-2.74372
OLFML2A	olfactomedin like 2A	0.0275046	0.00601917	-2.74674
CDKL5	cyclin dependent kinase like 5	0.0274575	0.00600517	-2.7475
NOSTRIN	nitric oxide synthase trafficking	0.0272324	0.00594499	-2.7508
BCKDHA	branched chain keto acid dehydrogenase E1, alpha polypeptide	0.0269776	0.00588576	-2.75408
SH2D3C	SH2 domain containing 3C	0.0266898	0.00580867	-2.75839
EVI2B	ecotropic viral integration site 2B	0.0264568	0.00575085	-2.76166
EPHB4	EPH receptor B4	0.0263994	0.00573484	-2.76257
LDB2	LIM domain binding 2	0.0263939	0.00573011	-2.76284
CASS4	Cas scaffold protein family member 4	0.0261192	0.00563802	-2.76812
AVPI1	arginine vasopressin induced 1	0.0256278	0.00551571	-2.77526
ANO2	anoctamin 2	0.0254894	0.00547569	-2.77763
SGK1	serum/glucocorticoid regulated kinase 1	0.0253941	0.00545181	-2.77905
CEBPB	CCAAT enhancer binding protein beta	0.0253392	0.00543661	-2.77996
DGCR11	DiGeorge syndrome critical region gene 11 (non-protein coding)	0.0253349	0.0054323	-2.78021
SERPINA1	serpin family A member 1	0.024863	0.00531778	-2.78713
HTATIP2	HIV-1 Tat interactive protein 2	0.0246452	0.00525799	-2.79079
STARD8	StAR related lipid transfer domain containing 8	0.0244132	0.00519214	-2.79487
NQO1	NAD(P)H quinone dehydrogenase 1	0.0243118	0.00516355	-2.79665
SAMD4A	sterile alpha motif domain containing 4A	0.0242552	0.00514228	-2.79798
CA1	carbonic anhydrase 1	0.0240996	0.00510607	-2.80026
FOXF1	forkhead box F1	0.0238616	0.00504604	-2.80408
IZUMO1	izumo sperm-egg fusion 1	0.0236236	0.00498938	-2.80772
CRB3	crumbs 3, cell polarity complex component	0.0236203	0.00498553	-2.80797
PTPRE	protein tyrosine phosphatase, receptor type E	0.0234572	0.00494481	-2.81061
XYLT1	xylosyltransferase 1	0.023398	0.00492919	-2.81163
CNIH4	cornichon family AMPA receptor auxiliary protein 4	0.0233785	0.00492196	-2.8121
CASKIN2	CASK interacting protein 2	0.0232807	0.00489825	-2.81365
MEIS2	Meis homeobox 2	0.0232551	0.00488974	-2.81421
CD300LG	CD300 molecule like family member g	0.0232179	0.0048788	-2.81493
CDC42EP2	CDC42 effector protein 2	0.0231351	0.0048583	-2.81628
CDH5	cadherin 5	0.0231272	0.00485355	-2.8166
SEMA5A	semaphorin 5A	0.0230599	0.00483633	-2.81774
IGLON5	IgLON family member 5	0.0229993	0.00482055	-2.81879
KCNJ8	potassium voltage-gated channel subfamily J member 8	0.0229726	0.00481187	-2.81937
EPDR1	ependymin related 1	0.0227538	0.00476299	-2.82264
SLC25A37	solute carrier family 25 member 37	0.0227201	0.00474984	-2.82353
ABAT	4-aminobutyrate aminotransferase	0.0226321	0.00472841	-2.82498
HOXC8	homeobox C8	0.0225799	0.00471448	-2.82592
TEAD4	TEA domain transcription factor 4	0.0225623	0.00470779	-2.82638
TACC2	transforming acidic coiled-coil containing protein 2	0.0222799	0.00463094	-2.83164
RNF128	ring finger protein 128, E3 ubiquitin protein ligase	0.0222716	0.00462624	-2.83197
PRSS8	serine protease 8	0.0222587	0.00462057	-2.83236
CLEC14A	C-type lectin domain containing 14A	0.0222587	0.00461834	-2.83251
SPOCK2	SPARC (osteonectin), cwcv and kazal like domains proteoglycan 2	0.0222477	0.00461232	-2.83293
C11orf96	chromosome 11 open reading frame 96	0.0222477	0.00461162	-2.83298
HEY1	hes related family bHLH transcription factor with YRPW motif 1	0.0221162	0.00457617	-2.83545
IL17RB	interleukin 17 receptor B	0.0220471	0.00455893	-2.83665
JDP2	Jun dimerization protein 2	0.0220275	0.00455191	-2.83714
DLL4	delta like canonical Notch ligand 4	0.0220275	0.00454949	-2.83731
LMCD1	LIM and cysteine rich domains 1	0.0219075	0.00451607	-2.83967
PECAM1	platelet and endothelial cell adhesion molecule 1	0.0213628	0.00439165	-2.84857
TMOD1	tropomodulin 1	0.0213188	0.00437976	-2.84943
SLC7A8	solute carrier family 7 member 8	0.0210616	0.00431562	-2.85412
LAMA3	laminin subunit alpha 3	0.0210616	0.00431247	-2.85435
ULBP1	UL16 binding protein 1	0.0208787	0.00426415	-2.85793
RALA	RAS like proto-oncogene A	0.0207043	0.00421466	-2.86163
AOC3	amine oxidase, copper containing 3	0.0203553	0.00411907	-2.8689
JUN	Jun proto-oncogene, AP-1 transcription factor subunit	0.0203553	0.00411783	-2.86899
CLDN4	claudin 4	0.0203469	0.00411191	-2.86945
UNC13D	unc-13 homolog D	0.0203469	0.0041097	-2.86962
TMEM125	transmembrane protein 125	0.0203113	0.00409928	-2.87042
MXD1	MAX dimerization protein 1	0.0202698	0.00408548	-2.87149
SHANK3	SH3 and multiple ankyrin repeat domains 3	0.0202141	0.00407154	-2.87256
ADARB1	adenosine deaminase, RNA specific B1	0.0199001	0.00400028	-2.87814
SERTAD1	SERTA domain containing 1	0.0198657	0.00399071	-2.8789
FGL1	fibrinogen like 1	0.0197719	0.00396922	-2.8806
HIST1H4H	histone cluster 1 H4 family member h	0.019765	0.00396519	-2.88092
KLF11	Kruppel like factor 11	0.019701	0.0039497	-2.88215
MYLIP	myosin regulatory light chain interacting protein	0.019679	0.00394267	-2.88271
CARHSP1	calcium regulated heat stable protein 1	0.019597	0.00392097	-2.88445
PCYOX1	prenylcysteine oxidase 1	0.0194029	0.00387955	-2.88779
CFP	complement factor properdin	0.0194029	0.00387809	-2.88791
LURAP1L	leucine rich adaptor protein 1 like	0.0193323	0.00386025	-2.88936
MPEG1	macrophage expressed 1	0.0192645	0.00384411	-2.89068
GPR4	G protein-coupled receptor 4	0.0192645	0.003842	-2.89085
TPST2	tyrosylprotein sulfotransferase 2	0.0191832	0.00381972	-2.89268
VAMP5	vesicle associated membrane protein 5	0.0191832	0.00381953	-2.89269
CISH	cytokine inducible SH2 containing protein	0.0190077	0.0037725	-2.89658
MB21D2	Mab-21 domain containing 2	0.0189356	0.00375566	-2.89799
ARHGAP31	Rho GTPase activating protein 31	0.0188506	0.00373375	-2.89982
MAPK1IP1L	mitogen-activated protein kinase 1 interacting protein 1 like	0.0187123	0.00370133	-2.90255
RBM7	RNA binding motif protein 7	0.0185307	0.00366045	-2.90603
GPR75	G protein-coupled receptor 75	0.0183067	0.00360639	-2.91068
NETO2	neuropilin and tolloid like 2	0.0183	0.00360077	-2.91117
ENY2	ENY2, transcription and export complex 2 subunit	0.0181258	0.00355375	-2.91528
ATP6V1E1	ATPase H+ transporting V1 subunit E1	0.0180362	0.00352651	-2.91768
SLC11A1	solute carrier family 11 member 1	0.0179967	0.00350913	-2.91922
PTPRB	protein tyrosine phosphatase, receptor type B	0.0179621	0.00349999	-2.92003
SH2D1B	SH2 domain containing 1B	0.0178811	0.00347461	-2.9223
LRG1	leucine rich alpha-2-glycoprotein 1	0.0178021	0.00345687	-2.92389
FOXQ1	forkhead box Q1	0.0176168	0.00341618	-2.92757
ESAM	endothelial cell adhesion molecule	0.0175442	0.00339975	-2.92907
NRGN	neurogranin	0.0174695	0.00338292	-2.93061
ATP11A	ATPase phospholipid transporting 11A	0.0174695	0.00338123	-2.93077
KIF1C	kinesin family member 1C	0.0174316	0.00337091	-2.93172
FLVCR2	feline leukemia virus subgroup C cellular receptor family member 2	0.01721	0.00332345	-2.93612
RGCC	regulator of cell cycle	0.0172073	0.00331833	-2.9366
CITED2	Cbp/p300 interacting transactivator with Glu/Asp rich carboxy-terminal domain 2	0.0170929	0.00329396	-2.93888
SNX25	sorting nexin 25	0.0170724	0.00328544	-2.93969
ADI1	acireductone dioxygenase 1	0.0170211	0.003271	-2.94105
RRP12	ribosomal RNA processing 12 homolog	0.0169219	0.00324514	-2.94351
FOSL2	FOS like 2, AP-1 transcription factor subunit	0.0168295	0.00322516	-2.94542
LNX2	ligand of numb-protein X 2	0.016789	0.0032129	-2.9466
SELENBP1	selenium binding protein 1	0.016789	0.00321239	-2.94665
ST6GALNAC3	ST6 N-acetylgalactosaminide alpha-2,6-sialyltransferase 3	0.0166744	0.00318428	-2.94936
BCL2L1	BCL2 like 1	0.0166612	0.00317952	-2.94983
SPATA41	spermatogenesis associated 41 (non-protein coding)	0.0166612	0.00317806	-2.94997
MRPS36	mitochondrial ribosomal protein S36	0.0164511	0.0031306	-2.95461
CEACAM8	carcinoembryonic antigen related cell adhesion molecule 8	0.0163902	0.00311463	-2.95619
MBIP	MAP3K12 binding inhibitory protein 1	0.0163365	0.00310224	-2.95742
TSPAN13	tetraspanin 13	0.0160968	0.00305024	-2.96263
LCN8	lipocalin 8	0.0159788	0.00302145	-2.96555
TSPAN9	tetraspanin 9	0.015772	0.00297812	-2.96999
PEG10	paternally expressed 10	0.0157633	0.00297437	-2.97037
VPS37B	VPS37B, ESCRT-I subunit	0.0157444	0.00296869	-2.97096
KDM5C	lysine demethylase 5C	0.0156391	0.00293903	-2.97404
VGLL3	vestigial like family member 3	0.0155895	0.00292695	-2.97531
NOTCH4	notch 4	0.0154339	0.00289153	-2.97904
LYVE1	lymphatic vessel endothelial hyaluronan receptor 1	0.0154174	0.00288638	-2.97959
BSPRY	B-box and SPRY domain containing	0.0154141	0.00288183	-2.98007
TJP1	tight junction protein 1	0.0153608	0.00286959	-2.98137
CXCR1	C-X-C motif chemokine receptor 1	0.0153161	0.00285714	-2.9827
RAB24	RAB24, member RAS oncogene family	0.0152683	0.00284619	-2.98388
LPCAT3	lysophosphatidylcholine acyltransferase 3	0.0148158	0.00274992	-2.99439
PFKFB2	6-phosphofructo-2-kinase/fructose-2,6-biphosphatase 2	0.0147616	0.00273788	-2.99573
KL	klotho	0.0147616	0.00273616	-2.99592
GRAMD1B	GRAM domain containing 1B	0.0147536	0.00273244	-2.99634
EZH1	enhancer of zeste 1 polycomb repressive complex 2 subunit	0.0147164	0.00272357	-2.99733
CYR61	cysteine rich angiogenic inducer 61	0.0144813	0.00267744	-3.00253
CSF3R	colony stimulating factor 3 receptor	0.014436	0.00265814	-3.00473
USF1	upstream transcription factor 1	0.0143824	0.00264442	-3.00631
PON3	paraoxonase 3	0.0142302	0.00261453	-3.00976
TXNL4B	thioredoxin like 4B	0.0141956	0.00260627	-3.01072
FURIN	furin, paired basic amino acid cleaving enzyme	0.0141818	0.00259993	-3.01146
KRTAP4-5	keratin associated protein 4-5	0.0141425	0.00258825	-3.01283
F2RL3	F2R like thrombin or trypsin receptor 3	0.0141174	0.00257858	-3.01396
SLCO2A1	solute carrier organic anion transporter family member 2A1	0.0139653	0.0025434	-3.01813
CYP4A11	cytochrome P450 family 4 subfamily A member 11	0.0135099	0.00245323	-3.02905
TMEM88	transmembrane protein 88	0.0134904	0.00244787	-3.02971
LRRC32	leucine rich repeat containing 32	0.013474	0.0024431	-3.0303
KLRC3	killer cell lectin like receptor C3	0.0134056	0.00242709	-3.03229
OTUD1	OTU deubiquitinase 1	0.0133463	0.00241456	-3.03385
SPRR4	small proline rich protein 4	0.0133065	0.00240558	-3.03497
CDH13	cadherin 13	0.0131533	0.00236555	-3.04003
GRB10	growth factor receptor bound protein 10	0.0130388	0.00233798	-3.04356
PHF5A	PHD finger protein 5A	0.0129978	0.00232887	-3.04473
TLCD1	TLC domain containing 1	0.0129811	0.00232414	-3.04534
LOC541472	uncharacterized LOC541472	0.0129811	0.00232323	-3.04546
C10orf54	NA	0.0129199	0.00230972	-3.04722
IL6	interleukin 6	0.012877	0.00230033	-3.04844
GTF2IRD1	GTF2I repeat domain containing 1	0.0127637	0.00227666	-3.05155
HRH2	histamine receptor H2	0.0127347	0.00226978	-3.05245
AMOTL2	angiomotin like 2	0.0127179	0.00226508	-3.05308
PLA2G4F	phospholipase A2 group IVF	0.0125867	0.00223667	-3.05686
RPS6KA2	ribosomal protein S6 kinase A2	0.0125867	0.00223556	-3.05701
TMEM100	transmembrane protein 100	0.0125397	0.00222494	-3.05844
RNASE3	ribonuclease A family member 3	0.012523	0.00222031	-3.05906
SSTR1	somatostatin receptor 1	0.0124204	0.00219713	-3.06221
CXorf65	chromosome X open reading frame 65	0.0123914	0.00218868	-3.06336
SLC46A2	solute carrier family 46 member 2	0.0121754	0.00214594	-3.06925
SLC6A14	solute carrier family 6 member 14	0.0120042	0.00211063	-3.07421
FCN3	ficolin 3	0.0119468	0.00209733	-3.07609
MME	membrane metalloendopeptidase	0.0119325	0.00209323	-3.07668
IP6K3	inositol hexakisphosphate kinase 3	0.0118808	0.00207824	-3.07882
VDAC2	voltage dependent anion channel 2	0.0118769	0.00207392	-3.07944
NKD1	naked cuticle homolog 1	0.0118177	0.00206199	-3.08116
KLRF1	killer cell lectin like receptor F1	0.0116516	0.00202522	-3.08651
NDRG4	NDRG family member 4	0.0116358	0.00201776	-3.08761
MKNK2	MAP kinase interacting serine/threonine kinase 2	0.0116144	0.00201038	-3.08869
SOCS3	suppressor of cytokine signaling 3	0.0115359	0.00199428	-3.09108
SORT1	sortilin 1	0.011124	0.00191711	-3.10278
PRF1	perforin 1	0.0111052	0.00191239	-3.10351
EBP	emopamil binding protein (sterol isomerase)	0.0110291	0.00189632	-3.10601
FUT1	fucosyltransferase 1 (H blood group)	0.0108773	0.00186439	-3.11103
BTNL9	butyrophilin like 9	0.0107207	0.00183324	-3.116
INPP5K	inositol polyphosphate-5-phosphatase K	0.0106535	0.00181922	-3.11826
SCEL	sciellin	0.0106051	0.0018092	-3.11989
PAQR5	progestin and adipoQ receptor family member 5	0.0105956	0.00180617	-3.12038
H2AFZ	H2A histone family member Z	0.01044	0.00177404	-3.12566
GGTLC1	gamma-glutamyltransferase light chain 1	0.0103252	0.00175316	-3.12914
SLC25A25	solute carrier family 25 member 25	0.0102516	0.00173791	-3.13171
FANCE	Fanconi anemia complementation group E	0.00989211	0.00167034	-3.14334
GALNT18	polypeptide N-acetylgalactosaminyltransferase 18	0.00960925	0.00161871	-3.15251
WNT7A	Wnt family member 7A	0.00910824	0.00152699	-3.1695
TCF21	transcription factor 21	0.00910484	0.0015252	-3.16985
MMP25	matrix metallopeptidase 25	0.00907595	0.00151914	-3.171
VEGFA	vascular endothelial growth factor A	0.00903643	0.00151132	-3.1725
SIRPB1	signal regulatory protein beta 1	0.00894976	0.00149442	-3.17576
AUTS2	AUTS2, activator of transcription and developmental regulator	0.00886713	0.00147825	-3.17892
CSF2RA	colony stimulating factor 2 receptor alpha subunit	0.00873014	0.0014519	-3.18413
KLF7	Kruppel like factor 7	0.00867414	0.00144086	-3.18634
PCDH9	protocadherin 9	0.0085822	0.00141925	-3.19071
GTPBP6	GTP binding protein 6 (putative)	0.00857439	0.00141681	-3.1912
MLX	MLX, MAX dimerization protein	0.00856735	0.0014145	-3.19168
NPTX1	neuronal pentraxin 1	0.00854401	0.00140721	-3.19317
ITPR3	inositol 1,4,5-trisphosphate receptor type 3	0.00820366	0.00134566	-3.20606
IL20RA	interleukin 20 receptor subunit alpha	0.0077946	0.00126944	-3.2228
C14orf1	NA	0.00753002	0.00122204	-3.23369
AFF2	AF4/FMR2 family member 2	0.00747606	0.00121128	-3.23621
FBLN5	fibulin 5	0.00744989	0.00120504	-3.23768
NDST1	N-deacetylase and N-sulfotransferase 1	0.00733808	0.00118597	-3.24223
DAGLB	diacylglycerol lipase beta	0.00733323	0.00118421	-3.24266
PCMT1	protein-L-isoaspartate (D-aspartate) O-methyltransferase	0.00729549	0.00117713	-3.24436
LILRA2	leukocyte immunoglobulin like receptor A2	0.00729122	0.00117547	-3.24477
LILRB2	leukocyte immunoglobulin like receptor B2	0.00726002	0.00116947	-3.24622
ADRA1A	adrenoceptor alpha 1A	0.00721766	0.00116167	-3.24813
ST20	suppressor of tumorigenicity 20	0.00721766	0.00116135	-3.24821
FZD4	frizzled class receptor 4	0.00720395	0.00115754	-3.24914
USP13	ubiquitin specific peptidase 13	0.00714911	0.00114681	-3.25179
KIAA1549	KIAA1549	0.00707909	0.00113368	-3.25506
PLA1A	phospholipase A1 member A	0.00704893	0.0011279	-3.25651
HSD17B2	hydroxysteroid 17-beta dehydrogenase 2	0.00698336	0.00111648	-3.2594
LIMK2	LIM domain kinase 2	0.00696724	0.00111297	-3.26029
RDH10	retinol dehydrogenase 10	0.00695434	0.00110997	-3.26106
RPP14	ribonuclease P/MRP subunit p14	0.00684656	0.00109094	-3.26596
NPR1	natriuretic peptide receptor 1	0.00673037	0.00107062	-3.27128
CRIM1	cysteine rich transmembrane BMP regulator 1	0.00666837	0.00105807	-3.27461
CA2	carbonic anhydrase 2	0.00661179	0.00104733	-3.2775
TLR3	toll like receptor 3	0.00660919	0.00104603	-3.27785
ID3	inhibitor of DNA binding 3, HLH protein	0.00655103	0.00103331	-3.2813
FLT1	fms related tyrosine kinase 1	0.00650711	0.00102551	-3.28343
ZNF792	zinc finger protein 792	0.00649462	0.00102267	-3.28421
SLC6A4	solute carrier family 6 member 4	0.00648501	0.00102029	-3.28487
PRRG4	proline rich and Gla domain 4	0.00643024	0.00101081	-3.2875
FADS3	fatty acid desaturase 3	0.00641083	0.00100604	-3.28883
NCKAP5	NCK associated protein 5	0.00638973	0.00100187	-3.29
PGS1	phosphatidylglycerophosphate synthase 1	0.00637011	0.00099709	-3.29135
CAPZA3	capping actin protein of muscle Z-line alpha subunit 3	0.00637011	0.000996757	-3.29144
KLF13	Kruppel like factor 13	0.00633569	0.000989156	-3.29359
RBMS2	RNA binding motif single stranded interacting protein 2	0.0062639	0.000977108	-3.29704
ABHD17C	abhydrolase domain containing 17C	0.00615938	0.000959979	-3.302
PPRC1	peroxisome proliferator-activated receptor gamma, coactivator-related 1	0.00600109	0.000934504	-3.30954
BMP2	bone morphogenetic protein 2	0.00598837	0.000931721	-3.31037
GBA2	glucosylceramidase beta 2	0.00598837	0.000931094	-3.31056
TNS3	tensin 3	0.00595653	0.00092517	-3.31235
GPRIN2	G protein regulated inducer of neurite outgrowth 2	0.00595653	0.000924582	-3.31252
POLR3H	RNA polymerase III subunit H	0.00581089	0.000900214	-3.31999
CEBPD	CCAAT enhancer binding protein delta	0.00574879	0.000889822	-3.32323
TUBB1	tubulin beta 1 class VI	0.00566544	0.000875402	-3.32778
ARRB1	arrestin beta 1	0.00562169	0.000867136	-3.33042
MYCT1	MYC target 1	0.00557146	0.00085864	-3.33316
LILRA5	leukocyte immunoglobulin like receptor A5	0.00557146	0.00085829	-3.33328
CYBRD1	cytochrome b reductase 1	0.0055329	0.000851216	-3.33558
SHE	Src homology 2 domain containing E	0.00551758	0.000847917	-3.33666
LIMD1	LIM domains containing 1	0.00549641	0.000842656	-3.33839
VIPR1	vasoactive intestinal peptide receptor 1	0.00549641	0.000842096	-3.33857
AIDA	axin interactor, dorsalization associated	0.00549036	0.000840257	-3.33918
CNTN6	contactin 6	0.00548432	0.000838597	-3.33973
SLIT2	slit guidance ligand 2	0.00533045	0.00081364	-3.34811
ACVRL1	activin A receptor like type 1	0.00524647	0.000799414	-3.353
MSRB1	methionine sulfoxide reductase B1	0.00520148	0.000791166	-3.35587
INPP5A	inositol polyphosphate-5-phosphatase A	0.00519121	0.000788908	-3.35666
FCAR	Fc fragment of IgA receptor	0.00516561	0.000784325	-3.35827
CSPG5	chondroitin sulfate proteoglycan 5	0.00515919	0.000782659	-3.35886
IRF2BPL	interferon regulatory factor 2 binding protein like	0.00503726	0.000762811	-3.36595
COL4A4	collagen type IV alpha 4 chain	0.00498723	0.00075323	-3.36943
PRKCZ	protein kinase C zeta	0.00498502	0.000752228	-3.3698
BLVRB	biliverdin reductase B	0.00491966	0.000740388	-3.37417
EFNB2	ephrin B2	0.00489347	0.000735791	-3.37588
PGK1	phosphoglycerate kinase 1	0.00464909	0.000694088	-3.3919
B3GALNT1	beta-1,3-N-acetylgalactosaminyltransferase 1 (globoside blood group)	0.00464909	0.000694036	-3.39192
ASAP1	ArfGAP with SH3 domain, ankyrin repeat and PH domain 1	0.00462945	0.000689889	-3.39357
PRKCA	protein kinase C alpha	0.00454534	0.000675527	-3.39932
C1GALT1	core 1 synthase, glycoprotein-N-acetylgalactosamine 3-beta-galactosyltransferase 1	0.00443119	0.00065678	-3.40701
ACADL	acyl-CoA dehydrogenase long chain	0.00441687	0.000654066	-3.40814
RILPL2	Rab interacting lysosomal protein like 2	0.00429753	0.000633515	-3.41684
PCSK9	proprotein convertase subtilisin/kexin type 9	0.00428123	0.000630537	-3.41813
IL1B	interleukin 1 beta	0.00413569	0.000606886	-3.42852
PKN3	protein kinase N3	0.00413441	0.000606143	-3.42885
RHOU	ras homolog family member U	0.00410131	0.000600192	-3.43153
HIF3A	hypoxia inducible factor 3 alpha subunit	0.00410131	0.000600107	-3.43157
ANKS1A	ankyrin repeat and sterile alpha motif domain containing 1A	0.00408252	0.000595253	-3.43377
MT1M	metallothionein 1M	0.00387851	0.00056135	-3.44963
ERN1	endoplasmic reticulum to nucleus signaling 1	0.0038154	0.000551193	-3.45456
CACNB4	calcium voltage-gated channel auxiliary subunit beta 4	0.00380505	0.000549187	-3.45554
SERTM1	serine rich and transmembrane domain containing 1	0.00375099	0.000540883	-3.45965
KCNMB4	potassium calcium-activated channel subfamily M regulatory beta subunit 4	0.0037014	0.00053274	-3.46373
MYRF	myelin regulatory factor	0.00366489	0.000526502	-3.4669
LAMTOR5	late endosomal/lysosomal adaptor, MAPK and MTOR activator 5	0.00364109	0.000522108	-3.46915
KLRD1	killer cell lectin like receptor D1	0.00355701	0.000509574	-3.47567
TMEM26	transmembrane protein 26	0.00355203	0.000508385	-3.4763
PGC	progastricsin	0.00346107	0.00049351	-3.48425
VEGFC	vascular endothelial growth factor C	0.00346107	0.000493311	-3.48436
NFE2	nuclear factor, erythroid 2	0.0034531	0.000491449	-3.48537
SAMD5	sterile alpha motif domain containing 5	0.00342023	0.000486313	-3.48818
MT1X	metallothionein 1X	0.00342023	0.000485877	-3.48842
PADI2	peptidyl arginine deiminase 2	0.00339807	0.000482251	-3.49043
SH3BP2	SH3 domain binding protein 2	0.00339564	0.000481451	-3.49087
CCNB1IP1	cyclin B1 interacting protein 1	0.00337938	0.000478692	-3.4924
OSGIN2	oxidative stress induced growth inhibitor family member 2	0.00334608	0.000473079	-3.49555
CDC25B	cell division cycle 25B	0.0032515	0.000458836	-3.5037
C4BPA	complement component 4 binding protein alpha	0.0031951	0.000449164	-3.50937
DACH1	dachshund family transcription factor 1	0.00318312	0.000447053	-3.51063
MSN	moesin	0.00318309	0.000446622	-3.51088
EFR3B	EFR3 homolog B	0.00313595	0.000438747	-3.51561
MAPK13	mitogen-activated protein kinase 13	0.00312681	0.00043705	-3.51664
NDEL1	nudE neurodevelopment protein 1 like 1	0.00311808	0.000435411	-3.51763
SLCO1A2	solute carrier organic anion transporter family member 1A2	0.00308792	0.000430372	-3.52072
STX11	syntaxin 11	0.00308724	0.000429864	-3.52104
MT4	metallothionein 4	0.00287974	0.000398656	-3.54097
ALPP	alkaline phosphatase, placental	0.00282789	0.00039072	-3.54627
PROSER1	proline and serine rich 1	0.00264438	0.000362763	-3.56579
GABARAPL1	GABA type A receptor associated protein like 1	0.00262661	0.000359575	-3.5681
IMP3	IMP3, U3 small nucleolar ribonucleoprotein	0.00258572	0.000353102	-3.57286
PTPN21	protein tyrosine phosphatase, non-receptor type 21	0.00254395	0.000346034	-3.57815
EIF4A3	eukaryotic translation initiation factor 4A3	0.00247822	0.000335433	-3.58628
FLRT3	fibronectin leucine rich transmembrane protein 3	0.00247617	0.000334823	-3.58675
SLC25A44	solute carrier family 25 member 44	0.00240897	0.000325092	-3.59444
NSDHL	NAD(P) dependent steroid dehydrogenase-like	0.00239759	0.000323234	-3.59593
RIMKLA	ribosomal modification protein rimK like family member A	0.00235804	0.000316638	-3.60129
ADRB2	adrenoceptor beta 2	0.00233453	0.000312856	-3.60442
UNC13B	unc-13 homolog B	0.00233453	0.000312758	-3.6045
SYT15	synaptotagmin 15	0.00232079	0.000310082	-3.60673
TMCC3	transmembrane and coiled-coil domain family 3	0.0023132	0.000308757	-3.60784
DUSP2	dual specificity phosphatase 2	0.00231115	0.000308175	-3.60833
RAB17	RAB17, member RAS oncogene family	0.0022664	0.000300992	-3.61444
PLA2G1B	phospholipase A2 group IB	0.00224221	0.000296578	-3.61827
MCOLN2	mucolipin 2	0.00222707	0.000293679	-3.62081
GPM6A	glycoprotein M6A	0.00220383	0.000289645	-3.62439
LBP	lipopolysaccharide binding protein	0.00220383	0.000289148	-3.62483
ANKRD29	ankyrin repeat domain 29	0.00220383	0.000289063	-3.62491
NPNT	nephronectin	0.00218443	0.000286008	-3.62765
CYP11B1	cytochrome P450 family 11 subfamily B member 1	0.00217925	0.000285037	-3.62853
RHOBTB2	Rho related BTB domain containing 2	0.0021437	0.000279813	-3.63331
ALPPL2	alkaline phosphatase, placental like 2	0.00211504	0.000274938	-3.63784
SLC27A3	solute carrier family 27 member 3	0.00210617	0.000273503	-3.63918
MRGPRX4	MAS related GPR family member X4	0.00208746	0.000270794	-3.64175
C12orf49	chromosome 12 open reading frame 49	0.00207795	0.000269002	-3.64346
RPS21	ribosomal protein S21	0.00197014	0.000253462	-3.65874
ADRB1	adrenoceptor beta 1	0.0019633	0.000252319	-3.65989
ABCA3	ATP binding cassette subfamily A member 3	0.00194251	0.000249387	-3.66289
TNNC1	troponin C1, slow skeletal and cardiac type	0.00192809	0.000247278	-3.66506
GRASP	general receptor for phosphoinositides 1 associated scaffold protein	0.00192349	0.00024643	-3.66594
TM4SF4	transmembrane 4 L six family member 4	0.0018974	0.000242833	-3.6697
HPCAL1	hippocalcin like 1	0.0018669	0.000238428	-3.67438
TDRD10	tudor domain containing 10	0.00186636	0.000238109	-3.67472
SERPINB9	serpin family B member 9	0.00182203	0.00023221	-3.68112
STXBP6	syntaxin binding protein 6	0.00176129	0.000223761	-3.69056
PVR	poliovirus receptor	0.00173736	0.000220023	-3.69484
FFAR2	free fatty acid receptor 2	0.00171699	0.000216983	-3.69838
SEMA4A	semaphorin 4A	0.00166006	0.000208898	-3.70801
PEBP4	phosphatidylethanolamine binding protein 4	0.00163791	0.000205892	-3.71168
SLAIN1	SLAIN motif family member 1	0.00160867	0.000202	-3.7165
KIAA0040	KIAA0040	0.00151608	0.000188952	-3.73335
RTKN2	rhotekin 2	0.00149701	0.000186173	-3.73708
SLC5A9	solute carrier family 5 member 9	0.00149701	0.000186015	-3.73729
GLO1	glyoxalase I	0.00149701	0.000185889	-3.73746
NEURL2	neuralized E3 ubiquitin protein ligase 2	0.00148639	0.000183969	-3.74007
PADI4	peptidyl arginine deiminase 4	0.00144112	0.000177677	-3.74881
CHP1	calcineurin like EF-hand protein 1	0.00141068	0.000173546	-3.7547
LCP2	lymphocyte cytosolic protein 2	0.00138657	0.000170395	-3.75929
MCFD2	multiple coagulation factor deficiency 2	0.00134929	0.000165633	-3.76638
IRAK2	interleukin 1 receptor associated kinase 2	0.00131718	0.000161337	-3.77294
ETS2	ETS proto-oncogene 2, transcription factor	0.00130099	0.000158832	-3.77684
C1orf21	chromosome 1 open reading frame 21	0.00128627	0.000156862	-3.77995
CDO1	cysteine dioxygenase type 1	0.00127452	0.000155259	-3.7825
GRK5	G protein-coupled receptor kinase 5	0.00121548	0.000147415	-3.79538
EPAS1	endothelial PAS domain protein 1	0.00120308	0.000145427	-3.79875
C6orf223	chromosome 6 open reading frame 223	0.00118487	0.000143068	-3.8028
SLC2A3	solute carrier family 2 member 3	0.00118487	0.000142931	-3.80304
AATK	apoptosis associated tyrosine kinase	0.00115874	0.000139291	-3.80942
ADHFE1	alcohol dehydrogenase, iron containing 1	0.00115874	0.00013928	-3.80944
HIST1H2AE	histone cluster 1 H2A family member e	0.00112685	0.000135004	-3.81715
FMO5	flavin containing monooxygenase 5	0.00110119	0.000131488	-3.82366
HBEGF	heparin binding EGF like growth factor	0.00108972	0.000129972	-3.82651
STC1	stanniocalcin 1	0.00108479	0.000129238	-3.82791
ACSS2	acyl-CoA synthetase short chain family member 2	0.00106392	0.000126325	-3.83352
PLCXD3	phosphatidylinositol specific phospholipase C X domain containing 3	0.00104389	0.000123527	-3.83902
MID1IP1	MID1 interacting protein 1	0.000964174	0.000112672	-3.86155
CYP4Z1	cytochrome P450 family 4 subfamily Z member 1	0.000958753	0.000111653	-3.86376
USP36	ubiquitin specific peptidase 36	0.000952478	0.000110795	-3.86565
MYO10	myosin X	0.000877337	0.000101308	-3.88744
ABLIM1	actin binding LIM protein 1	0.000869184	0.000100174	-3.89017
SH3BP5	SH3 domain binding protein 5	0.000816606	9.3786e-05	-3.90613
ZSWIM6	zinc finger SWIM-type containing 6	0.000799331	9.16949e-05	-3.91158
MARC1	mitochondrial amidoxime reducing component 1	0.000777039	8.87211e-05	-3.91953
HYAL1	hyaluronoglucosaminidase 1	0.000765582	8.73104e-05	-3.92339
PRTG	protogenin	0.0007597	8.65378e-05	-3.92553
MGC32805	uncharacterized LOC153163	0.000755563	8.59653e-05	-3.92713
GADD45G	growth arrest and DNA damage inducible gamma	0.000744527	8.46099e-05	-3.93095
DGAT2	diacylglycerol O-acyltransferase 2	0.000737208	8.35805e-05	-3.93389
FOPNL	FGFR1OP N-terminal like	0.000737208	8.35009e-05	-3.93412
TLR8	toll like receptor 8	0.000708672	7.98704e-05	-3.94479
C1orf210	chromosome 1 open reading frame 210	0.000708554	7.97621e-05	-3.94511
GPIHBP1	glycosylphosphatidylinositol anchored high density lipoprotein binding protein 1	0.00070294	7.9036e-05	-3.9473
IL6R	interleukin 6 receptor	0.000680848	7.60958e-05	-3.95637
ITPRIP	inositol 1,4,5-trisphosphate receptor interacting protein	0.000677105	7.55868e-05	-3.95798
TM7SF2	transmembrane 7 superfamily member 2	0.000669576	7.46565e-05	-3.96094
GIMAP6	GTPase, IMAP family member 6	0.000664494	7.40009e-05	-3.96304
TOX	thymocyte selection associated high mobility group box	0.000654405	7.27019e-05	-3.96727
CACNA2D2	calcium voltage-gated channel auxiliary subunit alpha2delta 2	0.000653522	7.24353e-05	-3.96814
APOH	apolipoprotein H	0.000648739	7.18116e-05	-3.9702
GAB2	GRB2 associated binding protein 2	0.000637583	7.04059e-05	-3.97491
ARHGAP6	Rho GTPase activating protein 6	0.000620109	6.831e-05	-3.9821
HYAL2	hyaluronoglucosaminidase 2	0.000609567	6.69853e-05	-3.98675
DGKD	diacylglycerol kinase delta	0.00060068	6.59283e-05	-3.99052
RAB11FIP1	RAB11 family interacting protein 1	0.000600523	6.58306e-05	-3.99087
DCXR	dicarbonyl and L-xylulose reductase	0.000579805	6.34817e-05	-3.99948
RNF144B	ring finger protein 144B	0.000571599	6.25067e-05	-4.00314
CALCRL	calcitonin receptor like receptor	0.00054814	5.95741e-05	-4.01449
OR4D1	olfactory receptor family 4 subfamily D member 1	0.000547396	5.94199e-05	-4.0151
BNIP3	BCL2 interacting protein 3	0.000514931	5.54817e-05	-4.03125
PLLP	plasmolipin	0.000505866	5.43694e-05	-4.036
MATN3	matrilin 3	0.000487636	5.22141e-05	-4.04549
DHCR24	24-dehydrocholesterol reductase	0.000484526	5.18161e-05	-4.04728
F11	coagulation factor XI	0.000481921	5.14083e-05	-4.04913
CERS2	ceramide synthase 2	0.000480888	5.12337e-05	-4.04993
S1PR1	sphingosine-1-phosphate receptor 1	0.000474301	5.03412e-05	-4.05404
CNN3	calponin 3	0.000466266	4.92384e-05	-4.05921
NPC1	NPC intracellular cholesterol transporter 1	0.000462035	4.87298e-05	-4.06164
ROR1	receptor tyrosine kinase like orphan receptor 1	0.000458872	4.83347e-05	-4.06354
MTSS1	MTSS1, I-BAR domain containing	0.000458396	4.82231e-05	-4.06408
FRMD3	FERM domain containing 3	0.000458224	4.79594e-05	-4.06536
EAF1	ELL associated factor 1	0.000419342	4.34403e-05	-4.08838
JPH1	junctophilin 1	0.000367213	3.74496e-05	-4.12268
SH3D19	SH3 domain containing 19	0.000358187	3.64811e-05	-4.12871
SLC43A1	solute carrier family 43 member 1	0.000353348	3.58462e-05	-4.13274
EMP2	epithelial membrane protein 2	0.00033081	3.33381e-05	-4.14938
STC2	stanniocalcin 2	0.000330226	3.32351e-05	-4.15009
RPL24	ribosomal protein L24	0.000321346	3.22645e-05	-4.15686
ALDH6A1	aldehyde dehydrogenase 6 family member A1	0.000312729	3.12226e-05	-4.16436
CA4	carbonic anhydrase 4	0.000301458	2.99762e-05	-4.17365
SRRM2	serine/arginine repetitive matrix 2	0.000297224	2.9406e-05	-4.17802
YRDC	yrdC N6-threonylcarbamoyltransferase domain containing	0.000280111	2.75156e-05	-4.19311
FAM167A	family with sequence similarity 167 member A	0.000278741	2.73436e-05	-4.19453
MTRR	5-methyltetrahydrofolate-homocysteine methyltransferase reductase	0.000277002	2.70989e-05	-4.19657
KLF4	Kruppel like factor 4	0.000270307	2.63715e-05	-4.20273
FAM46B	family with sequence similarity 46 member B	0.000264491	2.57685e-05	-4.20796
CTC1	CST telomere replication complex component 1	0.000264491	2.57401e-05	-4.20821
NFKBIA	NFKB inhibitor alpha	0.000261286	2.53513e-05	-4.21165
ECHDC3	enoyl-CoA hydratase domain containing 3	0.000250098	2.41652e-05	-4.22246
CCBE1	collagen and calcium binding EGF domains 1	0.000249418	2.40661e-05	-4.22338
MAN2A2	mannosidase alpha class 2A member 2	0.000244952	2.36023e-05	-4.22777
TET3	tet methylcytosine dioxygenase 3	0.000240877	2.31774e-05	-4.23185
PMM1	phosphomannomutase 1	0.000232007	2.22306e-05	-4.24122
POLR2C	RNA polymerase II subunit C	0.000218792	2.07591e-05	-4.25657
LRRN4	leucine rich repeat neuronal 4	0.000211733	1.99758e-05	-4.26516
ITPKC	inositol-trisphosphate 3-kinase C	0.000210393	1.97991e-05	-4.26714
RND1	Rho family GTPase 1	0.000204385	1.91183e-05	-4.27495
CRTAC1	cartilage acidic protein 1	0.000199849	1.86404e-05	-4.28058
BFAR	bifunctional apoptosis regulator	0.000189307	1.76318e-05	-4.29295
STARD3NL	STARD3 N-terminal like	0.000182046	1.69311e-05	-4.30194
FIBIN	fin bud initiation factor homolog (zebrafish)	0.000175895	1.62883e-05	-4.3105
ZNF385B	zinc finger protein 385B	0.000169109	1.56373e-05	-4.31951
FAM107A	family with sequence similarity 107 member A	0.00016711	1.54076e-05	-4.32278
DEFA4	defensin alpha 4	0.000163619	1.50419e-05	-4.32807
RCOR1	REST corepressor 1	0.00015246	1.3873e-05	-4.34586
SHROOM4	shroom family member 4	0.000146279	1.32518e-05	-4.35591
PRKCH	protein kinase C eta	0.00014483	1.3101e-05	-4.35841
CTNNBIP1	catenin beta interacting protein 1	0.000132204	1.17463e-05	-4.38224
CLDN18	claudin 18	0.00012366	1.09043e-05	-4.39842
SNX22	sorting nexin 22	0.000117659	1.03279e-05	-4.41019
MCUR1	mitochondrial calcium uniporter regulator 1	0.000114126	1.00024e-05	-4.41712
THOC5	THO complex 5	0.000114126	1.00017e-05	-4.41714
DAPK2	death associated protein kinase 2	0.00011308	9.8653e-06	-4.4201
SSU72	SSU72 homolog, RNA polymerase II CTD phosphatase	0.000107497	9.32062e-06	-4.43236
KRTAP5-2	keratin associated protein 5-2	0.000106752	9.24177e-06	-4.43419
IL1A	interleukin 1 alpha	9.52699e-05	8.18387e-06	-4.46032
UHRF1BP1	UHRF1 binding protein 1	9.13196e-05	7.79558e-06	-4.47072
GPM6B	glycoprotein M6B	8.30246e-05	7.04296e-06	-4.49239
GADD45B	growth arrest and DNA damage inducible beta	8.30246e-05	7.03528e-06	-4.49262
ACOXL	acyl-CoA oxidase like	8.29935e-05	7.01242e-06	-4.49331
RAC1	Rac family small GTPase 1	7.18145e-05	6.01932e-06	-4.52571
C5AR2	complement component 5a receptor 2	7.13356e-05	5.95578e-06	-4.52795
GKN2	gastrokine 2	7.05043e-05	5.87693e-06	-4.53077
GRIA1	glutamate ionotropic receptor AMPA type subunit 1	6.88826e-05	5.73252e-06	-4.53602
DSCR3	NA	6.76023e-05	5.59334e-06	-4.54121
TREML4	triggering receptor expressed on myeloid cells like 4	6.73075e-05	5.54732e-06	-4.54295
DUOXA1	dual oxidase maturation factor 1	6.59232e-05	5.42439e-06	-4.54767
ADAMTSL3	ADAMTS like 3	6.27262e-05	5.14531e-06	-4.55877
ID1	inhibitor of DNA binding 1, HLH protein	6.09417e-05	4.97367e-06	-4.5659
AGER	advanced glycosylation end-product specific receptor	5.75764e-05	4.65272e-06	-4.57987
NR4A1	nuclear receptor subfamily 4 group A member 1	5.47391e-05	4.37942e-06	-4.59251
OR8B8	olfactory receptor family 8 subfamily B member 8	5.39133e-05	4.30613e-06	-4.59603
TTC39A	tetratricopeptide repeat domain 39A	5.02638e-05	4.00117e-06	-4.61132
GRPEL1	GrpE like 1, mitochondrial	5.00322e-05	3.97602e-06	-4.61263
CLEC1A	C-type lectin domain family 1 member A	4.55092e-05	3.58609e-06	-4.63403
PLCXD1	phosphatidylinositol specific phospholipase C X domain containing 1	4.0515e-05	3.1274e-06	-4.66227
RNH1	ribonuclease/angiogenin inhibitor 1	3.87617e-05	2.97647e-06	-4.67244
BDNF	brain derived neurotrophic factor	3.67075e-05	2.79906e-06	-4.68504
TSC22D3	TSC22 domain family member 3	3.47133e-05	2.62838e-06	-4.69791
VEPH1	ventricular zone expressed PH domain containing 1	3.41655e-05	2.58233e-06	-4.70152
CACNA2D3	calcium voltage-gated channel auxiliary subunit alpha2delta 3	3.34815e-05	2.52165e-06	-4.70637
PLAG1	PLAG1 zinc finger	3.00273e-05	2.22931e-06	-4.73144
AKIRIN2	akirin 2	2.59621e-05	1.90314e-06	-4.76345
KLRG2	killer cell lectin like receptor G2	2.52983e-05	1.84771e-06	-4.76941
KIAA0355	KIAA0355	2.25529e-05	1.64114e-06	-4.79323
PEX5	peroxisomal biogenesis factor 5	1.90461e-05	1.3783e-06	-4.82812
HIPK2	homeodomain interacting protein kinase 2	1.70145e-05	1.21988e-06	-4.85238
PTPRM	protein tyrosine phosphatase, receptor type M	1.6519e-05	1.18214e-06	-4.85861
WASF3	WAS protein family member 3	1.49983e-05	1.05925e-06	-4.8803
PRX	periaxin	1.34989e-05	9.42498e-07	-4.90328
SDPR	NA	1.33589e-05	9.30935e-07	-4.9057
TMEM150A	transmembrane protein 150A	1.17357e-05	8.13104e-07	-4.9322
AFMID	arylformamidase	1.13334e-05	7.80668e-07	-4.94014
VDR	vitamin D receptor	1.12509e-05	7.73482e-07	-4.94194
RNF182	ring finger protein 182	1.12175e-05	7.69681e-07	-4.9429
VSTM1	V-set and transmembrane domain containing 1	1.09208e-05	7.47857e-07	-4.9485
SPRY4	sprouty RTK signaling antagonist 4	9.07709e-06	6.07005e-07	-4.98898
NDUFAF4	NADH:ubiquinone oxidoreductase complex assembly factor 4	8.16465e-06	5.41611e-07	-5.01095
HIST1H2BD	histone cluster 1 H2B family member d	8.13491e-06	5.38548e-07	-5.01204
RYBP	RING1 and YY1 binding protein	7.90708e-06	5.22406e-07	-5.0179
VSIG10	V-set and immunoglobulin domain containing 10	7.88728e-06	5.20041e-07	-5.01877
ESM1	endothelial cell specific molecule 1	7.41935e-06	4.87199e-07	-5.03129
MPP3	membrane palmitoylated protein 3	7.27302e-06	4.76616e-07	-5.0355
FANCC	Fanconi anemia complementation group C	7.2388e-06	4.73403e-07	-5.03679
HPGD	15-hydroxyprostaglandin dehydrogenase	7.0791e-06	4.6201e-07	-5.04145
SPIRE1	spire type actin nucleation factor 1	6.95117e-06	4.5273e-07	-5.04533
PPP2R5A	protein phosphatase 2 regulatory subunit B'alpha	6.8726e-06	4.46691e-07	-5.0479
DDIT4	DNA damage inducible transcript 4	6.83122e-06	4.43086e-07	-5.04945
CEACAM4	carcinoembryonic antigen related cell adhesion molecule 4	5.74491e-06	3.68007e-07	-5.0848
LILRA1	leukocyte immunoglobulin like receptor A1	5.51711e-06	3.51936e-07	-5.09327
CDKL2	cyclin dependent kinase like 2	5.33507e-06	3.38179e-07	-5.10082
RXFP1	relaxin family peptide receptor 1	5.23014e-06	3.29424e-07	-5.10578
PHACTR3	phosphatase and actin regulator 3	5.23014e-06	3.2932e-07	-5.10584
MAFF	MAF bZIP transcription factor F	4.49409e-06	2.78848e-07	-5.13721
C10orf113	chromosome 10 open reading frame 113	4.39423e-06	2.70885e-07	-5.14265
ERG	ERG, ETS transcription factor	4.29331e-06	2.64089e-07	-5.14742
MARCH11	membrane associated ring-CH-type finger 11	4.22498e-06	2.59319e-07	-5.15084
NECAP1	NECAP endocytosis associated 1	4.17783e-06	2.55865e-07	-5.15336
CMTM8	CKLF like MARVEL transmembrane domain containing 8	4.08838e-06	2.48196e-07	-5.15906
HSD17B6	hydroxysteroid 17-beta dehydrogenase 6	3.94499e-06	2.38962e-07	-5.16615
PEAK1	pseudopodium enriched atypical kinase 1	3.93213e-06	2.37656e-07	-5.16718
ALDOC	aldolase, fructose-bisphosphate C	3.6559e-06	2.19491e-07	-5.18202
IRS2	insulin receptor substrate 2	3.52231e-06	2.10999e-07	-5.18938
KLF2	Kruppel like factor 2	3.50016e-06	2.09203e-07	-5.19097
MPO	myeloperoxidase	3.32549e-06	1.9698e-07	-5.20216
PID1	phosphotyrosine interaction domain containing 1	3.31059e-06	1.95654e-07	-5.20342
PPP4R4	protein phosphatase 4 regulatory subunit 4	3.18086e-06	1.87135e-07	-5.21168
RHOB	ras homolog family member B	3.16987e-06	1.86063e-07	-5.21275
REPS2	RALBP1 associated Eps domain containing 2	3.05022e-06	1.78223e-07	-5.22073
TMEM97	transmembrane protein 97	3.005e-06	1.74372e-07	-5.22477
MS4A3	membrane spanning 4-domains A3	2.77975e-06	1.60184e-07	-5.24045
EFNA1	ephrin A1	2.21306e-06	1.26639e-07	-5.28365
MYL12A	myosin light chain 12A	2.20428e-06	1.25841e-07	-5.2848
PPP2CB	protein phosphatase 2 catalytic subunit beta	1.6888e-06	9.41494e-08	-5.33767
NUDT16	nudix hydrolase 16	1.6478e-06	9.16427e-08	-5.34256
AGTR1	angiotensin II receptor type 1	1.64724e-06	9.13905e-08	-5.34306
PDP2	pyruvate dehyrogenase phosphatase catalytic subunit 2	1.36795e-06	7.4979e-08	-5.37881
LDLR	low density lipoprotein receptor	1.26291e-06	6.88828e-08	-5.39406
PRTN3	proteinase 3	1.17846e-06	6.39607e-08	-5.40736
ACPP	acid phosphatase, prostate	1.17443e-06	6.3585e-08	-5.40842
RAPH1	Ras association (RalGDS/AF-6) and pleckstrin homology domains 1	9.66393e-07	5.16739e-08	-5.44545
CCDC85A	coiled-coil domain containing 85A	8.87074e-07	4.73138e-08	-5.46112
PRDX6	peroxiredoxin 6	6.19991e-07	3.24037e-08	-5.52793
CLCN6	chloride voltage-gated channel 6	4.35971e-07	2.20848e-08	-5.59482
USP31	ubiquitin specific peptidase 31	4.12993e-07	2.08101e-08	-5.60513
ERRFI1	ERBB receptor feedback inhibitor 1	4.07743e-07	2.0491e-08	-5.6078
KLF15	Kruppel like factor 15	3.74904e-07	1.87904e-08	-5.62278
PDPN	podoplanin	2.94428e-07	1.45991e-08	-5.66621
ESYT3	extended synaptotagmin 3	2.92508e-07	1.44255e-08	-5.66826
NEDD4L	neural precursor cell expressed, developmentally down-regulated 4-like, E3 ubiquitin protein ligase	2.91013e-07	1.43128e-08	-5.6696
WFDC12	WAP four-disulfide core domain 12	2.74794e-07	1.34782e-08	-5.67989
TMEM41B	transmembrane protein 41B	2.69082e-07	1.3162e-08	-5.68395
TMEM163	transmembrane protein 163	2.66984e-07	1.30236e-08	-5.68575
STX3	syntaxin 3	2.52714e-07	1.22259e-08	-5.69655
GALNT13	polypeptide N-acetylgalactosaminyltransferase 13	2.48082e-07	1.19353e-08	-5.70065
SFTA2	surfactant associated 2	2.44509e-07	1.17306e-08	-5.7036
CGN	cingulin	2.44274e-07	1.16867e-08	-5.70424
SLC19A3	solute carrier family 19 member 3	2.42993e-07	1.15928e-08	-5.70561
CECR2	CECR2, histone acetyl-lysine reader	2.24233e-07	1.06377e-08	-5.72023
APH1A	aph-1 homolog A, gamma-secretase subunit	2.05977e-07	9.64304e-09	-5.73689
MS4A15	membrane spanning 4-domains A15	2.04141e-07	9.49304e-09	-5.73955
SDR16C5	short chain dehydrogenase/reductase family 16C member 5	1.76098e-07	8.11817e-09	-5.76599
PHACTR1	phosphatase and actin regulator 1	1.72671e-07	7.91389e-09	-5.77028
DPCR1	NA	1.3067e-07	5.86632e-09	-5.82052
EFTUD2	elongation factor Tu GTP binding domain containing 2	9.49678e-08	4.16168e-09	-5.87764
CHI3L2	chitinase 3 like 2	9.45254e-08	4.11696e-09	-5.87942
NECAB1	N-terminal EF-hand calcium binding protein 1	8.74863e-08	3.78693e-09	-5.89324
SEC14L4	SEC14 like lipid binding 4	8.48879e-08	3.65171e-09	-5.89924
TSPAN7	tetraspanin 7	6.37641e-08	2.71737e-09	-5.94782
SNX30	sorting nexin family member 30	5.38342e-08	2.28698e-09	-5.97599
TUFT1	tuftelin 1	4.8423e-08	2.05061e-09	-5.99375
SPRY2	sprouty RTK signaling antagonist 2	4.1969e-08	1.77167e-09	-6.01747
PFKFB3	6-phosphofructo-2-kinase/fructose-2,6-biphosphatase 3	3.93736e-08	1.65156e-09	-6.02883
SNAI1	snail family transcriptional repressor 1	3.28264e-08	1.35933e-09	-6.06022
ISG20	interferon stimulated exonuclease gene 20	3.27742e-08	1.35278e-09	-6.061
PLA2G12B	phospholipase A2 group XIIB	3.11632e-08	1.27793e-09	-6.07015
EDNRB	endothelin receptor type B	2.90829e-08	1.18483e-09	-6.08228
DNM3	dynamin 3	2.57951e-08	1.0336e-09	-6.10413
PARD6B	par-6 family cell polarity regulator beta	1.57785e-08	6.19551e-10	-6.18537
ZCCHC2	zinc finger CCHC-type containing 2	1.47079e-08	5.71603e-10	-6.19807
SC5D	sterol-C5-desaturase	1.43676e-08	5.56452e-10	-6.2023
ADIPOR2	adiponectin receptor 2	1.25157e-08	4.81372e-10	-6.22506
PRKCE	protein kinase C epsilon	1.23624e-08	4.73819e-10	-6.22754
CPB2	carboxypeptidase B2	8.78032e-09	3.31821e-10	-6.28313
CSRNP1	cysteine and serine rich nuclear protein 1	7.49094e-09	2.78619e-10	-6.31023
TMEM139	transmembrane protein 139	7.49094e-09	2.7757e-10	-6.31082
LSS	lanosterol synthase	6.69755e-09	2.44135e-10	-6.33065
COLGALT2	collagen beta(1-O)galactosyltransferase 2	5.13261e-09	1.82963e-10	-6.375
GAB3	GRB2 associated binding protein 3	4.1277e-09	1.45482e-10	-6.41004
PPA1	pyrophosphatase (inorganic) 1	3.76818e-09	1.31801e-10	-6.42508
KIAA1804	NA	3.72344e-09	1.29737e-10	-6.42748
SFTPD	surfactant protein D	3.29957e-09	1.14083e-10	-6.447
CYP4F3	cytochrome P450 family 4 subfamily F member 3	2.9865e-09	1.02458e-10	-6.46328
FITM2	fat storage inducing transmembrane protein 2	2.61995e-09	8.88298e-11	-6.48483
CHRM3	cholinergic receptor muscarinic 3	2.31944e-09	7.77083e-11	-6.50497
C18orf8	NA	1.82679e-09	6.07134e-11	-6.54197
FASN	fatty acid synthase	1.62688e-09	5.36335e-11	-6.56048
NEDD9	neural precursor cell expressed, developmentally down-regulated 9	1.1631e-09	3.74087e-11	-6.61399
CD55	CD55 molecule (Cromer blood group)	7.37566e-10	2.32281e-11	-6.68414
ANKRD1	ankyrin repeat domain 1	7.35854e-10	2.2977e-11	-6.68573
DENND3	DENN domain containing 3	5.59857e-10	1.71063e-11	-6.7288
TFCP2L1	transcription factor CP2 like 1	4.89283e-10	1.48188e-11	-6.74966
AGTR2	angiotensin II receptor type 2	4.15409e-10	1.2303e-11	-6.77661
PAPSS2	3'-phosphoadenosine 5'-phosphosulfate synthase 2	2.13926e-10	6.13509e-12	-6.87648
LMTK2	lemur tyrosine kinase 2	1.65616e-10	4.50551e-12	-6.92034
AFF3	AF4/FMR2 family member 3	1.0015e-10	2.65743e-12	-6.99474
FRAT1	FRAT1, WNT signaling pathway regulator	1.0015e-10	2.65565e-12	-6.99484
EPB41L5	erythrocyte membrane protein band 4.1 like 5	7.12292e-11	1.82165e-12	-7.04749
SCD	stearoyl-CoA desaturase	4.65275e-11	1.15352e-12	-7.11081
SRGAP2	SLIT-ROBO Rho GTPase activating protein 2	3.98748e-11	9.72555e-13	-7.13433
KHDRBS3	KH RNA binding domain containing, signal transduction associated 3	3.55036e-11	8.56426e-13	-7.15179
LIN7A	lin-7 homolog A, crumbs cell polarity complex component	1.60592e-11	3.63709e-13	-7.26841
DHODH	dihydroorotate dehydrogenase (quinone)	1.55926e-11	3.51053e-13	-7.27322
PRKCQ	protein kinase C theta	8.18221e-12	1.77636e-13	-7.36457
HECW2	HECT, C2 and WW domain containing E3 ubiquitin protein ligase 2	4.38042e-12	9.39249e-14	-7.44905
NEBL	nebulette	8.34324e-13	1.57652e-14	-7.68177
SCNN1A	sodium channel epithelial 1 alpha subunit	7.44403e-13	1.37668e-14	-7.69953
KLF6	Kruppel like factor 6	6.25939e-13	1.13243e-14	-7.72281
LAMP3	lysosomal associated membrane protein 3	3.95106e-13	6.88338e-15	-7.78513
LONRF3	LON peptidase N-terminal domain and ring finger 3	3.46792e-13	5.9952e-15	-7.80567
SYCP2L	synaptonemal complex protein 2 like	2.60929e-13	4.44089e-15	-7.83935
SYN2	synapsin II	2.104e-13	3.55271e-15	-7.8672
ALOX15B	arachidonate 15-lipoxygenase, type B	1.98828e-13	3.33067e-15	-7.87666
SPRYD7	SPRY domain containing 7	1.73707e-13	2.88658e-15	-7.8939
FLI1	Fli-1 proto-oncogene, ETS transcription factor	1.49392e-13	2.44249e-15	-7.91981
MRPL14	mitochondrial ribosomal protein L14	1.38075e-13	2.22045e-15	-7.93309
ANXA3	annexin A3	1.0264e-13	1.55431e-15	-7.9707
SQRDL	NA	1.0264e-13	1.55431e-15	-7.97256
DUSP1	dual specificity phosphatase 1	6.19401e-14	8.88178e-16	-8.04345
FHDC1	FH2 domain containing 1	4.73399e-14	6.66134e-16	-8.06861
CYP3A5	cytochrome P450 family 3 subfamily A member 5	1.76266e-14	2.22045e-16	-8.18522
QDPR	quinoid dihydropteridine reductase	1.76266e-14	2.22045e-16	-8.27399
HIST2H2BE	histone cluster 2 H2B family member e	0	0	-8.32237
SNTB1	syntrophin beta 1	0	0	-8.36098
SLC26A9	solute carrier family 26 member 9	0	0	-8.3915
SLC1A1	solute carrier family 1 member 1	0	0	-8.5236
ABHD5	abhydrolase domain containing 5	0	0	-8.56786
C2	complement C2	0	0	-8.62526
MSMO1	methylsterol monooxygenase 1	0	0	-8.63005
SLCO4C1	solute carrier organic anion transporter family member 4C1	0	0	-8.6886
ORM1	orosomucoid 1	0	0	-8.69642
ZBTB16	zinc finger and BTB domain containing 16	0	0	-8.87227
MAP2	microtubule associated protein 2	0	0	-8.89597
HOPX	HOP homeobox	0	0	-8.96094
HHIP	hedgehog interacting protein	0	0	-9.10167
ARHGEF26	Rho guanine nucleotide exchange factor 26	0	0	-9.2393
DHCR7	7-dehydrocholesterol reductase	0	0	-9.44435
SLC39A8	solute carrier family 39 member 8	0	0	-10.1806
FAM105A	NA	0	0	-11.907
FZD5	frizzled class receptor 5	0	0	-13.3004

## Sheet: Table S2
Table S2. Gene Ontology enrichment and KEGG pathway analysis of significantly upregulated genes.
Category	Term	Count	p-value	FDR	Genes
GOTERM_BP_DIRECT	GO:0007155~cell adhesion	68	6.25431e-14	2.03703e-10	ROBO2, PTPRT, COL18A1, CNTNAP1, NRP2, CLSTN1, TNC, ROBO1, COMP, CDH6, CDH3, CDH2, BOC, CCR8, ITGB8, ITGAV, PGM5, HABP2, POSTN, ENTPD1, EGFL6, ITGA2, COL6A2, COL6A1, ADAM12, COL6A3, PKP1, ITGA7, EPHA3, DSC3, COL15A1, ADAM22, THY1, THBS2, NID2, PCDH18, THBS4, THBS3, GPNMB, ADAM23, CLCA2, SPP1, SLAMF7, NCAM1, SLAMF1, NLGN4Y, COL28A1, VCAM1, MUC16, TPBG, FN1, SORBS2, SELP, CD2, COL1A1, FERMT1, CXCL12…
GOTERM_BP_DIRECT	GO:0030574~collagen catabolic process	22	7.76585e-12	1.26467e-08	COL18A1, COL15A1, MMP7, MMP1, MMP2, MMP3, MMP10, MMP12, COL1A1, MMP11, COL3A1, MMP14, ADAMTS14, MMP13, MMP16, COL5A1, CTSK, COL6A2, COL5A2, COL6A1, COL6A3, COL10A1
GOTERM_BP_DIRECT	GO:0022617~extracellular matrix disassembly	20	1.28598e-08	1.39615e-05	GSN, MMP7, MMP1, MMP2, MMP3, HTRA1, FN1, MMP10, MMP12, MMP11, ADAMTS5, MMP14, KIF9, MMP13, MMP16, CAPNS2, CTSK, SPP1, TLL1, FBN1
GOTERM_BP_DIRECT	GO:0030198~extracellular matrix organization	32	5.96442e-08	4.85653e-05	COL18A1, ECM2, COL14A1, TNC, FBLN1, NID2, COMP, EGFLAM, SPP1, COL10A1, ITGB8, ITGAV, CSGALNACT1, POSTN, VCAM1, EGFL6, ITGA2, SPINK5, FN1, SERPINB5, COL1A1, SMOC2, COL3A1, CCDC80, COL5A1, COL6A2, COL5A2, COL6A1, COL6A3, ITGA7, TGFBI, FBN1
GOTERM_BP_DIRECT	GO:0003341~cilium movement	11	6.95203e-07	0.000452855	RSPH4A, DNAH11, DNAI2, DNAH7, CCDC114, DNAAF1, ARMC4, LRRC6, RSPH9, DNAI1, CCDC40
GOTERM_BP_DIRECT	GO:0060271~cilium morphogenesis	24	9.04903e-07	0.000491212	SPAG16, UNC119B, GSN, DNAAF1, IFT172, CCDC113, KIF24, TTC21A, IFT80, RPGRIP1L, HSPB11, TMEM231, TTC8, FAM161A, TMEM67, IQUB, DZIP1L, TEKT3, WDPCP, DZIP1, CC2D2A, BBS5, C5ORF42, CEP89
GOTERM_BP_DIRECT	GO:0042384~cilium assembly	22	2.61155e-06	0.00121512	SPAG16, DNAI2, IFT172, CCDC113, KIF24, IFT80, RPGRIP1L, NME5, TMEM231, TTC8, FAM161A, TTC30B, TMEM67, DZIP1L, BBS9, TRIM59, WDPCP, DZIP1, CC2D2A, BBS5, C5ORF42, CEP89
GOTERM_BP_DIRECT	GO:0007156~homophilic cell adhesion via plasma membrane adhesion molecules	25	3.7957e-06	0.00154533	ROBO2, PTPRT, TENM3, CLSTN1, PCDH18, IGSF9, ROBO1, CDH6, CDH3, CDH2, CDH26, PCDH7, CRTAM, PCDHB14, PCDHB1, PCDHB6, FAT1, CDHR3, FAT2, PCDHB4, FAT4, IGSF9B, DSG3, PCDHB7, DSC3
GOTERM_BP_DIRECT	GO:0035082~axoneme assembly	8	1.52481e-05	0.00551813	SPAG16, RSPH4A, RSPH1, RP1, LRGUK, SPEF2, RSPH9, CC2D2A
GOTERM_BP_DIRECT	GO:0044458~motile cilium assembly	7	7.77778e-05	0.0253322	DNAAF3, DNAAF1, LRRC6, RSPH9, CC2D2A, BBS5, CCDC40
GOTERM_BP_DIRECT	GO:0001736~establishment of planar polarity	7	0.000118801	0.035176	FZD3, TTC8, WNT5A, WDPCP, RPGRIP1L, TP63, C5ORF42
GOTERM_BP_DIRECT	GO:0001649~osteoblast differentiation	17	0.000130555	0.0354347	IGFBP5, LEF1, LRRC17, FHL2, TNC, TWIST1, IFT80, RUNX2, SOX2, COL1A1, SFRP1, CYP24A1, GPNMB, FIGNL1, COL6A1, SPP1, LGR4
GOTERM_BP_DIRECT	GO:0010951~negative regulation of endopeptidase activity	18	0.000252571	0.0632787	SERPINB3, COL28A1, SERPINB4, SERPINB11, WFDC6, SERPINB13, LXN, SERPIND1, SERPINE2, PZP, TFPI2, SERPINB7, SERPINB5, PTTG1, SPOCK3, SERPINI2, COL6A3, SERPINI1
GOTERM_BP_DIRECT	GO:0007160~cell-matrix adhesion	15	0.000300363	0.0698772	ECM2, VCAM1, ITGA2, ADAMTS12, NID2, THBS3, TIAM1, COL3A1, TNN, ITGB8, ITGA7, ITGAV, MUC4, FREM1, PPFIA2
GOTERM_BP_DIRECT	GO:0007018~microtubule-based movement	14	0.000357355	0.0775938	DNAH3, DNAH12, DNAH2, DNAH10, DNAH6, KIF24, DNAH9, KIF11, KIF6, KIF9, KIF4A, KIF26B, DYNLRB2, KIF20A
GOTERM_BP_DIRECT	GO:0036158~outer dynein arm assembly	6	0.000845058	0.168977	DNAI2, CCDC114, DNAAF1, ARMC4, LRRC6, DNAI1
GOTERM_BP_DIRECT	GO:0006508~proteolysis	45	0.000891419	0.168977	DPP10, CPXM2, TMPRSS4, CFI, HTRA1, ADAM22, ADAMTS16, ADAMTSL1, ADAMTS5, ADAMTS14, ADAM28, STAMBPL1, IGKC, CAPNS2, ADAMTS18, CTSK, ADAM23, CLCA2, LONRF2, CLCA4, HABP2, ADGB, CPA3, MMP7, MMP1, MMP2, MMP3, GGH, MMP10, MMP12, MMP11, PM20D2, SFRP1, MMP14, MMP13, FAP, MMP16, PAPPA, PIP, AGBL2, ADAM12, TLL1, CFB, PAPPA2, LTF
GOTERM_BP_DIRECT	GO:0030199~collagen fibril organization	9	0.000933863	0.168977	GREM1, COL1A1, MMP11, COL3A1, ADAMTS14, SFRP2, COL5A1, COL14A1, COL5A2
GOTERM_BP_DIRECT	GO:0007224~smoothened signaling pathway	12	0.00105481	0.173519	HHAT, IFT172, IQUB, BOC, IFT27, WDPCP, IFT80, ROR2, DZIP1, CC2D2A, HSPB11, TMEM231
GOTERM_BP_DIRECT	GO:0048701~embryonic cranial skeleton morphogenesis	8	0.00106551	0.173519	TFAP2A, MMP14, PRRX1, MMP16, SIX4, TWIST1, SIX1, RUNX2
GOTERM_BP_DIRECT	GO:0070286~axonemal dynein complex assembly	5	0.00133804	0.193196	DNAAF3, DNAAF1, PIH1D3, DRC1, CCDC40
GOTERM_BP_DIRECT	GO:0061551~trigeminal ganglion development	4	0.00142361	0.193196	NRP2, SIX4, SEMA3A, SIX1
GOTERM_BP_DIRECT	GO:0003356~regulation of cilium beat frequency	4	0.00142361	0.193196	DNAH11, DNAAF1, ARMC4, CCDC40
GOTERM_BP_DIRECT	GO:0003417~growth plate cartilage development	4	0.00142361	0.193196	COMP, MMP13, RARB, THBS3
GOTERM_BP_DIRECT	GO:0007507~heart development	21	0.00201148	0.262055	NRP2, DNAH11, DAW1, HTR2B, MICAL2, CACNA1C, HDAC9, BICC1, HSPB11, NFATC4, ROBO1, COL3A1, TRPS1, ARMC4, DRC1, CC2D2A, PAM, DNAI1, SOX4, FBN1, STRA6
GOTERM_BP_DIRECT	GO:0001958~endochondral ossification	7	0.00215342	0.269757	COL1A1, CSGALNACT1, MMP14, MMP13, MMP16, COL10A1, RUNX2
GOTERM_BP_DIRECT	GO:0048565~digestive tract development	8	0.00225992	0.272613	MYOCD, COL3A1, CCNB1, CLMP, TGFB3, TRPS1, FAT4, LGR4
GOTERM_BP_DIRECT	GO:0060021~palate development	12	0.00235588	0.27404	TFAP2A, OSR2, PRRX1, BNC2, TGFB3, IFT172, WNT5A, LEF1, TWIST1, WDPCP, EPHB2, C5ORF42
GOTERM_BP_DIRECT	GO:0007268~chemical synaptic transmission	25	0.0025473	0.277857	SNAP25, DOC2A, HTR2B, GRIK2, AKAP5, HTR2A, GRIN2A, KCNMB1, KCNMB2, GRIA3, SLC18A2, GABBR2, DTNA, HTR1F, MYO5A, PCDHB14, TACR1, DLG2, NOVA1, PCDHB6, PLP1, PCDHB4, MYCBPAP, PDE7B, CEP89
GOTERM_BP_DIRECT	GO:0060349~bone morphogenesis	7	0.00264463	0.277857	TFAP2A, OSR2, MMP13, SFRP2, IFT80, PAPPA2, LTF
GOTERM_BP_DIRECT	GO:0042476~odontogenesis	7	0.00264463	0.277857	OSR2, TGFB3, PAX9, MYO5A, TWIST1, AQP5, PAM
GOTERM_BP_DIRECT	GO:0045214~sarcomere organization	7	0.00387283	0.351457	FHOD3, KRT19, SIX4, KRT8, CASQ2, CASQ1, KLHL41
GOTERM_BP_DIRECT	GO:0000281~mitotic cytokinesis	7	0.00387283	0.351457	ANLN, KIF4A, NUSAP1, CKAP2, SNX9, KIF20A, CEP55
GOTERM_BP_DIRECT	GO:0010628~positive regulation of gene expression	26	0.00392406	0.351457	LEF1, TNC, TWIST1, FBLN1, ACTG2, CDH3, AGR2, ITGB8, STAP1, STOX1, TFAP2A, OSR2, PIAS3, GSN, FN1, ANK2, MITF, ACTA2, SFRP4, TRPV4, PIP, CDK1, LCN2, MDM2, PLP1, CD28
GOTERM_BP_DIRECT	GO:0051216~cartilage development	10	0.00400017	0.351457	CSGALNACT1, PRRX1, WNT5A, CREB3L2, ITGB8, COL10A1, TYMS, CHRDL2, SULF1, SULF2
GOTERM_BP_DIRECT	GO:0036159~inner dynein arm assembly	5	0.00400255	0.351457	DNAH7, DNAAF1, TEKT2, LRRC6, CCDC40
GOTERM_BP_DIRECT	GO:0048546~digestive tract morphogenesis	5	0.00400255	0.351457	SFRP1, SFRP2, BCL2, AGR2, STRA6
GOTERM_BP_DIRECT	GO:0008284~positive regulation of cell proliferation	40	0.00410052	0.351457	SHC4, COL18A1, EIF5A2, LEF1, HTR2B, TNC, TTK, HTR2A, CXCL5, SLC25A27, CCND2, PDGFD, ITGAV, SOX4, STOX1, KRT6A, SLAMF1, SERPINB3, OSR2, XBP1, MYOCD, ST8SIA1, FN1, TET1, IGF1, PROX1, RUNX2, GREM1, ALDH3A1, TIAM1, ADCYAP1, SFRP1, SFRP2, IL7, BCL2, MDM2, MZB1, RARB, CD248, CRLF1
GOTERM_BP_DIRECT	GO:0012501~programmed cell death	4	0.00459312	0.376583	GSDMC, GSDMB, PKM, DFNA5
GOTERM_BP_DIRECT	GO:0060325~face morphogenesis	7	0.00462491	0.376583	COL1A1, CRISPLD1, TGFB3, MMP2, LEF1, PAX9, STRA6
GOTERM_BP_DIRECT	GO:0016477~cell migration	19	0.0052051	0.413488	FOXE1, STYK1, SORBS2, ADAMTS12, TIAM1, CDH2, COL5A1, TNN, FAT1, CDK1, CD248, ITGAV, CD24, FAM83D, GPC6, LURAP1, TSPAN1, EPHA3, CTHRC1
GOTERM_BP_DIRECT	GO:0043508~negative regulation of JUN kinase activity	5	0.00536785	0.416264	SERPINB3, SFRP1, SFRP2, DUSP19, ZNF675
GOTERM_BP_DIRECT	GO:0007010~cytoskeleton organization	18	0.00595662	0.451179	BLK, CCL13, CNTNAP1, MICAL3, KRT13, MICAL2, ANK2, KRT5, THY1, TUBA4B, UGT8, DES, CCL7, KRT15, VILL, APOE, KRT6B, MARK1
GOTERM_BP_DIRECT	GO:0001822~kidney development	12	0.00619897	0.456374	TFAP2A, ROBO2, CENPF, PTCD2, SIX1, WDPCP, RPGRIP1L, PROX1, SULF1, C5ORF42, SULF2, STRA6
GOTERM_BP_DIRECT	GO:0035115~embryonic forelimb morphogenesis	7	0.00644325	0.456374	TFAP2A, OSR2, CRABP2, TWIST1, CACNA1C, RPGRIP1L, RUNX2
GOTERM_BP_DIRECT	GO:0060173~limb development	6	0.00662258	0.456374	GREM1, COMP, IFT172, SMOC1, NR2F2, PAM
GOTERM_BP_DIRECT	GO:0007229~integrin-mediated signaling pathway	13	0.00671276	0.456374	ITGA2, ADAM22, FBLN1, COL3A1, DAB2, ADAMTS18, ADAM12, ADAM23, PLP1, ITGBL1, ITGB8, ITGA7, ITGAV
GOTERM_BP_DIRECT	GO:0002063~chondrocyte development	5	0.00701251	0.456374	SFRP2, BMPR1B, SULF1, RUNX2, SULF2
GOTERM_BP_DIRECT	GO:0033689~negative regulation of osteoblast proliferation	4	0.00705714	0.456374	GREM1, NELL1, SFRP1, BCL2
GOTERM_BP_DIRECT	GO:0060346~bone trabecula formation	4	0.00705714	0.456374	COL1A1, SFRP1, MMP2, THBS3
GOTERM_BP_DIRECT	GO:0006816~calcium ion transport	11	0.00727195	0.456374	CYSLTR1, PLN, SLN, TRPC1, CACNA2D1, TRPV4, CACHD1, ATP2A3, KCNN4, NALCN, RYR3
GOTERM_BP_DIRECT	GO:0042493~response to drug	28	0.00728629	0.456374	COL18A1, MAOB, HTR2B, HTR2A, TYMS, PPOX, GRIN2A, CCNB1, CDH3, BCHE, FZD3, TRPA1, SRD5A2, HTR1F, ITGA2, SORD, GGH, COL1A1, ALDH3A1, SFRP1, CENPF, SFRP2, PDE3A, BCL2, CDK1, LCN2, MDM2, PAM
GOTERM_BP_DIRECT	GO:0030030~cell projection organization	7	0.00752479	0.46242	SPAG6, NPHP1, PIFO, BBS9, DNAH9, CEP97, AK7
GOTERM_BP_DIRECT	GO:0007067~mitotic nuclear division	24	0.00769925	0.464379	HELLS, CENPW, CETN2, KLHL13, KIF11, SKA3, NDC80, GEM, AURKA, CCNA2, ASPM, CCNA1, ANLN, CCNB2, TPX2, CENPF, PTTG1, PBK, CDK1, SNX9, NEK2, FAM83D, STOX1, CEP55
GOTERM_BP_DIRECT	GO:0045671~negative regulation of osteoclast differentiation	6	0.0080022	0.473876	SFRP1, INPP5D, LRRC17, ZNF675, LILRB4, FBN1
GOTERM_BP_DIRECT	GO:0007368~determination of left/right symmetry	9	0.00868294	0.505006	DNAH11, DNAI2, ARMC4, DAW1, RPGRIP1L, DRC1, CC2D2A, DNAI1, BICC1
GOTERM_BP_DIRECT	GO:0007051~spindle organization	5	0.00895828	0.511879	ASPM, TTK, CHD3, KIF11, AURKA
GOTERM_BP_DIRECT	GO:0071230~cellular response to amino acid stimulus	8	0.0121124	0.680175	COL1A1, COL3A1, XBP1, PDGFD, MMP2, COL5A2, COL6A1, SLC38A9
GOTERM_BP_DIRECT	GO:0009612~response to mechanical stimulus	9	0.0131137	0.710661	COL3A1, MMP14, POSTN, CCNB1, CXCL12, TRPV4, BDKRB2, PIEZO2, TNC
GOTERM_BP_DIRECT	GO:0035987~endodermal cell differentiation	6	0.0133099	0.710661	MMP14, MMP2, COL6A1, FN1, ITGA7, ITGAV
GOTERM_BP_DIRECT	GO:0001656~metanephros development	6	0.0133099	0.710661	ROBO2, OSR2, EYA1, BCL2, SPRY1, FBN1
GOTERM_BP_DIRECT	GO:0040037~negative regulation of fibroblast growth factor receptor signaling pathway	4	0.0139502	0.732834	WNT5A, SPRY1, SULF1, SULF2
GOTERM_BP_DIRECT	GO:0016266~O-glycan processing	9	0.0144409	0.74657	GALNT6, MUC16, GCNT1, B3GNT3, MUC13, GCNT3, MUC5B, MUC4, MUC20
GOTERM_BP_DIRECT	GO:0010811~positive regulation of cell-substrate adhesion	7	0.0149526	0.760947	SMOC2, EGFLAM, ECM2, EGFL6, CCDC80, ALOX15, AGR2
GOTERM_BP_DIRECT	GO:0001501~skeletal system development	15	0.0155133	0.777336	POSTN, IGF1, HSPB11, COL1A1, COMP, COL3A1, ANKH, TRPS1, COL5A2, COL10A1, TLL1, BMPR1B, SOX4, TP63, FBN1
GOTERM_BP_DIRECT	GO:0030910~olfactory placode formation	3	0.0160831	0.781831	SIX4, SIX1, PROX1
GOTERM_BP_DIRECT	GO:0033687~osteoblast proliferation	3	0.0160831	0.781831	OSR2, FIGNL1, LRRC17
GOTERM_BP_DIRECT	GO:0010881~regulation of cardiac muscle contraction by regulation of the release of sequestered calcium ion	5	0.0167885	0.80412	PLN, CASQ2, ATP1A2, ANK2, CACNA1C
GOTERM_BP_DIRECT	GO:0010468~regulation of gene expression	12	0.0182989	0.857352	SOX2, SHC4, NELL1, SCARA5, IL7, TSHZ2, BCL2, IGF1, APOE, PROX1, SLC4A5, STOX1
GOTERM_BP_DIRECT	GO:0060285~cilium-dependent cell motility	4	0.0184264	0.857352	DNAH3, DNAH2, DNAH7, DRC1
GOTERM_BP_DIRECT	GO:0042472~inner ear morphogenesis	8	0.0204743	0.939223	TFAP2A, ALDH1A3, FZD3, PRRX1, SIX4, SIX1, ROR2, EPHB2
GOTERM_BP_DIRECT	GO:0060326~cell chemotaxis	9	0.0225707	0.979224	CXCL6, CCL13, CXCL12, VCAM1, LEF1, LPAR1, CCR6, CXCL14, CXCL5
GOTERM_BP_DIRECT	GO:0060394~negative regulation of pathway-restricted SMAD protein phosphorylation	4	0.0236042	0.979224	GREM1, XBP1, LDLRAD4, PBLD
GOTERM_BP_DIRECT	GO:0051310~metaphase plate congression	4	0.0236042	0.979224	CENPF, FAM83D, NDC80, GEM
GOTERM_BP_DIRECT	GO:0030166~proteoglycan biosynthetic process	4	0.0236042	0.979224	CSGALNACT1, CHST9, IGF1, BMPR1B
GOTERM_BP_DIRECT	GO:0030277~maintenance of gastrointestinal epithelium	4	0.0236042	0.979224	VSIG1, MUC13, MUC4, PBLD
GOTERM_BP_DIRECT	GO:0097150~neuronal stem cell population maintenance	5	0.0238164	0.979224	SOX2, ASPM, PRRX1, CDH2, PROX1
GOTERM_BP_DIRECT	GO:0007411~axon guidance	16	0.0242299	0.979224	ROBO2, MEG3, NRP2, SEMA3A, WNT5A, UNC5C, ROBO1, ENAH, TTC8, CXCL12, EFNB3, KIF26B, BOC, NCAM1, CNTN4, EPHB2
GOTERM_BP_DIRECT	GO:0030317~sperm motility	8	0.0247313	0.979224	DNAH11, TEKT2, SORD, PIH1D3, TEKT3, LRRC6, DNAI1, CCDC40
GOTERM_BP_DIRECT	GO:0071801~regulation of podosome assembly	3	0.0258561	0.979224	BLK, KIF9, GSN
GOTERM_BP_DIRECT	GO:0097461~ferric iron import into cell	3	0.0258561	0.979224	STEAP3, STEAP1, STEAP2
GOTERM_BP_DIRECT	GO:0032264~IMP salvage	3	0.0258561	0.979224	AMPD1, AMPD3, PRTFDC1
GOTERM_BP_DIRECT	GO:0070445~regulation of oligodendrocyte progenitor proliferation	3	0.0258561	0.979224	ADCYAP1, CDH2, PTPRZ1
GOTERM_BP_DIRECT	GO:0031346~positive regulation of cell projection organization	3	0.0258561	0.979224	ITGA2, LCN2, PROM2
GOTERM_BP_DIRECT	GO:0035860~glial cell-derived neurotrophic factor receptor signaling pathway	3	0.0258561	0.979224	GFRA1, SULF1, SULF2
GOTERM_BP_DIRECT	GO:0060157~urinary bladder development	3	0.0258561	0.979224	MYOCD, WNT5A, TP63
GOTERM_BP_DIRECT	GO:0001503~ossification	10	0.0273498	0.996634	ALOX15, COL5A2, LRRC17, BCL2, SPP1, TWIST1, ATP6V0A4, CHRDL2, RUNX2, LTF
GOTERM_BP_DIRECT	GO:0046718~viral entry into host cell	10	0.0273498	0.996634	SERPINB3, CR2, EFNB3, ITGA2, CDHR3, ITGAV, NCAM1, HTR2A, CLDN1, SLAMF1
GOTERM_BP_DIRECT	GO:0006874~cellular calcium ion homeostasis	11	0.0273957	0.996634	CCL13, CXCL12, PLN, CCL7, TRPV4, ATP2A3, HTR2B, ANK2, GRIK2, APOE, HTR2A
GOTERM_BP_DIRECT	GO:0006936~muscle contraction	12	0.0286517	0.996634	ACTA2, MYOM1, CHRNB1, DES, CALD1, TPM2, MYOF, SSPN, LMOD1, MYH11, MYOM2, ACTG2
GOTERM_BP_DIRECT	GO:0003351~epithelial cilium movement	4	0.0294846	0.996634	SPAG17, NME5, DNAI1, CCDC40
GOTERM_BP_DIRECT	GO:0061029~eyelid development in camera-type eye	4	0.0294846	0.996634	TFAP2A, OSR2, TWIST1, STRA6
GOTERM_BP_DIRECT	GO:0048747~muscle fiber development	4	0.0294846	0.996634	CHRNB1, PTCD2, LEF1, FLNC
GOTERM_BP_DIRECT	GO:1903779~regulation of cardiac conduction	8	0.0295582	0.996634	PLN, TRPC1, ATP2A3, CASQ2, ATP1A2, CASQ1, RYR3, CORIN
GOTERM_BP_DIRECT	GO:0010718~positive regulation of epithelial to mesenchymal transition	6	0.0300667	0.996634	SERPINB3, COL1A1, DAB2, TGFB3, LEF1, TWIST1
GOTERM_BP_DIRECT	GO:0030336~negative regulation of cell migration	11	0.0311723	0.996634	SFRP1, SFRP2, IGFBP5, TP53INP1, DPYSL3, ADIPOQ, BCL2, LDLRAD4, THY1, SULF1, ROBO1
GOTERM_BP_DIRECT	GO:0006959~humoral immune response	8	0.0321942	0.996634	IL7, BLNK, BCL2, CD28, CCR6, MS4A1, TNFRSF21, LTF
GOTERM_BP_DIRECT	GO:0043401~steroid hormone mediated signaling pathway	8	0.0321942	0.996634	PAQR7, LEF1, HNF4G, RARB, NR1H3, ESRRG, PGR, NR2F2
GOTERM_BP_DIRECT	GO:0000083~regulation of transcription involved in G1/S transition of mitotic cell cycle	5	0.0323853	0.996634	CCNA1, RRM2, CCNE1, CDK1, TYMS
GOTERM_BP_DIRECT	GO:0009968~negative regulation of signal transduction	6	0.0337452	0.996634	RGS5, INPP5D, RGS10, DDIT4L, RGS7BP, RGS22
GOTERM_BP_DIRECT	GO:0010875~positive regulation of cholesterol efflux	4	0.0360619	0.996634	ADIPOQ, NR1H3, APOE, ABCA12
GOTERM_BP_DIRECT	GO:0042573~retinoic acid metabolic process	4	0.0360619	0.996634	ALDH1A3, CRABP2, BCO2, ADH7
GOTERM_BP_DIRECT	GO:0070208~protein heterotrimerization	4	0.0360619	0.996634	COL1A1, COL6A2, ADIPOQ, COL6A1
GOTERM_BP_DIRECT	GO:0051924~regulation of calcium ion transport	5	0.0372619	0.996634	PLN, SLN, CACNA2D1, BCL2, ANK2
GOTERM_BP_DIRECT	GO:0001957~intramembranous ossification	3	0.0374174	0.996634	COL1A1, MMP2, CTSK
GOTERM_BP_DIRECT	GO:0097094~craniofacial suture morphogenesis	3	0.0374174	0.996634	MMP14, MMP16, FREM1
GOTERM_BP_DIRECT	GO:0022038~corpus callosum development	3	0.0374174	0.996634	LPAR1, RPGRIP1L, EPHB2
GOTERM_BP_DIRECT	GO:0045669~positive regulation of osteoblast differentiation	8	0.0410285	0.996634	NELL1, SFRP2, IGF1, BMPR1B, TP63, RUNX2, CTHRC1, LTF
GOTERM_BP_DIRECT	GO:0048485~sympathetic nervous system development	4	0.0433243	0.996634	SEMA3A, PLXNA4, TP63, SOX4
GOTERM_BP_DIRECT	GO:0006198~cAMP catabolic process	4	0.0433243	0.996634	PDE10A, PDE1A, PDE3A, PDE7B
GOTERM_BP_DIRECT	GO:0071560~cellular response to transforming growth factor beta stimulus	7	0.0462539	0.996634	COL1A1, SFRP1, POSTN, PDGFD, WNT5A, PDE3A, FBN1
GOTERM_MF_DIRECT	GO:0005509~calcium ion binding	84	2.68318e-11	2.48194e-08	WDR49, DOC2A, FKBP14, CETN2, DGKA, CLSTN1, EFCAB6, EFCAB12, CALML4, EFCAB11, RYR3, CALB2, COMP, CDH6, CDH3, CDH2, CAPNS2, EFCAB1, DNER, ENPP2, HMCN1, PAMR1, HABP2, CUBN, EGFL6, S100A2, MMP1, MMP3, VWDE, ASPN, MMP10, SYTL2, MMP12, RCN3, MMP11, MMP14, PLCB4, MMP13, MELK, VSNL1, MMP16, EFHC1, CDHR3, CASQ2, EFHC2, DSG3, CASQ1, DSC3, CAPS2, DNAH7, CAPSL, FBLN1, THBS2, NID2, LTBP1, PCDH18, THBS4, THBS3…
GOTERM_MF_DIRECT	GO:0004222~metalloendopeptidase activity	26	1.14049e-09	5.27476e-07	TSHZ2, ADAM22, ADAMTS12, ADAMTS16, ADAMTS5, ADAMTS14, ADAM28, ADAMTS18, ADAM23, CLCA2, CLCA4, MMP7, MMP1, MMP2, MMP3, MMP10, MMP12, MMP11, MMP14, MMP13, FAP, MMP16, PAPPA, ADAM12, TLL1, PAPPA2
GOTERM_MF_DIRECT	GO:0008201~heparin binding	29	2.98657e-08	9.20859e-06	CXCL6, NRP2, LXN, ECM2, CFH, SERPINE2, CXCL13, THBS2, THBS4, THBS3, COMP, ADAMTS5, CCL7, GPNMB, APOE, POSTN, MMP7, SERPIND1, FN1, SELP, GREM2, SMOC2, SFRP1, CCDC80, FGF14, COL5A1, OGN, FBN1, LTF
GOTERM_MF_DIRECT	GO:0005178~integrin binding	22	1.54076e-07	3.563e-05	ECM2, VCAM1, EGFL6, ITGA2, ADAM22, FN1, FBLN1, IGF1, THY1, THBS4, ADAMTS5, COL3A1, MMP14, SFRP2, COL5A1, FAP, GPNMB, TSPAN8, TNN, ADAM23, TGFBI, FBN1
GOTERM_MF_DIRECT	GO:0003777~microtubule motor activity	17	4.57882e-06	0.000847081	DNAH3, DNAH12, DNAH11, DNAI2, DNAH2, DNAH10, DNAH7, DNAH6, KIF24, DNAH9, KIF11, KIF6, KIF9, KIF4A, KIF26B, DYNLRB2, KIF20A
GOTERM_MF_DIRECT	GO:0004867~serine-type endopeptidase inhibitor activity	16	0.000203332	0.031347	SERPINB3, COL28A1, SERPINB4, SERPINB11, WFDC6, SERPINB13, SERPIND1, SERPINE2, PZP, TFPI2, SPINK5, SERPINB7, SERPINB5, SERPINI2, COL6A3, SERPINI1
GOTERM_MF_DIRECT	GO:0005516~calmodulin binding	23	0.0005475	0.0723482	CAMK1D, RRAD, RASGRF2, PDE1A, MYO5A, CACNA1C, AKAP5, GEM, RYR3, IQCG, ENKUR, RGS4, ASPM, MYO1E, PCP4, SPATA17, CALD1, TRPV4, CAMK4, MAP6, MYH11, KCNN4, CEP97
GOTERM_MF_DIRECT	GO:0005201~extracellular matrix structural constituent	12	0.00083617	0.0966821	COL1A1, COMP, COL3A1, COL15A1, COL5A1, COL24A1, COL14A1, COL5A2, TFPI2, FBLN1, MUC5B, FBN1
GOTERM_MF_DIRECT	GO:0005200~structural constituent of cytoskeleton	15	0.00231796	0.238235	SORBS2, ANK2, KRT5, TUBA4B, BICD1, NDC80, KRT19, FRMD5, FRMD6, DES, KRT15, KRT14, VILL, KRT6B, KRT6A
GOTERM_MF_DIRECT	GO:0008237~metallopeptidase activity	12	0.00398629	0.368732	ADAMTSL1, ADAMTS5, ADAM28, STAMBPL1, ADAMTS18, MMP2, PAPPA, ADAM12, ADAM23, MMP3, CPXM1, PAPPA2
GOTERM_MF_DIRECT	GO:0005518~collagen binding	10	0.00455966	0.383426	COMP, MMP13, COL14A1, CTSK, ITGA2, FN1, TGFBI, NID2, COCH, ASPN
GOTERM_MF_DIRECT	GO:0017147~Wnt-protein binding	7	0.00554466	0.427401	SFRP4, SFRP1, FZD3, SFRP2, ROR2, WLS, CTHRC1
GOTERM_MF_DIRECT	GO:0002020~protease binding	13	0.00800344	0.560273	SERPINB3, SERPINB4, XBP1, SERPINB13, FN1, COMP, CST1, FAP, CD28, BDKRB2, BCL2, LCN2, ITGAV
GOTERM_MF_DIRECT	GO:0003779~actin binding	26	0.0084798	0.560273	FHOD3, TAGLN, SYNPO2, LMOD1, POF1B, CALD1, CLMN, ENC1, STK38L, VILL, TNS4, PACRG, GSN, HOMER2, TPM2, MICAL3, MYO5A, MICAL2, KLHL3, KLHL4, ENAH, ANLN, TRPV4, PIP, KCNMA1, DBN1
GOTERM_MF_DIRECT	GO:0001968~fibronectin binding	6	0.0114481	0.705968	SFRP2, CCDC80, IGFBP5, CTSK, FBLN1, ITGAV
GOTERM_MF_DIRECT	GO:0001618~virus receptor activity	10	0.0124652	0.720645	SERPINB3, CR2, EFNB3, ITGA2, CDHR3, ITGAV, NCAM1, HTR2A, CLDN1, SLAMF1
GOTERM_MF_DIRECT	GO:0001965~G-protein alpha-subunit binding	5	0.0169269	0.921025	RGS4, RGS10, HTR2B, LPAR1, HTR2A
GOTERM_MF_DIRECT	GO:0048407~platelet-derived growth factor binding	4	0.0185474	0.95313	COL1A1, COL3A1, COL5A1, COL6A1
GOTERM_MF_DIRECT	GO:0004252~serine-type endopeptidase activity	23	0.0200827	0.977708	MMP7, MMP1, MMP2, CFI, TMPRSS4, MMP3, HTRA1, PRSS12, MMP10, MMP12, MMP11, MMP14, MMP13, FAP, IGKC, CTSK, TLL1, PAMR1, RHBDL2, CORIN, HABP2, CFB, LTF
GOTERM_MF_DIRECT	GO:0045295~gamma-catenin binding	4	0.0237569	0.995694	PTPRT, CDH2, LEF1, DSC3
GOTERM_MF_DIRECT	GO:0015267~channel activity	4	0.0237569	0.995694	CHRNB1, TRPA1, BCL2, STEAP1
GOTERM_MF_DIRECT	GO:0052851~ferric-chelate reductase (NADPH) activity	3	0.025976	0.995694	STEAP3, STEAP1, STEAP2
GOTERM_MF_DIRECT	GO:0008823~cupric reductase activity	3	0.025976	0.995694	STEAP3, STEAP1, STEAP2
GOTERM_MF_DIRECT	GO:0005198~structural molecule activity	22	0.0262035	0.995694	COL18A1, COL15A1, KRT8, KRT13, KRT23, KLHL3, KRT5, CLDN2, CLDN1, KRT19, UPK1B, DES, CLDN8, KRT15, MAP1A, NPHP1, KRT14, PLP1, PGM5, CLDN16, SPRR1B, KRT6A
GOTERM_MF_DIRECT	GO:0008017~microtubule binding	19	0.0321863	0.995694	SPAG8, CETN2, KIF24, KIF11, KIF6, MID1, TIAM1, KIF9, RP1, KATNAL2, KIF4A, KIF26B, TRPV4, MAP1A, NUSAP1, MAP6, KIF20A, FAM83D, FGF13
GOTERM_MF_DIRECT	GO:0005543~phospholipid binding	10	0.0415089	0.995694	DGKA, PSD3, MYOF, LPAR1, STAP1, DAPP1, APOE, NUP62CL, PLA2G7, WDFY4
GOTERM_MF_DIRECT	GO:0005044~scavenger receptor activity	7	0.0428653	0.995694	CD163L1, SCARA5, CFI, TMPRSS4, ENPP2, LOXL4, PRSS12
GOTERM_MF_DIRECT	GO:0004115~3',5'-cyclic-AMP phosphodiesterase activity	4	0.0435919	0.995694	PDE10A, PDE1A, PDE3A, PDE7B
GOTERM_MF_DIRECT	GO:0008009~chemokine activity	7	0.046715	0.995694	CXCL6, CCL13, CXCL12, CCL7, CXCL13, CXCL14, CXCL5
GOTERM_MF_DIRECT	GO:0008270~zinc ion binding	77	0.0481691	0.995694	BNC2, GDA, CPXM2, DPYS, FHL2, HNF4G, CHD3, ADAMTSL1, ADAMTS5, TRIM29, TRIM2, TRPS1, ENPP2, CPXM1, ZNF385D, RNF150, ZFP37, TCF19, CPA3, PIAS3, MMP7, MMP1, APOBEC4, BHMT2, MMP2, MMP3, SORD, TET1, ZDHHC13, PTGR1, MID1, MMP10, MMP12, MMP11, MMP14, MMP13, MMP16, TRAF3, PAPPA, TRAF5, RARB, TRIM59, PGR, ZNF675, PDZRN3, PDZRN4, PAPPA2, RNF32, ADAMTS12, ADH7, CXXC4, MARCH10, ADAMTS16, GRIN2A, ADAMTS14, ZM…
GOTERM_MF_DIRECT	GO:0050840~extracellular matrix binding	5	0.0485726	0.995694	ADAMTS5, SPP1, CD248, ITGAV, TGFBI
GOTERM_CC_DIRECT	GO:0005578~proteinaceous extracellular matrix	49	1.79987e-13	7.88344e-11	COL18A1, ECM2, COL14A1, ADAMTSL1, COMP, ADAMTS5, TNN, COL10A1, POSTN, MMP7, MMP1, MMP2, WNT5A, MMP3, ASPN, MMP10, MMP12, MMP11, SFRP1, MMP13, MMP16, COL6A2, COL6A3, COL21A1, COL15A1, FBLN1, ADAMTS12, LTBP1, COCH, ADAMTS16, ADAMTS14, PTPRZ1, ADAMTS18, SPOCK3, GPC6, MUC4, CTHRC1, COL24A1, TFPI2, FN1, SMOC2, COL5A1, CILP, SMOC1, COL5A2, OGN, CD248, TGFBI, FBN1
GOTERM_CC_DIRECT	GO:0031012~extracellular matrix	48	2.70472e-11	5.92334e-09	COL18A1, COL15A1, SERPINE2, COL14A1, CPXM2, TSHZ2, HTRA1, TNC, FBLN1, ADAMTS12, THBS2, NID2, LTBP1, CLU, THBS4, COCH, COMP, SPOCK3, APOE, HMCN1, POSTN, MMP7, TGFB3, MMP1, MMP2, TFPI2, FN1, MMP10, ASPN, COL1A1, MMP11, COL3A1, SFRP1, MMP14, PKM, SFRP2, MMP13, COL5A1, MMP16, CILP, COL6A2, COL5A2, COL6A1, OGN, COL6A3, COL21A1, TGFBI, FBN1
GOTERM_CC_DIRECT	GO:0005929~cilium	30	2.11655e-09	3.09017e-07	STOML3, DNAH7, IFT172, LRRC6, HSPB11, AURKA, ADCY5, NPHP1, TEKT1, BBS9, DNAI1, PROM2, DNAH12, DNAH11, DNAH10, CCDC114, LCA5, DAW1, TTC21A, IFT80, RPGRIP1L, TTC8, PKM, SNTN, TTC30B, TRPV4, IFT27, TRIM59, TTLL9, CCDC40
GOTERM_CC_DIRECT	GO:0005930~axoneme	21	6.09986e-09	6.67935e-07	SPAG16, RSPH4A, DNAI2, SPEF1, SPAG6, DNAAF1, CCDC114, IFT172, DNAJB13, DNAH9, RSPH9, RPGRIP1L, CENPF, RP1, MAK, ARMC4, EFHC1, WDPCP, MNS1, DRC1, CCDC40
GOTERM_CC_DIRECT	GO:0005576~extracellular region	138	4.66693e-08	3.96517e-06	SERPINE2, TNC, ISM1, CXCL13, CXCL14, CLU, COMP, FAM198A, BPIFA1, EPHB2, IL13RA2, PAMR1, HABP2, CPA3, IFNAR2, IGFBP5, WNT5A, ADIPOQ, SPINK5, VWDE, PDGFRL, CHIT1, SFRP4, ADCYAP1, SFRP1, SFRP2, FNDC1, CRISPLD1, PAPPA, ADAM12, SCG5, PLA2R1, CFB, EPHA3, DSC3, CFH, CFI, HTRA1, C1ORF54, FBLN1, NTS, ADH7, PLA2G7, NID2, LTBP1, GLB1L2, ADAMTS14, C6, ARSJ, PDGFD, CLCA2, APOE, COL28A1, COL24A1, TGFB3, FN1, I…
GOTERM_CC_DIRECT	GO:0005615~extracellular space	120	5.43174e-08	3.96517e-06	IL1RN, SERPINE2, TNC, LOXL4, CXCL13, CXCL14, CLU, ACTG2, COMP, BPIFA1, DPYSL3, ENPP2, IL13RA2, HABP2, CPA3, IFNAR2, POSTN, WNT5A, ADIPOQ, CHIT1, SFRP4, ADCYAP1, ALDH3A1, SFRP1, SFRP2, PAPPA, CFB, CFH, CFI, HTRA1, FBLN1, PDGFD, APOE, LRRC4C, PROM1, VCAM1, MUC16, TGFB3, FN1, GGH, IGF1, CP, SELP, COL1A1, TF, BPIFB1, CXCL12, CILP, IL7, PIP, OGN, LCN2, SERPINI2, SCGB3A1, TGFBI, SERPINI1, PAM, FBN1, CR…
GOTERM_CC_DIRECT	GO:0005788~endoplasmic reticulum lumen	29	1.63291e-06	0.000102173	COL18A1, COL15A1, COL14A1, FKBP14, MTTP, ADAMTSL1, ADAMTS5, KDELC1, ARSJ, PDGFD, COL10A1, COL28A1, BCHE, COL24A1, WNT5A, GPX8, FMO1, RCN3, COL1A1, COL3A1, COL5A1, P4HA3, COL6A2, COL5A2, COL6A1, MZB1, COL6A3, COL21A1, SLC27A2
GOTERM_CC_DIRECT	GO:0005874~microtubule	39	2.302e-06	0.000126035	DNAH3, SPAG17, DNAH2, DNAH7, DNAH6, DNAH9, KIF11, AURKA, TEKT1, NUSAP1, TEKT2, TEKT3, MAP6, NEK2, DNAI1, DNAH12, DNAH11, DNAI2, DNAH10, SPAG6, LRRC49, KIF24, KIF6, TUBA4B, MID1, TIAM1, TTLL6, TPX2, KIF9, RP1, EML6, KATNAL2, KIF4A, KIF26B, MAP1A, DYNLRB2, KIF20A, FGF13, TTLL9
GOTERM_CC_DIRECT	GO:0005604~basement membrane	17	4.11826e-06	0.000200422	COL28A1, COL18A1, EGFL6, TNC, FBLN1, THBS2, NID2, THBS4, SMOC2, CCDC80, EGFLAM, COL5A1, SMOC1, HMCN1, TGFBI, FREM1, FBN1
GOTERM_CC_DIRECT	GO:0005581~collagen trimer	18	7.68963e-06	0.000336806	COL28A1, COL18A1, COL15A1, COL24A1, COL14A1, MMP1, ADIPOQ, COL1A1, COL3A1, MMP13, COL5A1, COL6A2, COL5A2, COL6A1, COL21A1, COL6A3, COL10A1, CTHRC1
GOTERM_CC_DIRECT	GO:0042383~sarcolemma	17	1.10737e-05	0.00041605	DTNA, VCAM1, KCND3, AHNAK2, KRT8, ANK2, SLC2A5, RYR3, KRT19, DES, SGCD, COL6A2, COL6A1, SSPN, COL6A3, PGM5, FLNC
GOTERM_CC_DIRECT	GO:0031514~motile cilium	16	1.13986e-05	0.00041605	SPAG16, SPAG17, RSPH4A, SPEF1, SPAG6, SORD, RSPH9, IQCG, RSPH1, MAK, NPHP1, IQUB, TEKT2, IFT27, MNS1, CEP89
GOTERM_CC_DIRECT	GO:0005887~integral component of plasma membrane	109	0.000152594	0.0051179	STEAP3, TUSC3, SLC23A1, AQP5, CLDN1, SLC4A5, CYSLTR1, ENPP2, EPHB2, IFNAR2, CHRNB1, ENTPD1, SCARA5, CD180, ROR2, PLA2R1, STEAP1, STEAP2, EPHA3, SLC22A4, GPR87, LPAR1, SLC1A4, SLCO5A1, THY1, CD1A, SLC5A5, GRIN2A, HRH1, EFNB3, ANKH, TSPAN8, CD19, TSPAN6, KCNMB2, SLCO1B3, CLCA2, TSPAN5, SLC38A6, TSPAN2, PROM1, TSPAN1, CLCA4, PLXNA4, PROM2, HTR1F, CRTAM, SLC4A11, DCLK1, SELP, TRPV4, PCDHB6, SSPN, FAT…
GOTERM_CC_DIRECT	GO:0009986~cell surface	51	0.000163586	0.0051179	ROBO2, PTPRT, CLSTN1, CLU, ROBO1, TNN, ITGB8, ITGAV, CCR6, PTGFRN, PPFIA2, MMP7, SCARA5, ITGA2, ADIPOQ, WNT5A, GREM1, SFRP4, SFRP1, MMP16, ITGA7, PLA2R1, LTF, LPAR1, DEFB124, SLC1A4, HMMR, NT5E, GRIN2A, EGFLAM, CLMP, SLITRK6, NCAM1, PROM1, CORIN, PROM2, SLAMF1, NLGN4Y, FZD3, VCAM1, TGFB3, TPBG, SULF1, SULF2, CD2, TF, FAP, TRPV4, CD28, CD24, PAM
GOTERM_CC_DIRECT	GO:0016324~apical plasma membrane	31	0.000549607	0.0160485	SLC22A4, KCNE4, SLC23A1, STK39, THY1, AQP5, PLD1, SLC2A5, CLDN1, SLC4A5, UPK1B, CDH2, NHS, MUC13, ATP6V0A4, PROM1, CLCA4, PROM2, CUBN, FZD3, FN1, SORBS2, ANK2, RAB27B, TF, TRPV4, PIP, KCNMA1, WDPCP, MUC20, F2RL2
GOTERM_CC_DIRECT	GO:0036126~sperm flagellum	7	0.000664263	0.0181842	DNAI2, DNAJB13, TEKT3, MNS1, CCR6, NME5, IQCG
GOTERM_CC_DIRECT	GO:0005858~axonemal dynein complex	5	0.00137514	0.0335231	DNAH3, DNAI2, DNAH2, DNAH7, DNAH6
GOTERM_CC_DIRECT	GO:0035869~ciliary transition zone	7	0.00143349	0.0335231	UNC119B, TMEM67, BBS9, RPGRIP1L, CC2D2A, C5ORF42, TMEM231
GOTERM_CC_DIRECT	GO:0002177~manchette	4	0.0014542	0.0335231	LRGUK, SPEF2, C9ORF24, IQCG
GOTERM_CC_DIRECT	GO:0016529~sarcoplasmic reticulum	8	0.00197609	0.0432764	SLN, CACNA2D1, ATP2A3, CASQ2, MRVI1, CASQ1, THBS4, RYR3
GOTERM_CC_DIRECT	GO:0043034~costamere	6	0.00282403	0.0562239	KRT19, AHNAK2, KRT8, PGM5, ANK2, FLNC
GOTERM_CC_DIRECT	GO:0030992~intraciliary transport particle B	6	0.00282403	0.0562239	TTC30B, IFT172, IFT27, IFT80, TRIM59, HSPB11
GOTERM_CC_DIRECT	GO:0005886~plasma membrane	260	0.00312448	0.059501	IL1RN, SLC23A1, AQP5, ABCA12, CLDN2, SLC4A5, SCAMP5, VSIG1, CAPNS2, PTGFRN, EPHB2, PRKACB, WLS, CUBN, ENTPD1, PAQR7, CACNA2D1, DNAAF1, ANK2, UNC5C, KRT5, SYTL2, TIAM1, SFRP1, CLDN8, WDPCP, CFB, EPHA3, SLC22A4, RRAD, LPAR1, THY1, PCDH18, IGSF9, CD1A, SLC5A5, UGT8, GRIN2A, ANKH, INPP5D, KCNMB1, CD19, KCNMB2, TSPAN5, SLAMF7, SNX9, ATP6V0A4, APOE, PROM1, KCNN4, RHBDL2, SCN3A, TSPAN1, GSDMC, GSDMB, AF…
GOTERM_CC_DIRECT	GO:0070062~extracellular exosome	184	0.0034301	0.0625993	FCGBP, IL1RN, CPNE5, GDA, CPNE4, SLC23A1, CLSTN1, LOXL4, AQP5, CLDN2, LIPA, CLU, HS6ST2, ACTG2, COMP, DOCK10, CDH6, CDH2, ARHGDIB, TEKT3, HMCN1, PRKACB, KRT6B, KRT6A, PPFIA2, WLS, GBP6, CUBN, ENTPD1, CACNA2D1, WNT5A, ADIPOQ, SPINK5, KRT8, KRT5, SFRP1, CRISPLD1, ARMC3, PKP1, PLA2R1, MXRA5, SLC27A2, CFB, PFN2, PPIC, LXN, SUCNR1, CFH, MAOB, CRABP2, ERV3-1, CFI, HTRA1, SLC1A4, FBLN1, THY1, FUT2, NID2…
GOTERM_CC_DIRECT	GO:0005614~interstitial matrix	5	0.00410946	0.0719977	SMOC2, EGFLAM, ECM2, CCDC80, TNC
GOTERM_CC_DIRECT	GO:0030018~Z disc	15	0.00463329	0.078053	FHOD3, SYNPO2, AHNAK2, FHL2, KRT8, SORBS2, ANK2, CACNA1C, FBXO32, RYR3, KRT19, DES, CASQ2, PGM5, FLNC
GOTERM_CC_DIRECT	GO:1903561~extracellular vesicle	9	0.00506177	0.0821132	PKM, SERPINE2, IFT172, COL6A2, OGN, COL6A3, ATP1A2, APOE, SLC5A5
GOTERM_CC_DIRECT	GO:0030286~dynein complex	6	0.0055891	0.0874296	DNAH12, DNAH11, DNAH2, DNAH10, DYNLRB2, DNAH9
GOTERM_CC_DIRECT	GO:0036064~ciliary basal body	13	0.00656002	0.099079	CETN2, IFT172, CEP19, PIFO, RPGRIP1L, TTLL6, CENPF, TTC8, FAM161A, AGBL2, DZIP1L, DZIP1, BBS5
GOTERM_CC_DIRECT	GO:0033017~sarcoplasmic reticulum membrane	7	0.00903811	0.125769	PLN, SLN, ATP2A3, CASQ2, CASQ1, KLHL41, RYR3
GOTERM_CC_DIRECT	GO:0016010~dystrophin-associated glycoprotein complex	5	0.00918862	0.125769	KRT19, SGCD, KRT8, SSPN, PGM5
GOTERM_CC_DIRECT	GO:0097225~sperm midpiece	5	0.00918862	0.125769	PACRG, SPEF2, IFT172, IFT27, CCR6
GOTERM_CC_DIRECT	GO:0005796~Golgi lumen	12	0.01452	0.192721	MMP11, MMP14, MMP16, MUC16, WNT5A, OGN, MUC13, MUC5B, GPC6, MUC4, MUC20, HS3ST1
GOTERM_CC_DIRECT	GO:0031528~microvillus membrane	5	0.0172037	0.221624	MTTP, ITGAV, PROM1, MUC20, PROM2
GOTERM_CC_DIRECT	GO:0005882~intermediate filament	13	0.0191952	0.233541	KRT8, KRT13, KRT23, MYO5A, SLC1A4, KRT5, KRT19, DES, KRT15, KRT14, PKP1, MNS1, KRT6A
GOTERM_CC_DIRECT	GO:0005814~centriole	13	0.0191952	0.233541	PLK4, TOP2A, CETN2, CEP19, CCDC146, KIF24, CEP128, AURKA, AGBL2, DZIP1L, DZIP1, CEP55, CEP89
GOTERM_CC_DIRECT	GO:0005813~centrosome	34	0.024678	0.292134	CETN2, CEP19, SLC1A4, CHD3, HSPB11, AURKA, CCNB2, ODF2L, CCNB1, TMEM67, NEK2, CEP97, PRKACB, STOX1, CEP55, TFAP2A, PLK4, CCDC13, CKAP2, IFT80, RPGRIP1L, TTC8, CENPF, FAM161A, MAK, TRAF5, EFHC1, CDK1, NEK10, IFT27, TRIM59, CCDC81, DTL, CEP89
GOTERM_CC_DIRECT	GO:0036157~outer dynein arm	3	0.0262123	0.302132	DNAI2, CCDC114, DNAI1
GOTERM_CC_DIRECT	GO:0097542~ciliary tip	7	0.0301124	0.332005	TTC30B, IFT172, MAK, IFT27, IFT80, DYNLRB2, HSPB11
GOTERM_CC_DIRECT	GO:0005856~cytoskeleton	30	0.0303201	0.332005	FHOD3, STK39, DNAH9, AKAP5, BICD1, SGCD, CALD1, INPP5D, NPHP1, ARHGDIB, ENC1, FLNC, TNS4, CC2D2A, DNAI1, MARK1, MICAL3, KLHL3, ANK2, SYNJ2, KLHL4, KLHL41, ENAH, MYO1E, FRMD5, FRMD6, DNMBP, PPP2R2B, TRIM36, PFN2
GOTERM_CC_DIRECT	GO:0031430~M band	5	0.0331447	0.354082	MYOM1, FHL2, ANK2, KLHL41, MYOM2
GOTERM_CC_DIRECT	GO:0060170~ciliary membrane	7	0.0400157	0.417306	TTC8, TMEM67, BBS9, CNGA4, BBS5, PROM2, TMEM231
GOTERM_CC_DIRECT	GO:0031982~vesicle	13	0.0446235	0.454537	SERPINB3, SNAP25, PACRG, MUC16, MYO5A, TF, KIF9, PKM, PLN, KCNN4, PROM1, MUC4, TSPAN1
GOTERM_CC_DIRECT	GO:0030496~midbody	13	0.04689	0.458878	KLHL13, SHCBP1, GEM, AURKA, ASPM, CENPF, SCCPDH, KIF4A, MAK, CDK1, NEK2, KIF20A, CEP55
GOTERM_CC_DIRECT	GO:0032391~photoreceptor connecting cilium	6	0.0476244	0.458878	RP1, TTC8, FAM161A, MAK, CETN2, NPHP1
GOTERM_CC_DIRECT	GO:0008076~voltage-gated potassium channel complex	10	0.0481926	0.458878	SNAP25, CNTNAP1, DLG2, KCND3, KCNMB1, KCNMB2, KCNMA1, KCNA3, KCNJ16, KCNN4
KEGG_PATHWAY	hsa04512:ECM-receptor interaction	21	9.46831e-09	2.24399e-06	COL24A1, ITGA2, TNC, FN1, HMMR, THBS2, THBS4, THBS3, COL1A1, COMP, COL3A1, COL5A1, TNN, COL6A2, COL5A2, COL6A1, SPP1, COL6A3, ITGB8, ITGA7, ITGAV
KEGG_PATHWAY	hsa04510:Focal adhesion	28	5.58815e-06	0.000662196	SHC4, TNC, THBS2, THBS4, THBS3, COMP, CCND2, TNN, PDGFD, SPP1, ITGB8, ITGAV, FLNC, PAK3, COL24A1, ITGA2, FN1, IGF1, MAPK10, COL1A1, COL3A1, COL5A1, COL6A2, COL5A2, COL6A1, BCL2, COL6A3, ITGA7
KEGG_PATHWAY	hsa04974:Protein digestion and absorption	16	3.44309e-05	0.00272004	CPA3, COL18A1, COL15A1, COL24A1, COL14A1, ATP1A2, COL1A1, COL3A1, COL5A1, COL6A2, COL5A2, COL6A1, COL21A1, COL6A3, COL10A1, KCNN4
KEGG_PATHWAY	hsa04151:PI3K-Akt signaling pathway	35	0.000163775	0.00970368	PRKAA2, TNC, LPAR1, THBS2, THBS4, THBS3, COMP, CCND2, TNN, CD19, PDGFD, CREB3L2, SPP1, ITGB8, ITGAV, IFNAR2, COL24A1, ITGA2, FN1, IGF1, COL1A1, COL3A1, FGF14, COL5A1, CCNE1, PPP2R2B, IL7, COL6A2, COL5A2, COL6A1, BCL2, MDM2, COL6A3, ITGA7, FGF13
KEGG_PATHWAY	hsa05414:Dilated cardiomyopathy	14	0.000311821	0.0147803	TGFB3, TPM2, CACNA2D1, ITGA2, CACNA1C, IGF1, ADCY5, PLN, DES, SGCD, ITGB8, ITGA7, ITGAV, PRKACB
KEGG_PATHWAY	hsa04924:Renin secretion	11	0.00141158	0.0557573	GUCY1A3, ADCYAP1, PLCB4, PDE1A, KCNMA1, PDE3A, CLCA2, CACNA1C, PRKACB, CLCA4, ADCY5
KEGG_PATHWAY	hsa05410:Hypertrophic cardiomyopathy (HCM)	12	0.00195487	0.0597234	DES, PRKAA2, SGCD, TGFB3, TPM2, ITGA2, CACNA2D1, ITGB8, ITGA7, ITGAV, CACNA1C, IGF1
KEGG_PATHWAY	hsa04115:p53 signaling pathway	11	0.00201598	0.0597234	CCNB2, STEAP3, CCNB1, RRM2, CCND2, CCNE1, ZMAT3, MDM2, CDK1, IGF1, SERPINB5
KEGG_PATHWAY	hsa04514:Cell adhesion molecules (CAMs)	17	0.00240019	0.0632051	CNTNAP1, VCAM1, VTCN1, CLDN2, CLDN1, SELP, CD2, CDH3, CDH2, CLDN8, CD28, ITGB8, ITGAV, NCAM1, CLDN16, LRRC4C, HLA-DOB
KEGG_PATHWAY	hsa04911:Insulin secretion	12	0.00389306	0.0922654	ADCYAP1, SNAP25, PLCB4, KCNMB1, KCNMB2, KCNMA1, CREB3L2, ATP1A2, CACNA1C, KCNN4, PRKACB, ADCY5
KEGG_PATHWAY	hsa05412:Arrhythmogenic right ventricular cardiomyopathy (ARVC)	10	0.00681753	0.146887	DES, SGCD, CDH2, ITGA2, CACNA2D1, LEF1, ITGB8, ITGA7, ITGAV, CACNA1C
KEGG_PATHWAY	hsa04750:Inflammatory mediator regulation of TRP channels	12	0.0113132	0.222001	MAPK10, CYP2J2, HRH1, PLCB4, TRPA1, TRPV4, BDKRB2, HTR2B, IGF1, HTR2A, PRKACB, ADCY5
KEGG_PATHWAY	hsa04970:Salivary secretion	11	0.0121773	0.222001	GUCY1A3, CST1, PLCB4, KCNMA1, ATP1A2, AQP5, MUC5B, KCNN4, PRKACB, RYR3, ADCY5
KEGG_PATHWAY	hsa04270:Vascular smooth muscle contraction	13	0.0164467	0.278419	GUCY1A3, CACNA1C, ACTG2, ADCY5, ACTA2, PLCB4, CALD1, ADORA2B, KCNMB1, KCNMB2, KCNMA1, MRVI1, PRKACB
KEGG_PATHWAY	hsa05031:Amphetamine addiction	9	0.0189096	0.289422	GRIN2A, MAOB, CAMK4, CREB3L2, CACNA1C, PRKACB, SLC18A2, GRIA3, ADCY5
KEGG_PATHWAY	hsa05146:Amoebiasis	12	0.019539	0.289422	SERPINB3, COL1A1, SERPINB4, COL3A1, PLCB4, SERPINB13, COL5A1, COL24A1, TGFB3, COL5A2, FN1, PRKACB
KEGG_PATHWAY	hsa00340:Histidine metabolism	5	0.0239315	0.299399	ALDH3A1, ALDH1A3, MAOB, ALDH1B1, HDC
KEGG_PATHWAY	hsa04310:Wnt signaling pathway	14	0.0244178	0.299399	FZD3, MMP7, LEF1, WNT5A, CXXC4, NFATC4, MAPK10, VANGL1, SFRP4, SFRP1, PLCB4, SFRP2, CCND2, PRKACB
KEGG_PATHWAY	hsa04110:Cell cycle	13	0.0248622	0.299399	TGFB3, TTK, CDC14B, CCNA2, CCNA1, CCNB2, CCNB1, CCND2, PTTG1, CCNE1, MDM2, CDK1, MCM4
KEGG_PATHWAY	hsa04024:cAMP signaling pathway	18	0.0252657	0.299399	GABBR2, SUCNR1, HTR1F, ATP1A2, CACNA1C, PLD1, ADCY5, MAPK10, TIAM1, GRIN2A, PLN, HCAR1, CAMK4, CREB3L2, PDE3A, CNGA4, PRKACB, GRIA3
KEGG_PATHWAY	hsa04726:Serotonergic synapse	12	0.0265441	0.299569	CYP2J2, PLCB4, MAOB, HTR1F, TRPC1, ALOX15, HTR2B, CACNA1C, HTR2A, PRKACB, SLC18A2, ADCY5
KEGG_PATHWAY	hsa04022:cGMP-PKG signaling pathway	15	0.0318164	0.342749	GUCY1A3, ATP2A3, ATP1A2, CACNA1C, NFATC4, ADCY5, PLN, PLCB4, KCNMB1, KCNMB2, KCNMA1, CREB3L2, BDKRB2, PDE3A, MRVI1
KEGG_PATHWAY	hsa04914:Progesterone-mediated oocyte maturation	10	0.0335551	0.343862	MAPK10, CCNA2, CCNA1, CCNB2, CCNB1, CDK1, PGR, IGF1, PRKACB, ADCY5
KEGG_PATHWAY	hsa05323:Rheumatoid arthritis	10	0.0357617	0.343862	CXCL6, CXCL12, TGFB3, MMP1, CTSK, MMP3, CD28, ATP6V0A4, HLA-DOB, CXCL5
KEGG_PATHWAY	hsa00230:Purine metabolism	16	0.0362723	0.343862	GUCY1A3, ENTPD1, RRM2, GDA, PDE1A, AMPD1, AMPD3, NME5, AK7, ADCY5, AK9, NT5E, PKM, PDE10A, PDE3A, PDE7B
KEGG_PATHWAY	hsa05144:Malaria	7	0.0380234	0.346598	SELP, COMP, VCAM1, TGFB3, THBS2, THBS4, THBS3
KEGG_PATHWAY	hsa04020:Calcium signaling pathway	16	0.0411701	0.361382	PDE1A, ATP2A3, HTR2B, CACNA1C, TACR1, HTR2A, RYR3, HRH1, CYSLTR1, GRIN2A, PLN, PLCB4, ADORA2B, CAMK4, BDKRB2, PRKACB
KEGG_PATHWAY	hsa04972:Pancreatic secretion	10	0.0482909	0.408748	CPA3, PLCB4, TRPC1, KCNMA1, CLCA2, ATP2A3, RAB27B, ATP1A2, CLCA4, ADCY5

## Sheet: Table S3
Table S3. Gene Ontology enrichment and KEGG pathway analysis of significantly downregulated genes.
Category	Term	Count	p-value	FDR	Genes
GOTERM_BP_DIRECT	GO:0001525~angiogenesis	29	1.94811e-07	0.000612875	ACVRL1, FLT1, CALCRL, EPAS1, HIF3A, DLL4, TMEM100, ESM1, HEY1, S1PR1, PROK2, EPHB4, HTATIP2, SEMA4A, JUN, FZD5, TIE1, C1GALT1, VEGFC, WNT7A, PRKCA, RHOB, VEGFA, EFNA1, PTPRB, CEACAM1, ID1, PECAM1, RAPGEF3
GOTERM_BP_DIRECT	GO:0045766~positive regulation of angiogenesis	19	1.24675e-06	0.00196114	SEMA5A, ACVRL1, CCBE1, FLT1, ANXA3, GATA6, VEGFC, PRKCA, GATA2, HIPK2, RHOB, VEGFA, IL1A, LRG1, RRAS, HYAL1, IL1B, SASH1, RAPGEF3
GOTERM_BP_DIRECT	GO:0046627~negative regulation of insulin receptor signaling pathway	9	1.7256e-05	0.0180958	SOCS3, PTPRE, PID1, CISH, IL1B, GRB10, INPP5K, PRKCQ, PRKCZ
GOTERM_BP_DIRECT	GO:0055114~oxidation-reduction process	47	3.69076e-05	0.0290278	KDM5C, MTRR, HPGD, MRPS36, HHIP, MSMO1, HSD17B6, MPO, TM7SF2, FADS3, SDR16C5, CYP4Z1, NSDHL, ACADL, RDH10, CREG1, HSD17B2, MARC1, SC5D, HTATIP2, BCKDHA, AOC3, NQO1, ADHFE1, DCXR, CYP4F3, CYP4A11, CYBRD1, DHCR24, OSGIN2, FMO5, PRDX6, ALOX15B, DHODH, QDPR, BMP2, ALDH6A1, ADI1, SCD, FASN, CYP11B1, CYP1A1, BLVRB, DHCR7, CDO1, MSRB1, PCYOX1
GOTERM_BP_DIRECT	GO:0010628~positive regulation of gene expression	26	0.000104388	0.0656806	PID1, CITED2, PLAG1, PIK3CD, LRRC32, SLC6A4, DLL4, LAMP3, RPS6KA2, LDLR, VDR, SLC11A1, MSN, SERPINB9, KLF4, VEGFA, IL1A, BMP2, IL6, RGCC, IL1B, ID1, SPRY2, SLC26A9, FGFR4, TLR3
GOTERM_BP_DIRECT	GO:0006695~cholesterol biosynthetic process	9	0.000141052	0.0739585	EBP, NSDHL, INSIG1, MSMO1, MVD, DHCR24, DHCR7, LSS, TM7SF2
GOTERM_BP_DIRECT	GO:0033490~cholesterol biosynthetic process via lathosterol	4	0.000279591	0.109949	EBP, SC5D, DHCR24, DHCR7
GOTERM_BP_DIRECT	GO:0033489~cholesterol biosynthetic process via desmosterol	4	0.000279591	0.109949	EBP, SC5D, DHCR24, DHCR7
GOTERM_BP_DIRECT	GO:0035556~intracellular signal transduction	33	0.00038428	0.12603	DGKD, CCDC68, PLA2G1B, NPR1, PKN3, TUFT1, TREM1, ADRA1A, PRKCZ, PREX1, RPS6KA2, MKNK2, SH3BP5, RAC1, TNS3, TNS1, UNC13B, PRKCH, CISH, DUSP1, PRKCE, DAPK2, PRKCA, MAPK13, TGFBR3, LAT2, CARHSP1, NEURL2, PRKCQ, LCP2, AGTR2, SGK1, RAPGEF3
GOTERM_BP_DIRECT	GO:0045944~positive regulation of transcription from RNA polymerase II promoter	64	0.000411693	0.12603	ACVRL1, CSRNP1, PID1, CITED2, EIF4A3, TCF21, ARRB1, HIF3A, LDB2, CYR61, ETS2, IRF2BPL, HEY1, HYAL2, ANKRD1, KLF13, H2AFZ, SLC11A1, ETV1, PPRC1, KLF15, IL1A, IL1B, DDIT3, TET3, CDH13, TLR3, CEBPB, NOTCH1, CEBPD, PLA2G1B, PLAG1, EPAS1, GATA6, ADRB2, GATA2, EGFR, SERTAD1, PCBP1, S1PR1, AKIRIN2, JUN, FZD5, AUTS2, FOXF1, VDR, NR1H2, WNT7A, ARID3B, KLF4, MEIS2, FLI1, USF1, KLF2, FOSL2, HIPK2, VEGFA, NF…
GOTERM_BP_DIRECT	GO:0001558~regulation of cell growth	12	0.000465477	0.12603	CEACAM1, ESM1, CISH, CRIM1, FAM107A, AGTR1, PRKCQ, TMEM97, SGK1, CYR61, IL17RB, FBLN5
GOTERM_BP_DIRECT	GO:0032755~positive regulation of interleukin-6 production	9	0.000480724	0.12603	IL1A, AKIRIN2, IL6, IL1B, LILRB2, LBP, IL6R, TLR3, MAPK13
GOTERM_BP_DIRECT	GO:0010596~negative regulation of endothelial cell migration	6	0.000675898	0.163567	DLL4, ACVRL1, APOH, PTPRM, STC1, SLIT2
GOTERM_BP_DIRECT	GO:0001886~endothelial cell morphogenesis	5	0.000781307	0.163866	ARHGEF26, NOTCH4, ID1, PECAM1, STC1
GOTERM_BP_DIRECT	GO:1901653~cellular response to peptide	5	0.000781307	0.163866	KLF11, ID1, KLF4, KLF15, KLF2
GOTERM_BP_DIRECT	GO:0030168~platelet activation	14	0.0010036	0.192991	DGKD, PRKCH, PRKCE, PRKCA, ARRB1, GP1BA, ITPR3, RHOB, IL6, PDPN, LCP2, PRKCQ, RAC1, F2RL3
GOTERM_BP_DIRECT	GO:2000279~negative regulation of DNA biosynthetic process	5	0.00113348	0.192991	ACVRL1, DACH1, DUSP1, RGN, ANKRD1
GOTERM_BP_DIRECT	GO:0019221~cytokine-mediated signaling pathway	15	0.00113701	0.192991	IL15RA, CSF3R, CISH, IL20RA, GP1BA, CSF2RA, IL17RB, IL17RA, GHR, IL1A, SOCS3, IL6, FLRT3, IL1B, IL6R
GOTERM_BP_DIRECT	GO:0007166~cell surface receptor signaling pathway	24	0.00116555	0.192991	CDA, VIPR1, CALCRL, NPR1, GPR75, GP1BA, LILRB2, LILRA1, ADRB2, SSTR1, AGER, EGFR, SIRPB1, IL17RA, CLEC1A, TSPAN13, EDNRB, CXCR1, TSPAN9, MKNK2, TSPAN7, KLRF1, KLRD1, AGTR2
GOTERM_BP_DIRECT	GO:0035331~negative regulation of hippo signaling	4	0.00131252	0.196628	WWC1, WWC2, WWC3, LIMD1
GOTERM_BP_DIRECT	GO:0060426~lung vasculature development	4	0.00131252	0.196628	ERRFI1, FOXF1, ID1, TCF21
GOTERM_BP_DIRECT	GO:0007179~transforming growth factor beta receptor signaling pathway	12	0.00152187	0.211827	TGFBR3, ACVRL1, CLDN5, CDH5, JUN, HPGD, CITED2, ID1, FURIN, CGN, PRKCZ, HIPK2
GOTERM_BP_DIRECT	GO:0045765~regulation of angiogenesis	7	0.00154864	0.211827	EFNA1, IL6, RNH1, ID1, PROK2, EMP2, HTATIP2
GOTERM_BP_DIRECT	GO:0007165~signal transduction	70	0.00180292	0.23152	ACVRL1, CHRM3, CSF3R, CLIC3, DGKD, RTKN2, RAPH1, PTPRM, PIK3CD, ARRB1, IRS2, LIMD1, ARHGAP6, ADRA1A, SIRPB1, NRGN, SHE, CCND3, RPS6KA2, GRB10, GRASP, UNC13B, CDKL2, IL15RA, PRKCH, ABCC8, STARD8, PRKCE, PPP2R5A, CLDN4, NPC1, IL1B, PECAM1, ERG, RAPGEF3, TLR3, HBEGF, GRIA1, RALA, PLA2G1B, EPAS1, PKN3, NEDD9, LILRA2, LILRA3, PRKCZ, EGFR, DLL4, EBP, CASKIN2, SPOCK2, PDPN, SH3BP2, SH3BP5, HIVEP3, SRGAP…
GOTERM_BP_DIRECT	GO:0046677~response to antibiotic	7	0.0018398	0.23152	AOC3, PPP2CB, IL6, HYAL1, HYAL2, ID1, CYP1A1
GOTERM_BP_DIRECT	GO:0001938~positive regulation of endothelial cell proliferation	10	0.00218411	0.255859	SEMA5A, ACVRL1, NR4A1, BMP2, JUN, LRG1, VEGFC, CDH13, PRKCA, VEGFA
GOTERM_BP_DIRECT	GO:0035924~cellular response to vascular endothelial growth factor stimulus	6	0.00223319	0.255859	ERN1, DLL4, NR4A1, FLT1, NOTCH1, VEGFA
GOTERM_BP_DIRECT	GO:0016477~cell migration	17	0.00227719	0.255859	FLT1, WWC1, EMP2, TNFAIP1, LIMD1, PRKCZ, TGFBR3, EFNA1, CEACAM1, PEAK1, S1PR1, ELMO1, SNAI1, ERG, FGFR4, TNS3, NDEL1
GOTERM_BP_DIRECT	GO:0006954~inflammatory response	29	0.00253647	0.266811	ORM1, CEBPB, C5AR2, PIK3CD, IL27, PRKCZ, AGER, NDST1, MMP25, CXCR1, IRAK2, HYAL1, PROK2, S100A12, RAC1, AOC3, SLC11A1, IL1A, BMP2, IL6, THEMIS2, IL1B, TLR8, PRKCQ, AGTR2, CDO1, S100A8, MGLL, TLR3
GOTERM_BP_DIRECT	GO:0048286~lung alveolus development	7	0.00254429	0.266811	ERRFI1, FOXF1, PDPN, SFTPD, TCF21, TNS3, HOPX
GOTERM_BP_DIRECT	GO:0010595~positive regulation of endothelial cell migration	8	0.00275393	0.278084	CCBE1, ANXA3, ATOH8, WNT7A, PRKCA, SASH1, RHOB, VEGFA
GOTERM_BP_DIRECT	GO:0002042~cell migration involved in sprouting angiogenesis	5	0.00282857	0.278084	EFNB2, NR4A1, SLIT2, EPHB4, VEGFA
GOTERM_BP_DIRECT	GO:0001822~kidney development	11	0.00302147	0.288047	KCNJ8, MME, CA2, WFS1, HYAL2, C1GALT1, RGN, AGTR1, PCSK9, TCF21, VEGFA
GOTERM_BP_DIRECT	GO:0001955~blood vessel maturation	4	0.00345141	0.319357	ACVRL1, CDH5, DDIT3, S1PR1
GOTERM_BP_DIRECT	GO:1900745~positive regulation of p38MAPK cascade	5	0.00364832	0.327932	BMP2, GADD45B, SASH1, GADD45G, VEGFA
GOTERM_BP_DIRECT	GO:0030335~positive regulation of cell migration	17	0.00444648	0.388573	SEMA5A, SUN2, SEMA4A, FLT1, NOTCH1, FOXF1, PIK3CD, PRKCA, IRS2, CYR61, EGFR, VEGFA, BMP2, S1PR1, SNAI1, CDH13, HBEGF
GOTERM_BP_DIRECT	GO:0032722~positive regulation of chemokine production	5	0.00461538	0.392432	IL6, FFAR2, LBP, IL6R, TLR3
GOTERM_BP_DIRECT	GO:0042632~cholesterol homeostasis	9	0.00493706	0.404756	EHD1, MYLIP, DGAT2, NPC1, NR1H2, PCSK9, TMEM97, LDLR, GPIHBP1
GOTERM_MF_DIRECT	GO:0004697~protein kinase C activity	6	0.000244776	0.243796	PRKCH, PKN3, PRKCE, PRKCQ, PRKCA, PRKCZ
GOTERM_MF_DIRECT	GO:0004896~cytokine receptor activity	8	0.000562043	0.279897	GHR, IL15RA, CSF3R, IL3RA, IL20RA, IL6R, CSF2RA, IL17RB
GOTERM_MF_DIRECT	GO:0042803~protein homodimerization activity	48	0.00156016	0.411233	PON3, CDA, CEBPB, DGKD, CEBPD, HPGD, ABAT, ADRB2, OLFML2A, NUDT5, PVR, FBLN5, SLC6A4, GHR, GRPEL1, IRAK2, FLRT3, STC2, MLX, SLIT2, NUDT16, SRGAP2, IL6R, AOC3, JUN, DGAT2, GCH1, FZD4, IZUMO1, BNIP3, ZBTB16, SLC11A1, TNNC1, ANO6, ANO2, USF1, VEGFA, ERN1, QDPR, CEACAM1, FASN, DDIT3, ID1, ST20, CDH13, MVD, MGLL, BCL2L1
GOTERM_MF_DIRECT	GO:0046982~protein heterodimerization activity	34	0.00165154	0.411233	CEBPB, KHDRBS2, DGKD, NOTCH1, CEBPD, EPAS1, NOTCH4, ADRB1, ADRA1A, ADIPOR2, EGFR, IRAK2, HIST1H2AE, MLX, FLOT1, AOC3, JUN, FZD4, H2AFZ, LIMK2, BNIP3, ANO2, HIST2H2BE, USF1, VEGFA, NR4A1, BMP2, DDIT3, AGTR1, ST20, HIST1H4H, JDP2, HIST1H2BD, BCL2L1
GOTERM_MF_DIRECT	GO:0030165~PDZ domain binding	11	0.00270679	0.527531	TGFBR3, GRIA1, MPP3, FZD4, TMEM88, CRIM1, ADRB1, GRASP, SNTB1, NKD1, LNX2
GOTERM_MF_DIRECT	GO:0019900~kinase binding	10	0.00351039	0.527531	CHIA, CEACAM1, CEBPB, WWC1, WWC2, WWC3, SNAI1, PPP2R5A, CHP1, EMP2
GOTERM_MF_DIRECT	GO:0016491~oxidoreductase activity	18	0.00370755	0.527531	MTRR, HPGD, DCXR, ADHFE1, MSMO1, SQRDL, HSD17B6, OSGIN2, CYP3A5, FADS3, SCD, ADI1, CREG1, FASN, HSD17B2, CYP1A1, SC5D, HTATIP2
GOTERM_MF_DIRECT	GO:0005515~protein binding	393	0.0082067	1	CDA, PID1, RNH1, RAPH1, C4BPA, ADARB1, TMEM97, RXFP1, PREX1, NDST1, PCMT1, TMEM88, PPP4R4, PRSS8, ANKS1A, UNC13B, CCBE1, GABARAPL1, DAPK2, PRKCE, HPCAL1, PRKCA, UNC13D, RBP7, RNF128, SDPR, DDIT3, AGTR1, RPL24, PRKCQ, PADI4, AGTR2, GATA6, NEDD4L, SLAIN1, GATA2, PRKCZ, KIAA0040, GUCD1, FLRT3, S100A12, KCNMB4, CTC1, NFE2, JUN, AFAP1L1, PMM1, FZD5, FZD4, NEBL, CGN, PRDX6, FLI1, FOSL2, EHD1, ADI1, FAS…
GOTERM_MF_DIRECT	GO:0005516~calmodulin binding	16	0.0113225	1	UNC13B, MYO10, WFS1, DAPK2, RGS16, EGFR, NRGN, CNN3, TJP1, ITPKC, MAP2, CTH, NDUFAF4, MKNK2, SNTB1, MYO1F
GOTERM_MF_DIRECT	GO:0004872~receptor activity	17	0.017384	1	UNC13B, CHRM3, CSF3R, NOTCH1, NOTCH4, LILRB2, LILRA2, TREM1, LYVE1, AGER, LILRA3, PVR, CSF2RA, NPC1, TLR8, LDLR, TLR3
GOTERM_MF_DIRECT	GO:0003705~transcription factor activity, RNA polymerase II distal enhancer sequence-specific binding	8	0.018231	1	CEBPB, JUN, FOXF1, GATA6, GTF2IRD1, SOX7, USF1, VGLL3
GOTERM_MF_DIRECT	GO:0004860~protein kinase inhibitor activity	7	0.019181	1	SOCS3, CISH, FLRT3, MBIP, SH3BP5, CHP1, GP1BA
GOTERM_MF_DIRECT	GO:0005509~calcium ion binding	42	0.0202965	1	NECAB1, MCFD2, NOTCH1, PLA2G1B, NOTCH4, PRF1, ITPR3, MYL12A, FBLN5, NKD1, PRRG4, PGS1, DLL4, CDH5, MMP25, CRTAC1, SPOCK2, REPS2, S100A12, CHP1, SLIT2, LDLR, SLC25A25, AOC3, CCBE1, PLA2G12B, GCH1, PCDH9, ANXA3, TNNC1, HPCAL1, SYT15, EPDR1, NPNT, ALOX15B, EHD1, RGN, PADI2, CDH13, PADI4, S100A8, MATN3
GOTERM_MF_DIRECT	GO:0004064~arylesterase activity	3	0.0226122	1	PON3, CA1, CA2
GOTERM_MF_DIRECT	GO:0016628~oxidoreductase activity, acting on the CH-CH group of donors, NAD or NADP as acceptor	3	0.0226122	1	DHCR24, DHCR7, TM7SF2
GOTERM_MF_DIRECT	GO:0015459~potassium channel regulator activity	6	0.0230639	1	KCNMB4, CHP1, NEDD4L, ADRB2, SGK1, PRKCZ
GOTERM_MF_DIRECT	GO:0008201~heparin binding	13	0.0323389	1	F11, PRELP, MPO, AGER, CYR61, VEGFA, TGFBR3, APOH, SLIT2, RSPO1, ADAMTS8, FGFR4, HBEGF
GOTERM_MF_DIRECT	GO:0001077~transcriptional activator activity, RNA polymerase II core promoter proximal region sequence-specific binding	17	0.034439	1	JUN, CEBPB, KLF13, CEBPD, PLAG1, EPAS1, NR1H2, TCF21, ETV1, ARID3B, GATA2, KLF4, KLF15, MEIS2, FLI1, NR4A1, DDIT3
GOTERM_MF_DIRECT	GO:0004745~retinol dehydrogenase activity	4	0.0354888	1	SDR16C5, BMP2, RDH10, HSD17B6
GOTERM_MF_DIRECT	GO:0008157~protein phosphatase 1 binding	4	0.0354888	1	PPP1R15A, PHACTR3, PHACTR1, LILRB2
GOTERM_MF_DIRECT	GO:0003714~transcription corepressor activity	15	0.0406639	1	CITED2, TFCP2L1, HIF3A, LIMD1, MEIS2, HIPK2, RYBP, CREG1, DDIT3, ANKRD1, ID3, MXD1, LMCD1, ZNF366, RCOR1
GOTERM_CC_DIRECT	GO:0005886~plasma membrane	246	1.38621e-11	6.01613e-09	VIPR1, SLC46A2, RAPH1, ICAM2, PRF1, C4BPA, TMEM97, GBA2, RXFP1, PREX1, EDNRB, EVA1A, TMEM88, PRSS8, EPHB4, UNC13B, IL15RA, PRKCH, PAQR5, SLC11A1, PRKCE, SLC6A14, C10ORF54, CACNA2D3, CACNA2D2, PRKCA, CLDN5, CLDN4, SLC5A9, AGTR1, PRKCQ, AGTR2, GPM6A, IGSF3, STXBP1, IL20RA, NEDD4L, PRKCZ, APH1A, EPB41L5, INPP5A, RRAS, TSPAN9, FLRT3, SLC19A3, INPP5K, S100A12, KCNMB4, STXBP6, GPM6B, AFAP1L1, FZD5, FZD…
GOTERM_CC_DIRECT	GO:0005887~integral component of plasma membrane	99	1.01149e-07	2.19493e-05	CHRM3, VIPR1, CSF3R, HHIP, ICAM2, PVR, BEST1, TM7SF2, EDNRB, SLC39A8, EPHB4, SLC11A1, SLC6A14, GPR75, CLDN4, SLC5A9, NINJ2, SLCO2A1, SCNN1A, KLRF1, AGTR1, ROR1, AGTR2, CALCRL, NPR1, C5AR2, NOTCH4, SLC1A1, ITPR3, ADRB1, ADRB2, CSF2RA, AGER, FUT1, EFNB2, APH1A, EBP, TSPAN9, HRH2, FLRT3, TSPAN7, SLC19A3, PLXNA2, KCNMB4, KL, FZD4, LRRN4, BFAR, EFNA1, PTPRB, SLCO1A2, CSPG5, SLC26A9, FGFR4, ACVRL1, FLT…
GOTERM_CC_DIRECT	GO:0009986~cell surface	46	4.44021e-06	0.00064235	GRIA1, ACVRL1, RALA, SLC46A2, NOTCH1, IGSF3, PLA2G1B, HHIP, NOTCH4, PCSK9, FURIN, SLC3A2, PVR, EGFR, GHR, CDH5, APOH, HYAL2, CA4, SLIT2, LBP, LDLR, IL6R, CD55, TNS1, AOC3, FZD5, SORT1, FZD4, C10ORF54, WNT7A, EMP2, ANO6, GP1BA, LILRB2, IL17RB, VEGFA, TGFBR3, BMP2, CEACAM1, ALPP, CSPG5, SLC26A9, VAMP5, TLR3, HBEGF
GOTERM_CC_DIRECT	GO:0016324~apical plasma membrane	30	8.03513e-06	0.000871811	NOTCH1, SLC1A1, STC1, SLC3A2, ADRB2, PRKCZ, EGFR, PARD6B, HYAL2, CA4, FLOT1, STX3, ATP6V1E1, CD300LG, IL6R, CD55, GPIHBP1, KL, CYP4A11, MSN, EMP2, SHROOM4, TJP1, CLDN4, CEACAM1, SCNN1A, AMOTL2, SLC26A9, RAB17, CRB3
GOTERM_CC_DIRECT	GO:0070062~extracellular exosome	158	1.09093e-05	0.000946926	SEMA5A, RNH1, ICAM2, ABAT, NUDT5, MPO, PVR, PCMT1, PEBP4, TUBB1, HIST1H2AE, CHP1, PRSS8, TMEM38A, ATP6V1E1, PGLYRP1, EPHB4, PRKCH, SLC6A14, HPCAL1, EPDR1, PRKCA, RNASE3, NPNT, PGC, TPST2, CLDN5, CARHSP1, SLC5A9, PPA1, SCNN1A, RPL24, PADI2, VDAC2, PRTN3, ARL8A, S100A8, HIST1H2BD, PLA1A, SNRPB, GPM6A, CPB2, STXBP1, GLO1, SLC1A1, NEDD4L, LIN7A, PRKCZ, FBLN5, MYL12A, C2, INPP5A, RRAS, APOH, PCBP1, PG…
GOTERM_CC_DIRECT	GO:0016021~integral component of membrane	252	0.00037116	0.0242202	VIPR1, SLC46A2, TMEM41B, ICAM2, PRF1, XYLT1, TMEM97, GBA2, RXFP1, NDST1, CYP4Z1, PCMT1, NSDHL, EDNRB, EVA1A, TMEM88, MS4A15, VSTM1, PRSS8, IL15RA, PAQR5, DAPK2, SLC11A1, SLC6A14, C10ORF54, TM4SF4, CLDN5, CLDN4, SLC5A9, RNF128, NINJ2, AGTR1, VDAC2, GPM6A, IGSF3, IL20RA, KIAA0040, APH1A, TSPAN9, SEC14L4, RDH10, MARC1, TSPAN7, SLC19A3, STXBP6, GPM6B, B3GALNT1, FZD5, FZD4, ABCA3, CYP4F3, NETO2, DPCR1…
GOTERM_CC_DIRECT	GO:0016323~basolateral plasma membrane	19	0.000390648	0.0242202	CHRM3, NDRG4, HPGD, MSN, ARRB1, LIN7A, EGFR, BEST1, TJP1, SLC7A8, CA2, SLCO4C1, CA4, FLOT1, RAB17, CD300LG, LDLR, IL6R, GPIHBP1
GOTERM_CC_DIRECT	GO:0043235~receptor complex	15	0.000643314	0.0348998	VIPR1, FLT1, NOTCH1, NPR1, VDR, ITPR3, ADRB2, EGFR, TM7SF2, GHR, TGFBR3, PTPRB, KLRD1, ROR1, LDLR
GOTERM_CC_DIRECT	GO:0005912~adherens junction	9	0.000835168	0.0398706	EPB41L5, CDH5, CEACAM1, NOTCH1, TMEM204, ESAM, LIMD1, FAM129B, RND1
GOTERM_CC_DIRECT	GO:0005764~lysosome	21	0.000918677	0.0398706	TMEM150A, CALCRL, GOT1, SLC11A1, SFTPD, LAPTM5, PCSK9, EPDR1, TMEM97, ADRB2, MPO, PRDX6, UNC13D, NPC1, HYAL1, IL1B, HYAL2, PEBP4, LDLR, LAMTOR5, PCYOX1
GOTERM_CC_DIRECT	GO:0005925~focal adhesion	30	0.00134526	0.0530765	RALA, FLT1, NEDD9, LIMD1, PVR, EGFR, CNN3, EFNB2, EPB41L5, CCND3, RRAS, GRK5, FLRT3, TSPAN9, FLOT1, CHP1, RAC1, TNS3, TNS1, MME, STARD8, SPRY4, MSN, RHOB, ARHGAP31, PEAK1, CASS4, CDH13, RHOU, SNTB1
GOTERM_CC_DIRECT	GO:0031362~anchored component of external side of plasma membrane	6	0.00160235	0.0579518	GGTLC2, GGTLC1, HYAL2, CA4, GP1BA, GPIHBP1
GOTERM_CC_DIRECT	GO:0045121~membrane raft	19	0.00187221	0.062503	CMTM8, PLLP, FURIN, EMP2, PRKCZ, EGFR, SLC6A4, LAT2, EDNRB, NPC1, SDPR, HYAL2, FLOT1, S1PR1, PGK1, PECAM1, VDAC2, CD55, GPM6B
GOTERM_CC_DIRECT	GO:0005923~bicellular tight junction	13	0.00210915	0.0653835	FZD5, LIN7A, CGN, PRKCZ, TJP1, CDH5, CLDN5, PARD6B, CLDN4, CLDN18, ESAM, AMOTL2, CRB3
GOTERM_CC_DIRECT	GO:0016020~membrane	114	0.004376	0.126612	SEMA5A, ITPRIP, EIF4A3, ICAM2, PRF1, BEST1, TM7SF2, EFTUD2, FADS3, CDH5, DUOXA1, LAMP3, IL6R, UNC13B, TMOD1, SLC11A1, HPCAL1, TAP2, ATP11A, NPNT, UNC13D, TPST2, SLCO2A1, ELMO1, KLRF1, RPL24, SLC27A3, ARL8A, CALCRL, SLC1A1, ITPR3, CSF2RA, PRKCZ, FUT1, EFNB2, APH1A, INPP5A, RRAS, PCBP1, PGK1, INPP5K, KCNMB4, ABCA3, BFAR, DHCR24, PRDX6, ALOX15B, BSPRY, EFNA1, EHD1, YRDC, FASN, SLCO1A2, HIST1H4H, CSP…
GOTERM_CC_DIRECT	GO:0005789~endoplasmic reticulum membrane	52	0.00466968	0.126665	MCFD2, XYLT1, MSMO1, GBA2, TM7SF2, FADS3, CYP4Z1, SDR16C5, NSDHL, C14ORF1, EVA1A, DUOXA1, RAC1, IL15RA, DGAT2, SFTPD, CYP4A11, TAP2, LSS, ERN1, TLR8, SGK1, TLR3, MGLL, CERS2, GRIA1, PPP1R15A, NDRG4, NOTCH1, MYRF, INSIG1, NOTCH4, FITM2, ITPR3, CYP3A5, EGFR, APH1A, EBP, FLRT3, RDH10, HSD17B2, SC5D, SORT1, WFS1, CYP4F3, DHCR24, FMO5, SCD, LPCAT3, CYP1A1, CSPG5, DHCR7
GOTERM_CC_DIRECT	GO:0048471~perinuclear region of cytoplasm	39	0.00779466	0.198993	MS4A3, PKN3, WWC1, MT1M, AATK, PTPRM, PCSK9, MT1X, ATP2C2, PRKCZ, EGFR, TMEM100, PREX1, LAMP3, STC2, HYAL2, CA4, INPP5K, GRASP, DGAT2, FZD5, SORT1, BDNF, PRKCE, LMTK2, MSN, PRKCA, MEIS2, BSPRY, DNM3, EHD1, MLPH, NPC1, RNF128, SPIRE1, CDH13, AGTR2, VAMP5, MT1E
GOTERM_CC_DIRECT	GO:0005576~extracellular region	85	0.00972619	0.234509	SFTA2, CDA, ORM1, FCN3, SERPINA1, CSF3R, SIRPD, HHIP, PRF1, XYLT1, C4BPA, IL27, TREM1, FCAR, CYR61, GHR, ESM1, IGLON5, PROK2, PRSS8, LBP, RSPO1, PGLYRP1, IL6R, EPHB4, CHIA, PLA2G12B, SFTPD, EPDR1, RNASE3, NPNT, IL17RB, IL17RA, TGFBR3, IL1A, NPC1, C12ORF49, COL4A4, IL1B, RGN, FIBIN, AGTR2, S100A8, MATN3, PLA1A, HBEGF, WFDC12, LCN8, NOTCH1, PLA2G1B, TUFT1, NOTCH4, LAMA3, PRELP, LILRA2, CFP, LILRA3,…
GOTERM_CC_DIRECT	GO:0005911~cell-cell junction	15	0.0104379	0.235481	PRKCH, FZD4, C10ORF54, PTPRM, LIN7A, LIMD1, PRKCZ, CDH5, CLDN5, CEACAM1, FLRT3, FLOT1, LCP2, STX3, FGFR4
GOTERM_CC_DIRECT	GO:0045177~apical part of cell	9	0.0108517	0.235481	TJP1, PARD6B, CA2, C5AR2, MSN, EMP2, ITPR3, LDLR, MYL12A
GOTERM_CC_DIRECT	GO:0005578~proteinaceous extracellular matrix	20	0.0132628	0.274098	CCBE1, SERPINA1, SFTPD, WNT7A, PRELP, OLFML2A, NPNT, CYR61, FBLN5, VEGFA, TGFBR3, MMP25, CRTAC1, FLRT3, ADAMTSL3, COL4A4, SPOCK2, SLIT2, ADAMTS8, MATN3
GOTERM_CC_DIRECT	GO:0032587~ruffle membrane	9	0.0179487	0.351997	EPB41L5, PLA2G4F, CDKL5, WWC1, PDPN, SPRY4, INPP5K, SPRY2, RAC1
GOTERM_CC_DIRECT	GO:0005615~extracellular space	71	0.0186542	0.351997	ORM1, FLT1, SERPINA1, PCSK9, C4BPA, IL27, MPO, PVR, IRF2BPL, GHR, HYAL1, CA2, VSTM1, PRSS8, LBP, LMCD1, IL6R, IL15RA, CCBE1, CHIA, SFTPD, GKN2, SERPINB9, RNASE3, PGC, HIST2H2BE, TGFBR3, IL1A, TST, IL1B, PECAM1, CHI3L2, CDH13, PRTN3, CEACAM8, ACPP, S100A8, HIST1H2BD, HBEGF, PON3, CPB2, PLA2G1B, STC1, PRELP, FURIN, CFP, FBLN5, EGFR, C2, PRTG, SELENBP1, FLRT3, STC2, APOH, CREG1, SLIT2, KL, SEMA4A, C…
GOTERM_CC_DIRECT	GO:0030139~endocytic vesicle	7	0.0215591	0.389861	EHD1, RALA, HYAL2, SFTPD, RAB17, EGFR, MTSS1
GOTERM_CC_DIRECT	GO:0031090~organelle membrane	9	0.0247258	0.42924	CYP4Z1, RDH10, CYP4F3, CYP4A11, CYP1A1, SLC39A8, CYP3A5, FMO5, TM7SF2
GOTERM_CC_DIRECT	GO:0005829~cytosol	156	0.0268494	0.440163	ERRFI1, CDA, MTRR, WWC1, EIF4A3, WWC2, IRS2, NUDT5, GIMAP6, BEST1, PREX1, PCMT1, FRAT1, TMEM88, RPS6KA2, WWC3, GRB10, CHP1, MAP3K8, ATP6V1E1, EPHB4, UNC13B, TMOD1, MYLIP, GABARAPL1, PRKCH, CISH, STARD8, PRKCE, CTNNBIP1, LMTK2, PRKCA, CDC25B, CARHSP1, CACNB4, PPA1, SDPR, DDIT3, DDIT4, ELMO1, RPL24, PADI2, PRTN3, PRKCQ, PADI4, S100A8, SNRPB, PFKFB2, NDRG4, PFKFB3, NOTCH1, EPAS1, STXBP1, GLO1, NOTCH…
GOTERM_CC_DIRECT	GO:0005902~microvillus	7	0.0273834	0.440163	AOC3, CA2, HYAL2, DCXR, MSN, ATP6V1E1, RAPGEF3
GOTERM_CC_DIRECT	GO:0030027~lamellipodium	13	0.0298768	0.46309	MYO10, RAPH1, NEDD9, PTPRM, ARHGAP31, ABLIM1, PDPN, FLOT1, RAC1, STX3, SRGAP2, RAPGEF3, WASF3
GOTERM_CC_DIRECT	GO:0010008~endosome membrane	14	0.0385691	0.565406	SUN2, SORT1, SLC11A1, VPS37B, EGFR, SLC6A4, RHOB, EHD1, CLCN6, IRAK2, SNX25, TLR8, LDLR, TLR3
GOTERM_CC_DIRECT	GO:0044327~dendritic spine head	3	0.0390834	0.565406	DNM3, SRGAP2, NRGN
GOTERM_CC_DIRECT	GO:0005769~early endosome	16	0.0465622	0.651871	AOC3, SORT1, LMTK2, PCSK9, ADRB1, ATP11A, ADRB2, RHOB, C1ORF210, EHD1, LAMP3, MVB12B, FLOT1, RAB17, LDLR, TLR3
KEGG_PATHWAY	hsa00100:Steroid biosynthesis	8	4.58e-05	0.0121027	EBP, NSDHL, SC5D, MSMO1, DHCR24, DHCR7, LSS, TM7SF2
KEGG_PATHWAY	hsa04380:Osteoclast differentiation	18	0.000487	0.0642402	JUN, PIK3CD, LILRB2, LILRA1, GAB2, LILRA2, LILRA3, SIRPB1, MAPK13, LILRA5, FOSL2, NFKBIA, IL1A, SOCS3, FCGR2A, IL1B, LCP2, RAC1
KEGG_PATHWAY	hsa04010:MAPK signaling pathway	25	0.00357991	0.315032	ARRB1, EGFR, RRAS, RPS6KA2, MKNK2, MAP3K8, RAC1, JUN, PLA2G4F, DUSP2, GADD45B, BDNF, DUSP1, CACNA2D3, CACNA2D2, PRKCA, GADD45G, CDC25B, MAPK13, NR4A1, IL1A, CACNB4, IL1B, DDIT3, FGFR4
KEGG_PATHWAY	hsa04261:Adrenergic signaling in cardiomyocytes	15	0.0137571	0.756176	TNNC1, CACNA2D3, CACNA2D2, PPP2R5A, PRKCA, ADRB1, ADRB2, ADRA1A, MAPK13, PPP2CB, CACNB4, TNNT2, AGTR1, AGTR2, RAPGEF3
KEGG_PATHWAY	hsa04530:Tight junction	11	0.0157483	0.756176	TJP1, CLDN5, PPP2CB, CLDN4, PARD6B, PRKCE, CLDN18, CGN, PRKCZ, MYL12A, CRB3
KEGG_PATHWAY	hsa04670:Leukocyte transendothelial migration	13	0.0177158	0.756176	PIK3CD, MSN, PRKCA, MYL12A, MAPK13, CDH5, CLDN5, CLDN4, PECAM1, CLDN18, ESAM, RAC1, RAPGEF3
KEGG_PATHWAY	hsa04270:Vascular smooth muscle contraction	13	0.0200501	0.756176	PLA2G4F, PLA2G12B, PRKCH, CALCRL, PLA2G1B, NPR1, PRKCE, PRKCA, ITPR3, ADRA1A, AGTR1, KCNMB4, PRKCQ
KEGG_PATHWAY	hsa05120:Epithelial cell signaling in Helicobacter pylori infection	9	0.0238527	0.779222	NFKBIA, TJP1, JUN, CXCR1, RAC1, ATP6V1E1, EGFR, MAPK13, HBEGF
KEGG_PATHWAY	hsa04931:Insulin resistance	12	0.0265644	0.779222	NFKBIA, SOCS3, IL6, NR1H2, RPS6KA2, PRKCE, MLX, PIK3CD, IRS2, PRKCQ, SLC27A3, PRKCZ
KEGG_PATHWAY	hsa04666:Fc gamma R-mediated phagocytosis	10	0.0321461	0.812774	FCGR2A, MYO10, LIMK2, PRKCE, PIK3CD, ASAP1, PRKCA, GAB2, RAC1, WASF3
KEGG_PATHWAY	hsa00790:Folate biosynthesis	4	0.0343629	0.812774	QDPR, GCH1, ALPP, ALPPL2
KEGG_PATHWAY	hsa04640:Hematopoietic cell lineage	10	0.0390746	0.812774	IL1A, IL6, CSF3R, MME, IL1B, IL3RA, GP1BA, IL6R, CSF2RA, CD55
KEGG_PATHWAY	hsa00270:Cysteine and methionine metabolism	6	0.04774	0.812774	MAT2A, GOT1, TST, ADI1, CTH, CDO1
KEGG_PATHWAY	hsa04068:FoxO signaling pathway	13	0.0499291	0.812774	GABARAPL1, GADD45B, BNIP3, PIK3CD, IRS2, EGFR, KLF2, GADD45G, MAPK13, IL6, CDK2, S1PR1, SGK1

## Sheet: Table S4
Table S4: PPI interaction network in tabular form
#node1	node2	node1_string_id	node2_string_id	neighborhood_on_chromosome	gene_fusion	phylogenetic_cooccurrence	homology	coexpression	experimentally_determined_interaction	database_annotated	automated_textmining	combined_score
ABAT	SORD	9606.ENSP00000379845	9606.ENSP00000267814	0.16	0	0	0	0.062	0.867	0	0.175	0.901
ABAT	GADL1	9606.ENSP00000379845	9606.ENSP00000282538	0.069	0	0	0	0.202	0.131	0.9	0.515	0.963
ABAT	ALDH1A3	9606.ENSP00000379845	9606.ENSP00000332256	0.053	0	0	0	0.113	0.126	0.9	0.219	0.932
ABAT	ALDH1B1	9606.ENSP00000379845	9606.ENSP00000366927	0.053	0	0	0	0.113	0.126	0.9	0.337	0.942
ABAT	ALDH3A1	9606.ENSP00000379845	9606.ENSP00000411821	0.053	0	0	0	0.113	0.126	0.9	0.173	0.928
ABAT	ALDH6A1	9606.ENSP00000379845	9606.ENSP00000450436	0	0	0	0	0.187	0	0.9	0.543	0.959
ABCA13	CEACAM8	9606.ENSP00000411096	9606.ENSP00000244336	0	0	0	0	0.076	0	0.9	0.199	0.919
ABCA13	ARL8A	9606.ENSP00000411096	9606.ENSP00000272217	0	0	0	0	0	0.08	0.9	0	0.904
ABCA13	SLCO4C1	9606.ENSP00000411096	9606.ENSP00000309741	0	0	0	0	0.061	0	0.9	0.075	0.905
ABCA13	ACPP	9606.ENSP00000411096	9606.ENSP00000323036	0	0	0	0	0	0	0.9	0.05	0.9
ABCC8	KCNJ8	9606.ENSP00000303960	9606.ENSP00000240662	0	0	0	0	0.087	0.393	0.9	0.924	0.995
ABCC8	PRKACB	9606.ENSP00000303960	9606.ENSP00000359719	0	0.001	0	0	0.078	0	0.9	0.104	0.91
ABCC8	RAPGEF3	9606.ENSP00000303960	9606.ENSP00000395708	0	0	0	0	0.07	0	0.9	0.627	0.962
ABLIM1	RAC1	9606.ENSP00000277895	9606.ENSP00000348461	0	0	0	0	0	0	0.9	0.174	0.913
ACADL	SLC27A2	9606.ENSP00000233710	9606.ENSP00000267842	0	0	0	0	0	0	0.9	0.455	0.943
ACPP	CEACAM8	9606.ENSP00000323036	9606.ENSP00000244336	0	0	0	0	0	0	0.9	0.049	0.9
ACPP	ARL8A	9606.ENSP00000323036	9606.ENSP00000272217	0	0	0	0	0	0	0.9	0	0.9
ACPP	SLCO4C1	9606.ENSP00000323036	9606.ENSP00000309741	0	0	0	0	0	0	0.9	0	0.9
ACSS2	ALDH6A1	9606.ENSP00000253382	9606.ENSP00000450436	0	0	0	0	0.117	0	0.9	0.127	0.916
ACSS2	ALDH1A3	9606.ENSP00000253382	9606.ENSP00000332256	0.043	0	0	0	0.148	0.085	0.9	0.205	0.929
ACSS2	ALDH3A1	9606.ENSP00000253382	9606.ENSP00000411821	0.043	0	0	0	0.131	0.08	0.9	0.266	0.933
ACTA2	MYL12A	9606.ENSP00000402373	9606.ENSP00000217652	0	0	0	0	0.063	0.291	0.9	0.331	0.949
ACTA2	NOTCH1	9606.ENSP00000402373	9606.ENSP00000277541	0	0	0	0	0	0.085	0.9	0.41	0.941
ACTA2	CALD1	9606.ENSP00000402373	9606.ENSP00000354826	0	0	0	0	0.138	0	0.9	0.591	0.961
ACTA2	LMOD1	9606.ENSP00000402373	9606.ENSP00000356257	0	0	0	0	0.204	0.413	0.9	0.361	0.966
ACTA2	NOTCH4	9606.ENSP00000402373	9606.ENSP00000364163	0	0	0	0	0.088	0.085	0.9	0.104	0.915
ACTA2	TPM2	9606.ENSP00000402373	9606.ENSP00000367542	0	0	0	0	0.174	0.674	0.9	0.571	0.986
ACTA2	MYH11	9606.ENSP00000402373	9606.ENSP00000379616	0	0	0	0	0.339	0.568	0.9	0.784	0.993
ACTA2	ACTG2	9606.ENSP00000402373	9606.ENSP00000386857	0	0	0	0.987	0.352	0	0.9	0.508	0.932
ACTG2	MYL12A	9606.ENSP00000386857	9606.ENSP00000217652	0	0	0	0	0.063	0.291	0.9	0.386	0.953
ACTG2	CALD1	9606.ENSP00000386857	9606.ENSP00000354826	0	0	0	0	0.106	0	0.9	0.561	0.957
ACTG2	LMOD1	9606.ENSP00000386857	9606.ENSP00000356257	0	0	0	0	0.156	0.413	0.9	0.404	0.966
ACTG2	TPM2	9606.ENSP00000386857	9606.ENSP00000367542	0	0	0	0	0.198	0.674	0.9	0.601	0.988
ACTG2	MYH11	9606.ENSP00000386857	9606.ENSP00000379616	0	0	0	0	0.566	0.325	0.9	0.596	0.986
ACVRL1	TGFB3	9606.ENSP00000373574	9606.ENSP00000238682	0	0	0	0	0.061	0.492	0.9	0.268	0.96
ADAM12	PRKCA	9606.ENSP00000357668	9606.ENSP00000408695	0	0	0	0	0	0	0.9	0.046	0.9
ADAM22	ADAM23	9606.ENSP00000265727	9606.ENSP00000264377	0	0	0	0.925	0.102	0	0.9	0.909	0.912
ADAMTS12	CFP	9606.ENSP00000422554	9606.ENSP00000247153	0	0	0	0.561	0	0	0.9	0	0.9
ADAMTS12	ADAMTS8	9606.ENSP00000422554	9606.ENSP00000257359	0	0	0	0.792	0.061	0	0.9	0.627	0.914
ADAMTS12	THSD7B	9606.ENSP00000422554	9606.ENSP00000272643	0	0	0	0	0.062	0	0.9	0	0.902
ADAMTS12	ADAMTS16	9606.ENSP00000422554	9606.ENSP00000274181	0	0	0	0.81	0	0	0.9	0.69	0.912
ADAMTS12	ADAMTS18	9606.ENSP00000422554	9606.ENSP00000282849	0	0	0	0.819	0	0	0.9	0.687	0.912
ADAMTS12	ADAMTS5	9606.ENSP00000422554	9606.ENSP00000284987	0	0	0	0.76	0.107	0	0.9	0.603	0.92
ADAMTS12	ADAMTSL3	9606.ENSP00000422554	9606.ENSP00000286744	0	0	0	0.57	0.063	0	0.9	0.499	0.922
ADAMTS12	THBS2	9606.ENSP00000422554	9606.ENSP00000355751	0	0	0	0.542	0.161	0	0.9	0.08	0.914
ADAMTS12	ADAMTS14	9606.ENSP00000422554	9606.ENSP00000362304	0	0	0	0.714	0.089	0	0.9	0.66	0.922
ADAMTS12	ADAMTSL1	9606.ENSP00000422554	9606.ENSP00000369921	0	0	0	0.566	0.193	0	0.9	0.39	0.929
ADAMTS12	SEMA5A	9606.ENSP00000422554	9606.ENSP00000371936	0	0	0	0.543	0.108	0	0.9	0	0.907
ADAMTS14	COL1A1	9606.ENSP00000362304	9606.ENSP00000225964	0	0	0	0	0.117	0.064	0.9	0.195	0.924
ADAMTS14	CFP	9606.ENSP00000362304	9606.ENSP00000247153	0	0	0	0	0	0	0.9	0	0.9
ADAMTS14	ADAMTS8	9606.ENSP00000362304	9606.ENSP00000257359	0	0	0	0.748	0	0	0.9	0.64	0.915
ADAMTS14	THSD7B	9606.ENSP00000362304	9606.ENSP00000272643	0	0	0	0	0	0	0.9	0	0.9
ADAMTS14	ADAMTS16	9606.ENSP00000362304	9606.ENSP00000274181	0	0	0	0.727	0.062	0	0.9	0.695	0.92
ADAMTS14	ADAMTS18	9606.ENSP00000362304	9606.ENSP00000282849	0	0	0	0.743	0.062	0	0.9	0.607	0.917
ADAMTS14	ADAMTS5	9606.ENSP00000362304	9606.ENSP00000284987	0	0	0	0.737	0.064	0	0.9	0.583	0.916
ADAMTS14	ADAMTSL3	9606.ENSP00000362304	9606.ENSP00000286744	0	0	0	0.577	0	0	0.9	0.314	0.912
ADAMTS14	COL3A1	9606.ENSP00000362304	9606.ENSP00000304408	0	0	0	0	0.096	0.064	0.9	0.152	0.918
ADAMTS14	THBS2	9606.ENSP00000362304	9606.ENSP00000355751	0	0	0	0.542	0.158	0	0.9	0.096	0.914
ADAMTS14	COL24A1	9606.ENSP00000362304	9606.ENSP00000359603	0	0	0	0	0.061	0.064	0.9	0.043	0.904
ADAMTS14	COL5A1	9606.ENSP00000362304	9606.ENSP00000360882	0	0	0	0	0.117	0.064	0.9	0.255	0.93
ADAMTS14	SEMA5A	9606.ENSP00000362304	9606.ENSP00000371936	0	0	0	0.544	0	0	0.9	0	0.9
ADAMTS14	COL5A2	9606.ENSP00000362304	9606.ENSP00000364000	0	0	0	0	0.096	0.064	0.9	0.089	0.912
ADAMTS14	ADAMTSL1	9606.ENSP00000362304	9606.ENSP00000369921	0	0	0	0.579	0.076	0	0.9	0.408	0.919
ADAMTS16	CFP	9606.ENSP00000274181	9606.ENSP00000247153	0	0.002	0	0.558	0	0	0.9	0.049	0.9
ADAMTS16	ADAMTS8	9606.ENSP00000274181	9606.ENSP00000257359	0	0	0	0.754	0	0	0.9	0.598	0.914
ADAMTS16	THSD7B	9606.ENSP00000274181	9606.ENSP00000272643	0	0	0	0	0	0	0.9	0.043	0.9
ADAMTS16	SEMA5A	9606.ENSP00000274181	9606.ENSP00000371936	0	0	0	0.543	0.063	0	0.9	0.093	0.904
ADAMTS16	ADAMTS18	9606.ENSP00000274181	9606.ENSP00000282849	0	0	0	0.957	0.061	0	0.9	0.914	0.905
ADAMTS16	THBS2	9606.ENSP00000274181	9606.ENSP00000355751	0	0	0	0.543	0.06	0	0.9	0.151	0.907
ADAMTS16	ADAMTS5	9606.ENSP00000274181	9606.ENSP00000284987	0	0	0	0.75	0	0	0.9	0.582	0.914
ADAMTS16	ADAMTSL1	9606.ENSP00000274181	9606.ENSP00000369921	0	0	0	0.606	0.062	0	0.9	0.566	0.923
ADAMTS16	ADAMTSL3	9606.ENSP00000274181	9606.ENSP00000286744	0	0	0	0.609	0.062	0	0.9	0.655	0.926
ADAMTS18	CFP	9606.ENSP00000282849	9606.ENSP00000247153	0	0.002	0	0.558	0	0	0.9	0.049	0.9
ADAMTS18	ADAMTS8	9606.ENSP00000282849	9606.ENSP00000257359	0	0	0	0.779	0	0	0.9	0.656	0.914
ADAMTS18	THSD7B	9606.ENSP00000282849	9606.ENSP00000272643	0	0	0	0.541	0.062	0	0.9	0.082	0.904
ADAMTS18	SEMA5A	9606.ENSP00000282849	9606.ENSP00000371936	0	0	0	0.545	0.063	0	0.9	0.059	0.903
ADAMTS18	THBS2	9606.ENSP00000282849	9606.ENSP00000355751	0	0	0	0.542	0	0	0.9	0.13	0.904
ADAMTS18	ADAMTSL3	9606.ENSP00000282849	9606.ENSP00000286744	0	0	0	0.612	0.062	0	0.9	0.348	0.914
ADAMTS18	ADAMTS5	9606.ENSP00000282849	9606.ENSP00000284987	0	0	0	0.74	0	0	0.9	0.655	0.916
ADAMTS18	ADAMTSL1	9606.ENSP00000282849	9606.ENSP00000369921	0	0	0	0.608	0.062	0	0.9	0.411	0.916
ADAMTS5	CFP	9606.ENSP00000284987	9606.ENSP00000247153	0	0	0	0	0	0	0.9	0.168	0.913
ADAMTS5	ADAMTS8	9606.ENSP00000284987	9606.ENSP00000257359	0	0	0	0.895	0.06	0	0.9	0.686	0.908
ADAMTS5	MMP13	9606.ENSP00000284987	9606.ENSP00000260302	0	0	0	0	0	0.379	0	0.87	0.916
ADAMTS5	THSD7B	9606.ENSP00000284987	9606.ENSP00000272643	0	0	0	0	0.062	0	0.9	0	0.902
ADAMTS5	SEMA5A	9606.ENSP00000284987	9606.ENSP00000371936	0	0	0	0.544	0.088	0	0.9	0	0.904
ADAMTS5	ADAMTSL3	9606.ENSP00000284987	9606.ENSP00000286744	0	0	0	0.583	0.062	0	0.9	0.478	0.92
ADAMTS5	THBS2	9606.ENSP00000284987	9606.ENSP00000355751	0	0	0	0.541	0.156	0	0.9	0.311	0.923
ADAMTS5	ADAMTSL1	9606.ENSP00000284987	9606.ENSP00000369921	0	0	0	0.582	0.139	0	0.9	0.473	0.927
ADAMTS8	CFP	9606.ENSP00000257359	9606.ENSP00000247153	0	0	0	0.558	0	0	0.9	0.061	0.9
ADAMTS8	SEMA5A	9606.ENSP00000257359	9606.ENSP00000371936	0	0	0	0.544	0	0	0.9	0.049	0.9
ADAMTS8	THSD7B	9606.ENSP00000257359	9606.ENSP00000272643	0	0	0	0	0.065	0	0.9	0	0.902
ADAMTS8	ADAMTSL3	9606.ENSP00000257359	9606.ENSP00000286744	0	0	0	0.596	0.061	0	0.9	0.093	0.904
ADAMTS8	ADAMTSL1	9606.ENSP00000257359	9606.ENSP00000369921	0	0	0	0.599	0.061	0	0.9	0.136	0.905
ADAMTS8	THBS2	9606.ENSP00000257359	9606.ENSP00000355751	0	0	0	0.546	0.061	0	0.9	0.237	0.911
ADAMTSL1	CFP	9606.ENSP00000369921	9606.ENSP00000247153	0	0	0	0	0.062	0	0.9	0.426	0.941
ADAMTSL1	THSD7B	9606.ENSP00000369921	9606.ENSP00000272643	0	0	0	0.539	0.069	0	0.9	0	0.902
ADAMTSL1	ADAMTSL3	9606.ENSP00000369921	9606.ENSP00000286744	0	0	0	0.922	0.061	0	0.9	0.931	0.909
ADAMTSL1	THBS2	9606.ENSP00000369921	9606.ENSP00000355751	0	0	0	0	0.188	0	0.9	0.34	0.941
ADAMTSL1	SEMA5A	9606.ENSP00000369921	9606.ENSP00000371936	0	0	0	0	0.088	0	0.9	0.074	0.908
ADAMTSL3	CFP	9606.ENSP00000286744	9606.ENSP00000247153	0	0	0	0	0	0	0.9	0.095	0.905
ADAMTSL3	THSD7B	9606.ENSP00000286744	9606.ENSP00000272643	0	0	0	0.539	0	0	0.9	0	0.9
ADAMTSL3	SEMA5A	9606.ENSP00000286744	9606.ENSP00000371936	0	0	0	0	0	0	0.9	0	0.9
ADAMTSL3	THBS2	9606.ENSP00000286744	9606.ENSP00000355751	0	0	0	0	0.063	0	0.9	0.271	0.925
ADCY5	CCL13	9606.ENSP00000419361	9606.ENSP00000225844	0	0	0	0	0	0	0.9	0.057	0.901
ADCY5	CXCL6	9606.ENSP00000419361	9606.ENSP00000226317	0	0	0	0	0	0	0.9	0	0.9
ADCY5	GABBR2	9606.ENSP00000419361	9606.ENSP00000259455	0	0	0	0	0.107	0	0.9	0.092	0.911
ADCY5	SSTR1	9606.ENSP00000419361	9606.ENSP00000267377	0	0	0	0	0.092	0.06	0.9	0.179	0.92
ADCY5	CXCL13	9606.ENSP00000419361	9606.ENSP00000286758	0	0	0	0	0	0	0.9	0.042	0.9
ADCY5	CXCR1	9606.ENSP00000419361	9606.ENSP00000295683	0	0	0	0	0.063	0.06	0.9	0	0.904
ADCY5	CXCL5	9606.ENSP00000419361	9606.ENSP00000296027	0	0	0	0	0	0	0.9	0	0.9
ADCY5	ADORA2B	9606.ENSP00000419361	9606.ENSP00000304501	0	0	0	0	0.063	0.06	0.9	0.356	0.935
ADCY5	ADRB2	9606.ENSP00000419361	9606.ENSP00000305372	0	0	0	0	0.063	0.06	0.9	0.392	0.939
ADCY5	S1PR1	9606.ENSP00000419361	9606.ENSP00000305416	0	0	0	0	0	0	0.9	0	0.9
ADCY5	PRKCE	9606.ENSP00000419361	9606.ENSP00000306124	0	0	0	0	0.092	0	0.9	0.139	0.915
ADCY5	HTR1F	9606.ENSP00000419361	9606.ENSP00000322924	0	0	0	0	0.063	0.06	0.9	0.11	0.911
ADCY5	CCR8	9606.ENSP00000419361	9606.ENSP00000326432	0	0	0	0	0.063	0.06	0.9	0	0.904
ADCY5	VIPR1	9606.ENSP00000419361	9606.ENSP00000327246	0	0	0	0	0.074	0.092	0.9	0.176	0.921
ADCY5	SUCNR1	9606.ENSP00000419361	9606.ENSP00000355156	0	0	0	0	0	0	0.9	0	0.9
ADCY5	ADRB1	9606.ENSP00000419361	9606.ENSP00000358301	0	0	0	0	0.063	0.06	0.9	0.449	0.945
ADCY5	PRKACB	9606.ENSP00000419361	9606.ENSP00000359719	0	0	0	0	0.138	0.13	0.9	0.261	0.937
ADCY5	AGTR2	9606.ENSP00000419361	9606.ENSP00000360973	0	0	0	0	0.063	0.06	0.9	0.072	0.907
ADCY5	LPAR1	9606.ENSP00000419361	9606.ENSP00000363553	0	0	0	0	0.082	0.06	0.9	0.047	0.906
ADCY5	HRH2	9606.ENSP00000419361	9606.ENSP00000366506	0	0	0	0	0.063	0.06	0.9	0	0.904
ADCY5	AKAP5	9606.ENSP00000419361	9606.ENSP00000378207	0	0	0	0	0.061	0	0.9	0.578	0.956
ADCY5	CXCL12	9606.ENSP00000419361	9606.ENSP00000379140	0	0	0	0	0.07	0	0.9	0.052	0.904
ADCY5	CALCRL	9606.ENSP00000419361	9606.ENSP00000386972	0	0	0	0	0	0.092	0.9	0.093	0.91
ADCY5	HCAR1	9606.ENSP00000419361	9606.ENSP00000389255	0	0	0	0	0.063	0.06	0.9	0	0.904
ADCY5	RAPGEF3	9606.ENSP00000419361	9606.ENSP00000395708	0	0	0	0	0.111	0	0.9	0.588	0.96
ADCY5	RXFP1	9606.ENSP00000419361	9606.ENSP00000405841	0	0	0	0	0.069	0.064	0.9	0.203	0.921
ADCY5	TAS2R50	9606.ENSP00000419361	9606.ENSP00000424040	0	0	0	0	0	0	0.9	0	0.9
ADCY5	BDKRB2	9606.ENSP00000419361	9606.ENSP00000450482	0	0	0	0	0	0	0.9	0.061	0.902
ADCY5	ADCYAP1	9606.ENSP00000419361	9606.ENSP00000462647	0	0	0	0	0.095	0	0.9	0.172	0.918
ADCYAP1	ADORA2B	9606.ENSP00000462647	9606.ENSP00000304501	0	0	0	0	0	0	0.9	0.124	0.908
ADCYAP1	ADRB2	9606.ENSP00000462647	9606.ENSP00000305372	0	0	0	0	0	0	0.9	0.166	0.913
ADCYAP1	VIPR1	9606.ENSP00000462647	9606.ENSP00000327246	0	0	0	0	0	0.52	0.9	0.926	0.996
ADCYAP1	ADRB1	9606.ENSP00000462647	9606.ENSP00000358301	0	0	0	0	0	0	0.9	0.189	0.915
ADCYAP1	HRH2	9606.ENSP00000462647	9606.ENSP00000366506	0	0	0	0	0.062	0	0.9	0.058	0.904
ADCYAP1	CALCRL	9606.ENSP00000462647	9606.ENSP00000386972	0	0	0	0	0	0.26	0.9	0.39	0.95
ADCYAP1	RXFP1	9606.ENSP00000462647	9606.ENSP00000405841	0	0	0	0	0.069	0	0.9	0.153	0.914
ADIPOQ	CDH13	9606.ENSP00000389814	9606.ENSP00000268613	0	0	0	0	0.064	0.472	0	0.833	0.91
ADIPOQ	CEBPB	9606.ENSP00000389814	9606.ENSP00000305422	0	0	0	0	0.061	0	0.9	0.473	0.946
ADIPOQ	ADIPOR2	9606.ENSP00000389814	9606.ENSP00000349616	0	0	0	0	0	0.379	0.9	0.924	0.994
ADIPOQ	PRKAA2	9606.ENSP00000389814	9606.ENSP00000360290	0	0	0	0	0.062	0	0.9	0.246	0.923
ADIPOQ	IL6	9606.ENSP00000389814	9606.ENSP00000385675	0	0	0	0	0	0	0	0.946	0.946
ADIPOR2	PRKAA2	9606.ENSP00000349616	9606.ENSP00000360290	0	0	0	0	0	0	0.9	0.253	0.922
ADORA2B	SFTPD	9606.ENSP00000304501	9606.ENSP00000361366	0	0	0	0	0	0	0.9	0	0.9
ADORA2B	CSF2RA	9606.ENSP00000304501	9606.ENSP00000394227	0	0	0	0	0	0	0.9	0.056	0.901
ADORA2B	RXFP1	9606.ENSP00000304501	9606.ENSP00000405841	0	0	0	0.587	0.044	0	0.9	0.085	0.902
ADORA2B	HRH2	9606.ENSP00000304501	9606.ENSP00000366506	0	0	0	0.75	0	0	0.9	0.167	0.903
ADORA2B	VIPR1	9606.ENSP00000304501	9606.ENSP00000327246	0	0	0	0	0	0	0.9	0.12	0.908
ADORA2B	CALCRL	9606.ENSP00000304501	9606.ENSP00000386972	0	0	0	0	0	0	0.9	0.166	0.913
ADORA2B	ADRB2	9606.ENSP00000304501	9606.ENSP00000305372	0	0	0	0.745	0	0	0.9	0.549	0.913
ADORA2B	ADRB1	9606.ENSP00000304501	9606.ENSP00000358301	0	0	0	0.723	0	0	0.9	0.543	0.914
ADRA1A	F2RL3	9606.ENSP00000369960	9606.ENSP00000248076	0	0	0	0.573	0	0	0.9	0	0.9
ADRA1A	CHRM3	9606.ENSP00000369960	9606.ENSP00000255380	0	0	0	0.653	0	0	0.9	0.466	0.915
ADRA1A	NTS	9606.ENSP00000369960	9606.ENSP00000256010	0	0	0	0	0	0.263	0.9	0.349	0.947
ADRA1A	HTR2B	9606.ENSP00000369960	9606.ENSP00000258400	0	0	0	0.67	0	0	0.9	0.512	0.916
ADRA1A	PROK2	9606.ENSP00000369960	9606.ENSP00000295619	0	0	0	0	0	0	0.9	0	0.9
ADRA1A	F2RL2	9606.ENSP00000369960	9606.ENSP00000296641	0	0	0	0	0	0	0.9	0	0.9
ADRA1A	TACR1	9606.ENSP00000369960	9606.ENSP00000303522	0	0	0	0.624	0	0	0.9	0.417	0.914
ADRA1A	GPR4	9606.ENSP00000369960	9606.ENSP00000319744	0	0	0	0.572	0	0	0.9	0	0.9
ADRA1A	LPAR1	9606.ENSP00000369960	9606.ENSP00000363553	0	0	0	0.595	0	0	0.9	0.127	0.903
ADRA1A	EDNRB	9606.ENSP00000369960	9606.ENSP00000366416	0	0	0	0.57	0.064	0	0.9	0.451	0.92
ADRA1A	PLCB4	9606.ENSP00000369960	9606.ENSP00000367762	0	0	0	0	0	0.062	0.9	0.132	0.911
ADRA1A	CYSLTR1	9606.ENSP00000369960	9606.ENSP00000478492	0	0	0	0.607	0	0	0.9	0	0.9
ADRA1A	FFAR2	9606.ENSP00000369960	9606.ENSP00000473159	0	0	0	0	0	0	0.9	0.055	0.901
ADRA1A	BDKRB2	9606.ENSP00000369960	9606.ENSP00000450482	0	0	0	0.596	0	0	0.9	0.144	0.904
ADRA1A	HRH1	9606.ENSP00000369960	9606.ENSP00000380247	0	0	0	0.671	0	0	0.9	0.576	0.918
ADRA1A	HTR2A	9606.ENSP00000369960	9606.ENSP00000437737	0	0	0	0.7	0	0	0.9	0.675	0.919
ADRA1A	AGTR1	9606.ENSP00000369960	9606.ENSP00000419422	0	0	0	0.602	0.043	0	0.9	0.532	0.92
ADRA1A	GRK5	9606.ENSP00000369960	9606.ENSP00000376609	0	0	0	0	0	0.173	0.9	0.281	0.935
ADRB1	ADRB2	9606.ENSP00000358301	9606.ENSP00000305372	0	0	0	0.937	0	0.299	0.9	0.864	0.93
ADRB1	VIPR1	9606.ENSP00000358301	9606.ENSP00000327246	0	0	0	0	0.061	0	0.9	0	0.902
ADRB1	HRH2	9606.ENSP00000358301	9606.ENSP00000366506	0	0	0	0.808	0	0	0.9	0.397	0.907
ADRB1	RXFP1	9606.ENSP00000358301	9606.ENSP00000405841	0	0	0	0	0.044	0	0.9	0.183	0.915
ADRB1	CALCRL	9606.ENSP00000358301	9606.ENSP00000386972	0	0	0	0	0	0	0.9	0.22	0.918
ADRB2	VAMP3	9606.ENSP00000305372	9606.ENSP00000054666	0	0	0	0	0	0	0.9	0	0.9
ADRB2	WNT5A	9606.ENSP00000305372	9606.ENSP00000264634	0	0	0	0	0	0	0.9	0.222	0.918
ADRB2	EGFR	9606.ENSP00000305372	9606.ENSP00000275493	0	0	0	0	0	0.186	0.9	0.293	0.937
ADRB2	TACR1	9606.ENSP00000305372	9606.ENSP00000303522	0	0	0	0.652	0	0	0.9	0.428	0.914
ADRB2	DAB2	9606.ENSP00000305372	9606.ENSP00000313391	0	0	0	0	0	0	0.9	0	0.9
ADRB2	REPS2	9606.ENSP00000305372	9606.ENSP00000349824	0	0	0	0	0	0	0.9	0	0.9
ADRB2	NECAP1	9606.ENSP00000305372	9606.ENSP00000341737	0	0	0	0	0	0	0.9	0	0.9
ADRB2	TF	9606.ENSP00000305372	9606.ENSP00000385834	0	0	0	0	0	0	0.9	0	0.9
ADRB2	SYT8	9606.ENSP00000305372	9606.ENSP00000371394	0	0	0	0	0	0	0.9	0	0.9
ADRB2	KIAA0319	9606.ENSP00000305372	9606.ENSP00000367459	0	0	0	0	0	0	0.9	0	0.9
ADRB2	DNM3	9606.ENSP00000305372	9606.ENSP00000356705	0	0	0	0	0	0.053	0.9	0.044	0.901
ADRB2	VIPR1	9606.ENSP00000305372	9606.ENSP00000327246	0	0	0	0	0	0	0.9	0.064	0.902
ADRB2	SNX9	9606.ENSP00000305372	9606.ENSP00000376024	0	0	0	0	0	0	0.9	0.07	0.903
ADRB2	RXFP1	9606.ENSP00000305372	9606.ENSP00000405841	0	0	0	0.577	0.044	0	0.9	0.199	0.907
ADRB2	HRH2	9606.ENSP00000305372	9606.ENSP00000366506	0	0	0	0.81	0	0	0.9	0.442	0.907
ADRB2	SYNJ2	9606.ENSP00000305372	9606.ENSP00000347792	0	0	0	0	0	0	0.9	0.154	0.911
ADRB2	AGTR2	9606.ENSP00000305372	9606.ENSP00000360973	0	0	0	0.589	0	0	0.9	0.469	0.918
ADRB2	LDLR	9606.ENSP00000305372	9606.ENSP00000454071	0	0	0	0	0	0.062	0.9	0.206	0.919
ADRB2	AGTR1	9606.ENSP00000305372	9606.ENSP00000419422	0	0	0	0.614	0	0	0.9	0.556	0.92
ADRB2	PRKACB	9606.ENSP00000305372	9606.ENSP00000359719	0	0	0	0	0	0.185	0.9	0.115	0.921
ADRB2	FZD4	9606.ENSP00000305372	9606.ENSP00000434034	0	0	0	0	0	0	0.9	0.254	0.922
ADRB2	CALCRL	9606.ENSP00000305372	9606.ENSP00000386972	0	0	0	0	0	0	0.9	0.299	0.926
ADRB2	CXCL12	9606.ENSP00000305372	9606.ENSP00000379140	0	0	0	0	0	0.162	0.9	0.19	0.926
ADRB2	GRK5	9606.ENSP00000305372	9606.ENSP00000376609	0	0	0	0	0	0.464	0.9	0.587	0.975
ADRB2	ARRB1	9606.ENSP00000305372	9606.ENSP00000409581	0	0	0	0	0	0.477	0.9	0.923	0.995
AFMID	TDO2	9606.ENSP00000328938	9606.ENSP00000444788	0.12	0	0	0	0.062	0	0.9	0.834	0.984
AGER	NFKB1	9606.ENSP00000364210	9606.ENSP00000226574	0	0	0	0	0	0	0.9	0.291	0.926
AGER	S100A12	9606.ENSP00000364210	9606.ENSP00000357726	0	0	0	0	0.065	0.379	0.9	0.868	0.991
AGTR1	VAMP3	9606.ENSP00000419422	9606.ENSP00000054666	0	0	0	0	0	0	0.9	0	0.9
AGTR1	F2RL3	9606.ENSP00000419422	9606.ENSP00000248076	0	0	0	0.696	0	0	0.9	0.042	0.9
AGTR1	CHRM3	9606.ENSP00000419422	9606.ENSP00000255380	0	0	0	0.609	0	0	0.9	0.349	0.912
AGTR1	NTS	9606.ENSP00000419422	9606.ENSP00000256010	0	0	0	0	0	0.263	0.9	0.244	0.939
AGTR1	HTR2B	9606.ENSP00000419422	9606.ENSP00000258400	0	0	0	0.6	0	0.454	0.9	0.253	0.948
AGTR1	WNT5A	9606.ENSP00000419422	9606.ENSP00000264634	0	0	0	0	0.076	0	0.9	0.228	0.922
AGTR1	SSTR1	9606.ENSP00000419422	9606.ENSP00000267377	0	0	0	0.77	0.076	0	0.9	0.244	0.908
AGTR1	EGFR	9606.ENSP00000419422	9606.ENSP00000275493	0	0	0	0	0.076	0.406	0.9	0.424	0.964
AGTR1	PROK2	9606.ENSP00000419422	9606.ENSP00000295619	0	0	0	0	0	0	0.9	0	0.9
AGTR1	F2RL2	9606.ENSP00000419422	9606.ENSP00000296641	0	0	0	0.684	0	0	0.9	0.058	0.9
AGTR1	TACR1	9606.ENSP00000419422	9606.ENSP00000303522	0	0	0	0.63	0	0	0.9	0.196	0.906
AGTR1	DAB2	9606.ENSP00000419422	9606.ENSP00000313391	0	0	0	0	0.076	0	0.9	0.07	0.906
AGTR1	GPR4	9606.ENSP00000419422	9606.ENSP00000319744	0	0	0	0.686	0	0	0.9	0.056	0.9
AGTR1	NECAP1	9606.ENSP00000419422	9606.ENSP00000341737	0	0	0	0	0	0	0.9	0	0.9
AGTR1	SYNJ2	9606.ENSP00000419422	9606.ENSP00000347792	0	0	0	0	0	0	0.9	0	0.9
AGTR1	REPS2	9606.ENSP00000419422	9606.ENSP00000349824	0	0	0	0	0	0	0.9	0	0.9
AGTR1	DNM3	9606.ENSP00000419422	9606.ENSP00000356705	0	0	0	0	0	0.053	0.9	0	0.901
AGTR1	AGTR2	9606.ENSP00000419422	9606.ENSP00000360973	0	0	0	0.844	0.062	0	0.9	0.88	0.915
AGTR1	LPAR1	9606.ENSP00000419422	9606.ENSP00000363553	0	0	0	0	0.068	0	0.9	0.219	0.92
AGTR1	EDNRB	9606.ENSP00000419422	9606.ENSP00000366416	0	0	0	0.618	0.062	0	0.9	0.518	0.92
AGTR1	KIAA0319	9606.ENSP00000419422	9606.ENSP00000367459	0	0	0	0	0	0	0.9	0	0.9
AGTR1	PLCB4	9606.ENSP00000419422	9606.ENSP00000367762	0	0	0	0	0	0.062	0.9	0.095	0.907
AGTR1	SYT8	9606.ENSP00000419422	9606.ENSP00000371394	0	0	0	0	0	0	0.9	0.041	0.9
AGTR1	SNX9	9606.ENSP00000419422	9606.ENSP00000376024	0	0	0	0	0.061	0	0.9	0	0.902
AGTR1	GRK5	9606.ENSP00000419422	9606.ENSP00000376609	0	0	0	0	0	0.464	0.9	0.65	0.979
AGTR1	HRH1	9606.ENSP00000419422	9606.ENSP00000380247	0	0	0	0.57	0	0	0.9	0.188	0.906
AGTR1	TF	9606.ENSP00000419422	9606.ENSP00000385834	0	0	0	0	0.061	0	0.9	0	0.902
AGTR1	ARRB1	9606.ENSP00000419422	9606.ENSP00000409581	0	0	0	0	0	0.477	0.9	0.556	0.974
AGTR1	FFAR2	9606.ENSP00000419422	9606.ENSP00000473159	0	0	0	0.606	0	0	0.9	0.058	0.9
AGTR1	CYSLTR1	9606.ENSP00000419422	9606.ENSP00000478492	0	0	0	0.736	0	0	0.9	0.051	0.9
AGTR1	HTR2A	9606.ENSP00000419422	9606.ENSP00000437737	0	0	0	0.587	0	0	0.9	0.187	0.906
AGTR1	FZD4	9606.ENSP00000419422	9606.ENSP00000434034	0	0	0	0	0.083	0	0.9	0.254	0.925
AGTR1	LDLR	9606.ENSP00000419422	9606.ENSP00000454071	0	0	0	0	0	0.062	0.9	0.291	0.927
AGTR1	BDKRB2	9606.ENSP00000419422	9606.ENSP00000450482	0	0	0	0.789	0.07	0.379	0.9	0.543	0.944
AGTR2	CCL13	9606.ENSP00000360973	9606.ENSP00000225844	0	0	0	0	0	0	0.9	0	0.9
AGTR2	CXCL6	9606.ENSP00000360973	9606.ENSP00000226317	0	0	0	0	0	0	0.9	0	0.9
AGTR2	F2RL3	9606.ENSP00000360973	9606.ENSP00000248076	0	0	0	0.639	0	0	0.9	0.107	0.902
AGTR2	NTS	9606.ENSP00000360973	9606.ENSP00000256010	0	0	0	0	0.061	0.263	0.9	0.222	0.938
AGTR2	GABBR2	9606.ENSP00000360973	9606.ENSP00000259455	0	0	0	0	0	0	0.9	0	0.9
AGTR2	SSTR1	9606.ENSP00000360973	9606.ENSP00000267377	0	0	0	0.735	0.059	0	0.9	0.08	0.902
AGTR2	CXCL13	9606.ENSP00000360973	9606.ENSP00000286758	0	0	0	0	0	0	0.9	0.154	0.911
AGTR2	PROK2	9606.ENSP00000360973	9606.ENSP00000295619	0	0	0	0	0	0	0.9	0.048	0.9
AGTR2	CXCR1	9606.ENSP00000360973	9606.ENSP00000295683	0	0	0	0.745	0	0	0.9	0	0.9
AGTR2	CXCL5	9606.ENSP00000360973	9606.ENSP00000296027	0	0	0	0	0	0	0.9	0	0.9
AGTR2	F2RL2	9606.ENSP00000360973	9606.ENSP00000296641	0	0	0	0.635	0	0	0.9	0.08	0.901
AGTR2	S1PR1	9606.ENSP00000360973	9606.ENSP00000305416	0	0	0	0	0	0	0.9	0.09	0.905
AGTR2	HTR1F	9606.ENSP00000360973	9606.ENSP00000322924	0	0	0	0.589	0	0	0.9	0.162	0.905
AGTR2	CCR8	9606.ENSP00000360973	9606.ENSP00000326432	0	0	0	0.773	0	0	0.9	0	0.9
AGTR2	SUCNR1	9606.ENSP00000360973	9606.ENSP00000355156	0	0	0	0.667	0	0	0.9	0.121	0.902
AGTR2	TAS2R50	9606.ENSP00000360973	9606.ENSP00000424040	0	0	0	0	0	0	0.9	0	0.9
AGTR2	LPAR1	9606.ENSP00000360973	9606.ENSP00000363553	0	0	0	0.567	0	0	0.9	0.057	0.9
AGTR2	HCAR1	9606.ENSP00000360973	9606.ENSP00000389255	0	0	0	0.641	0	0	0.9	0.049	0.9
AGTR2	BDKRB2	9606.ENSP00000360973	9606.ENSP00000450482	0	0	0	0.802	0	0	0.9	0.468	0.908
AGTR2	EDNRB	9606.ENSP00000360973	9606.ENSP00000366416	0	0	0	0.609	0	0	0.9	0.458	0.917
AGTR2	ARRB1	9606.ENSP00000360973	9606.ENSP00000409581	0	0	0	0	0	0.193	0.9	0.177	0.927
AGTR2	CXCL12	9606.ENSP00000360973	9606.ENSP00000379140	0	0	0	0	0	0.162	0.9	0.231	0.929
AK7	RRM2	9606.ENSP00000267584	9606.ENSP00000353770	0	0	0	0	0.062	0	0.9	0.068	0.904
AK9	NUDT16	9606.ENSP00000410186	9606.ENSP00000422375	0	0	0	0	0	0	0.9	0.059	0.901
AKAP14	PRKACB	9606.ENSP00000360485	9606.ENSP00000359719	0	0	0	0	0	0.759	0.72	0	0.929
AKAP5	MDM2	9606.ENSP00000378207	9606.ENSP00000258149	0	0	0	0	0	0	0.9	0	0.9
AKAP5	PRKACB	9606.ENSP00000378207	9606.ENSP00000359719	0	0	0	0	0	0.817	0.9	0	0.98
AKAP5	ITPR3	9606.ENSP00000378207	9606.ENSP00000363435	0	0	0	0	0	0	0.9	0.138	0.91
AKAP5	ROBO2	9606.ENSP00000378207	9606.ENSP00000417335	0	0	0	0	0.061	0	0.9	0.088	0.906
AKAP5	GRIA3	9606.ENSP00000378207	9606.ENSP00000481554	0	0	0	0	0.062	0.082	0.9	0.128	0.914
AKAP5	RAPGEF3	9606.ENSP00000378207	9606.ENSP00000395708	0	0	0	0	0	0	0.9	0.553	0.953
AKAP5	GRIA1	9606.ENSP00000378207	9606.ENSP00000428994	0	0	0	0	0.063	0.082	0.9	0.62	0.962
AKAP5	PRKCA	9606.ENSP00000378207	9606.ENSP00000408695	0	0	0	0	0	0.865	0.9	0.106	0.986
ALDH1A3	GADL1	9606.ENSP00000332256	9606.ENSP00000282538	0	0	0	0	0.064	0.084	0.9	0.084	0.91
ALDH1A3	SDR16C5	9606.ENSP00000332256	9606.ENSP00000307607	0	0	0	0	0.099	0.167	0.9	0.431	0.951
ALDH1A3	AOC3	9606.ENSP00000332256	9606.ENSP00000312326	0	0	0	0	0.098	0.177	0.9	0.106	0.924
ALDH1A3	MAOB	9606.ENSP00000332256	9606.ENSP00000367309	0	0	0	0	0.059	0	0.9	0.107	0.908
ALDH1B1	BBOX1	9606.ENSP00000366927	9606.ENSP00000263182	0	0	0	0	0.073	0.111	0.9	0.177	0.923
ALDH1B1	GADL1	9606.ENSP00000366927	9606.ENSP00000282538	0	0	0	0	0.064	0.084	0.9	0.084	0.91
ALDH1B1	MAOB	9606.ENSP00000366927	9606.ENSP00000367309	0	0	0	0	0.062	0	0.9	0.242	0.922
ALDH1B1	ALDH6A1	9606.ENSP00000366927	9606.ENSP00000450436	0	0	0.344	0.76	0.16	0	0.9	0.663	0.931
ALDH3A1	GADL1	9606.ENSP00000411821	9606.ENSP00000282538	0	0	0	0	0.064	0.084	0.9	0.084	0.91
ALDH3A1	AOC3	9606.ENSP00000411821	9606.ENSP00000312326	0	0	0	0	0.064	0.132	0.9	0.085	0.915
ALDH3A1	MAOB	9606.ENSP00000411821	9606.ENSP00000367309	0	0	0	0	0	0	0.9	0.16	0.912
ALDOC	PGLYRP1	9606.ENSP00000226253	9606.ENSP00000008938	0	0	0	0	0.056	0	0.9	0	0.901
ALDOC	CDA	9606.ENSP00000226253	9606.ENSP00000364212	0	0	0	0	0.055	0	0.9	0	0.901
ALDOC	LRG1	9606.ENSP00000226253	9606.ENSP00000302621	0	0	0	0	0.061	0	0.9	0	0.902
ALDOC	ORM1	9606.ENSP00000226253	9606.ENSP00000259396	0	0	0	0	0.065	0	0.9	0	0.902
ALDOC	CHIT1	9606.ENSP00000226253	9606.ENSP00000356198	0	0	0	0	0.061	0	0.9	0.05	0.903
ALDOC	GGH	9606.ENSP00000226253	9606.ENSP00000260118	0	0	0	0	0	0	0.9	0.072	0.903
ALDOC	CFP	9606.ENSP00000226253	9606.ENSP00000247153	0	0	0	0	0.062	0	0.9	0.056	0.903
ALDOC	LTF	9606.ENSP00000226253	9606.ENSP00000231751	0	0	0	0	0.089	0	0.9	0.063	0.907
ALDOC	PKM	9606.ENSP00000226253	9606.ENSP00000320171	0.125	0.002	0	0	0.208	0.116	0.8	0.656	0.95
ALOX15	CYP4F3	9606.ENSP00000458832	9606.ENSP00000221307	0	0	0	0	0	0	0.9	0.297	0.926
ALOX15	CYP4A11	9606.ENSP00000458832	9606.ENSP00000311095	0	0	0	0	0	0	0.9	0.13	0.909
ALOX15	CYP2J2	9606.ENSP00000458832	9606.ENSP00000360247	0	0	0	0	0	0	0.9	0.324	0.929
ALOX15	ALOX15B	9606.ENSP00000458832	9606.ENSP00000369530	0	0	0	0.887	0.061	0	0.9	0.918	0.912
ALOX15B	CYP4F3	9606.ENSP00000369530	9606.ENSP00000221307	0	0	0	0	0.061	0	0.9	0.195	0.917
ALOX15B	HBEGF	9606.ENSP00000369530	9606.ENSP00000230990	0	0	0	0	0	0	0.9	0	0.9
ALOX15B	IGF1	9606.ENSP00000369530	9606.ENSP00000302665	0	0	0	0	0	0	0.9	0.073	0.903
ALOX15B	CYP4A11	9606.ENSP00000369530	9606.ENSP00000311095	0	0	0	0	0.061	0	0.9	0.083	0.906
ALOX15B	CYP2J2	9606.ENSP00000369530	9606.ENSP00000360247	0	0	0	0	0.053	0	0.9	0.095	0.906
ALPP	GCH1	9606.ENSP00000375881	9606.ENSP00000419045	0	0	0	0	0	0	0.9	0.14	0.91
ALPPL2	CEACAM5	9606.ENSP00000295453	9606.ENSP00000221992	0	0	0	0	0	0	0.9	0.173	0.913
ALPPL2	CNTN3	9606.ENSP00000295453	9606.ENSP00000263665	0	0	0	0	0	0	0.9	0.063	0.902
ALPPL2	THY1	9606.ENSP00000295453	9606.ENSP00000284240	0	0	0	0	0	0	0.9	0.254	0.922
ALPPL2	CNTN4	9606.ENSP00000295453	9606.ENSP00000380602	0	0	0	0	0	0	0.9	0.046	0.9
ALPPL2	GPIHBP1	9606.ENSP00000295453	9606.ENSP00000480053	0	0	0	0	0	0	0.9	0	0.9
ALPPL2	GCH1	9606.ENSP00000295453	9606.ENSP00000419045	0	0	0	0	0	0	0.9	0.14	0.91
AMPD1	ENTPD1	9606.ENSP00000430075	9606.ENSP00000360250	0	0	0	0	0.062	0	0.9	0.063	0.904
AMPD1	NUDT16	9606.ENSP00000430075	9606.ENSP00000422375	0	0	0	0	0	0	0.9	0	0.9
AMPD3	ENTPD1	9606.ENSP00000379802	9606.ENSP00000360250	0	0	0	0	0.062	0	0.9	0.083	0.906
AMPD3	NUDT16	9606.ENSP00000379802	9606.ENSP00000422375	0	0	0	0	0	0	0.9	0	0.9
ANK2	DCTN6	9606.ENSP00000349588	9606.ENSP00000221114	0	0	0	0	0	0	0.9	0.137	0.91
ANK2	SCN3A	9606.ENSP00000349588	9606.ENSP00000283254	0	0	0	0	0.144	0.085	0.9	0.264	0.934
ANK2	CAPZA3	9606.ENSP00000349588	9606.ENSP00000326238	0	0	0	0	0.055	0.064	0.9	0	0.903
ANK2	CD55	9606.ENSP00000349588	9606.ENSP00000356030	0	0	0	0	0	0	0.9	0	0.9
ANK2	ITPR3	9606.ENSP00000349588	9606.ENSP00000363435	0	0	0	0	0.061	0.345	0.8	0.646	0.95
ANLN	DLGAP5	9606.ENSP00000265748	9606.ENSP00000247191	0	0	0	0	0.909	0	0	0.266	0.93
ANLN	KIF11	9606.ENSP00000265748	9606.ENSP00000260731	0	0	0	0	0.91	0.08	0	0.499	0.955
ANLN	PBK	9606.ENSP00000265748	9606.ENSP00000428489	0	0	0	0	0.865	0	0	0.325	0.905
ANLN	TPX2	9606.ENSP00000265748	9606.ENSP00000300403	0	0	0	0	0.839	0	0	0.455	0.908
ANLN	KIF4A	9606.ENSP00000265748	9606.ENSP00000363524	0	0	0	0	0.797	0.08	0	0.569	0.912
ANLN	CEP55	9606.ENSP00000265748	9606.ENSP00000360540	0	0	0	0	0.832	0	0	0.517	0.915
ANLN	CDK1	9606.ENSP00000265748	9606.ENSP00000378699	0	0	0	0	0.864	0	0	0.515	0.931
ANLN	KIF20A	9606.ENSP00000265748	9606.ENSP00000378356	0	0	0	0	0.847	0.157	0	0.599	0.943
ANO6	SLC2A3	9606.ENSP00000409126	9606.ENSP00000075120	0	0	0	0	0	0	0.9	0	0.9
ANO6	CEACAM1	9606.ENSP00000409126	9606.ENSP00000161559	0	0	0	0	0	0	0.9	0	0.9
ANO6	ATP6V1D	9606.ENSP00000409126	9606.ENSP00000216442	0	0	0	0	0	0	0.9	0	0.9
ANO6	MLEC	9606.ENSP00000409126	9606.ENSP00000228506	0	0	0	0	0.065	0	0.9	0	0.902
ANO6	SLC11A1	9606.ENSP00000409126	9606.ENSP00000233202	0	0	0	0	0	0	0.9	0.047	0.9
ANO6	CEACAM8	9606.ENSP00000409126	9606.ENSP00000244336	0	0	0	0	0	0	0.9	0.042	0.9
ANO6	SNAP25	9606.ENSP00000409126	9606.ENSP00000254976	0	0	0	0	0	0	0.9	0.062	0.902
ANO6	ITGAV	9606.ENSP00000409126	9606.ENSP00000261023	0	0	0	0	0.076	0	0.9	0.046	0.904
ANO6	SLC27A2	9606.ENSP00000409126	9606.ENSP00000267842	0	0	0	0	0	0	0.9	0	0.9
ANO6	MS4A3	9606.ENSP00000409126	9606.ENSP00000278865	0	0	0	0	0	0	0.9	0	0.9
ANO6	SLCO4C1	9606.ENSP00000409126	9606.ENSP00000309741	0	0	0	0	0	0	0.9	0	0.9
ANO6	PTPRB	9606.ENSP00000409126	9606.ENSP00000334928	0	0	0	0	0	0	0.9	0	0.9
ANO6	MMP25	9606.ENSP00000409126	9606.ENSP00000337816	0	0	0	0	0	0	0.9	0.081	0.904
ANO6	PLD1	9606.ENSP00000409126	9606.ENSP00000342793	0	0	0	0	0	0	0.9	0.058	0.901
ANO6	FCAR	9606.ENSP00000409126	9606.ENSP00000347714	0	0	0	0	0	0	0.9	0	0.9
ANO6	CLEC12A	9606.ENSP00000409126	9606.ENSP00000347916	0	0	0	0	0	0	0.9	0	0.9
ANO6	SLC2A5	9606.ENSP00000409126	9606.ENSP00000366641	0	0	0	0	0	0	0.9	0	0.9
ANO6	LILRB2	9606.ENSP00000409126	9606.ENSP00000375629	0	0	0	0	0	0	0.9	0	0.9
ANO6	NELL2	9606.ENSP00000409126	9606.ENSP00000416341	0	0	0	0	0	0	0	0.902	0.902
ANO6	ATP11A	9606.ENSP00000409126	9606.ENSP00000420387	0	0	0	0	0.064	0	0.9	0.111	0.909
AOC3	MAOB	9606.ENSP00000312326	9606.ENSP00000367309	0	0	0	0	0.089	0	0.8	0.714	0.943
APH1A	DLL4	9606.ENSP00000358105	9606.ENSP00000249749	0	0	0	0	0	0.102	0.9	0.294	0.931
APH1A	SORT1	9606.ENSP00000358105	9606.ENSP00000256637	0	0	0	0	0	0	0.9	0.186	0.915
APH1A	NOTCH1	9606.ENSP00000358105	9606.ENSP00000277541	0	0	0	0	0.076	0.177	0.9	0.693	0.973
APH1A	DNER	9606.ENSP00000358105	9606.ENSP00000345229	0	0	0	0	0	0.102	0.9	0	0.906
APH1A	EPHB4	9606.ENSP00000358105	9606.ENSP00000350896	0	0	0	0	0.061	0	0.9	0.064	0.904
APH1A	CNTN6	9606.ENSP00000358105	9606.ENSP00000407822	0	0	0	0	0	0	0.9	0	0.9
APH1A	EPHB2	9606.ENSP00000358105	9606.ENSP00000363763	0	0	0	0	0	0	0.9	0.188	0.915
APH1A	NOTCH4	9606.ENSP00000358105	9606.ENSP00000364163	0	0	0	0	0.061	0.102	0.9	0.328	0.935
APOE	SERPIND1	9606.ENSP00000252486	9606.ENSP00000215727	0	0	0	0	0.062	0	0.9	0.265	0.925
APOE	WFS1	9606.ENSP00000252486	9606.ENSP00000226760	0	0	0	0	0	0	0.9	0.064	0.902
APOE	EVA1A	9606.ENSP00000252486	9606.ENSP00000233712	0	0	0	0	0.063	0	0.9	0.16	0.914
APOE	IGFBP5	9606.ENSP00000252486	9606.ENSP00000233813	0	0	0	0	0.076	0	0.9	0.128	0.912
APOE	MATN3	9606.ENSP00000252486	9606.ENSP00000383894	0	0	0	0	0	0	0.9	0	0.9
APOE	STC2	9606.ENSP00000252486	9606.ENSP00000265087	0	0	0	0	0	0	0.9	0.049	0.9
APOE	LTBP1	9606.ENSP00000252486	9606.ENSP00000386043	0	0	0	0	0	0	0.9	0.124	0.908
APOE	CYR61	9606.ENSP00000252486	9606.ENSP00000398736	0	0	0	0	0	0	0.9	0.127	0.909
APOE	GPC6	9606.ENSP00000252486	9606.ENSP00000366246	0	0	0	0	0	0	0.9	0.163	0.912
APOE	TNC	9606.ENSP00000252486	9606.ENSP00000265131	0	0	0	0	0	0	0.9	0.187	0.915
APOE	CDH2	9606.ENSP00000252486	9606.ENSP00000269141	0	0	0	0	0	0	0.9	0.187	0.915
APOE	GOLM1	9606.ENSP00000252486	9606.ENSP00000373364	0	0	0	0	0	0	0.9	0.25	0.921
APOE	FBN1	9606.ENSP00000252486	9606.ENSP00000325527	0	0	0	0	0	0	0.9	0.313	0.928
APOE	TF	9606.ENSP00000252486	9606.ENSP00000385834	0	0	0	0	0.184	0	0.9	0.297	0.937
APOE	TFAP2A	9606.ENSP00000252486	9606.ENSP00000368924	0	0	0	0	0	0	0.9	0.465	0.944
APOE	CP	9606.ENSP00000252486	9606.ENSP00000264613	0	0	0	0	0.095	0	0.9	0.476	0.948
APOE	SPP1	9606.ENSP00000252486	9606.ENSP00000378517	0	0	0	0	0.153	0	0.9	0.446	0.949
APOE	GPIHBP1	9606.ENSP00000252486	9606.ENSP00000480053	0	0	0	0	0.098	0	0.9	0.496	0.95
APOE	SERPINA1	9606.ENSP00000252486	9606.ENSP00000416066	0	0	0	0	0.062	0	0.9	0.517	0.95
APOE	FN1	9606.ENSP00000252486	9606.ENSP00000346839	0	0	0	0	0.069	0	0.9	0.53	0.952
APOE	CLU	9606.ENSP00000252486	9606.ENSP00000315130	0	0	0	0	0.099	0	0.72	0.832	0.953
APOE	PCSK9	9606.ENSP00000252486	9606.ENSP00000303208	0	0	0	0	0.067	0	0.9	0.669	0.966
APOE	IL6	9606.ENSP00000252486	9606.ENSP00000385675	0	0	0	0	0	0	0.9	0.702	0.969
APOE	LDLR	9606.ENSP00000252486	9606.ENSP00000454071	0	0	0	0	0.057	0.379	0.9	0.948	0.996
AQR	PCBP1	9606.ENSP00000156471	9606.ENSP00000305556	0	0	0	0	0.056	0	0.9	0	0.901
AQR	PHF5A	9606.ENSP00000156471	9606.ENSP00000216252	0	0	0	0	0.062	0	0.9	0	0.902
AQR	POLR2I	9606.ENSP00000156471	9606.ENSP00000221859	0	0	0	0	0.061	0	0.9	0	0.902
AQR	LSM6	9606.ENSP00000156471	9606.ENSP00000422392	0	0	0	0	0.055	0.261	0.9	0.05	0.924
AQR	POLR2C	9606.ENSP00000156471	9606.ENSP00000219252	0	0	0	0	0.129	0	0.9	0.234	0.927
AQR	SF3A1	9606.ENSP00000156471	9606.ENSP00000215793	0	0	0	0	0.223	0	0.9	0.179	0.93
AQR	SF3A2	9606.ENSP00000156471	9606.ENSP00000221494	0	0	0	0	0.071	0.82	0.9	0.053	0.982
AQR	SRRM2	9606.ENSP00000156471	9606.ENSP00000301740	0	0	0	0	0.074	0.8	0.9	0.233	0.983
AQR	EIF4A3	9606.ENSP00000156471	9606.ENSP00000269349	0	0	0	0	0.087	0.842	0.9	0.48	0.991
AQR	SNRPB	9606.ENSP00000156471	9606.ENSP00000412566	0	0	0	0	0.128	0.938	0.9	0.05	0.994
AQR	SNRPD3	9606.ENSP00000156471	9606.ENSP00000215829	0	0	0	0	0.071	0.943	0.9	0.35	0.996
AQR	PRPF19	9606.ENSP00000156471	9606.ENSP00000227524	0	0	0	0	0.192	0.985	0.9	0.539	0.999
AQR	EFTUD2	9606.ENSP00000156471	9606.ENSP00000392094	0	0	0	0	0.846	0.958	0.9	0.526	0.999
ARHGAP20	RHOV	9606.ENSP00000260283	9606.ENSP00000220507	0	0	0	0	0	0	0.9	0.146	0.91
ARHGAP20	RHOJ	9606.ENSP00000260283	9606.ENSP00000316729	0	0	0	0	0	0	0.9	0.119	0.908
ARHGAP20	RAC1	9606.ENSP00000260283	9606.ENSP00000348461	0	0	0	0	0	0	0.9	0.169	0.913
ARHGAP20	RHOBTB2	9606.ENSP00000260283	9606.ENSP00000427926	0	0	0	0	0.082	0	0.9	0.138	0.914
ARHGAP20	RHOB	9606.ENSP00000260283	9606.ENSP00000272233	0	0	0	0	0.065	0	0.9	0.246	0.923
ARHGAP20	RHOU	9606.ENSP00000260283	9606.ENSP00000355652	0	0	0	0	0.089	0	0.9	0.272	0.928
ARHGAP31	RHOV	9606.ENSP00000264245	9606.ENSP00000220507	0	0	0	0	0	0.057	0.9	0	0.901
ARHGAP31	RHOBTB2	9606.ENSP00000264245	9606.ENSP00000427926	0	0	0	0	0	0.057	0.9	0	0.901
ARHGAP31	RHOU	9606.ENSP00000264245	9606.ENSP00000355652	0	0	0	0	0	0.057	0.9	0.081	0.905
ARHGAP31	RHOJ	9606.ENSP00000264245	9606.ENSP00000316729	0	0	0	0	0.089	0.057	0.9	0.073	0.909
ARHGAP31	RHOB	9606.ENSP00000264245	9606.ENSP00000272233	0	0	0	0	0.061	0.057	0.9	0.099	0.909
ARHGAP31	RAC1	9606.ENSP00000264245	9606.ENSP00000348461	0	0	0	0	0.049	0.389	0.9	0.229	0.949
ARHGAP6	RHOV	9606.ENSP00000338967	9606.ENSP00000220507	0	0	0	0	0	0.265	0.9	0.102	0.928
ARHGAP6	RHOB	9606.ENSP00000338967	9606.ENSP00000272233	0	0	0	0	0	0.265	0.9	0.102	0.928
ARHGAP6	RHOJ	9606.ENSP00000338967	9606.ENSP00000316729	0	0	0	0	0	0.265	0.9	0.102	0.928
ARHGAP6	RHOBTB2	9606.ENSP00000338967	9606.ENSP00000427926	0	0	0	0	0	0.265	0.9	0.102	0.928
ARHGAP6	RAC1	9606.ENSP00000338967	9606.ENSP00000348461	0	0	0	0	0	0.265	0.9	0.102	0.928
ARHGAP6	RHOU	9606.ENSP00000338967	9606.ENSP00000355652	0	0	0	0	0	0.265	0.9	0.224	0.938
ARHGDIB	RHOV	9606.ENSP00000228945	9606.ENSP00000220507	0	0	0	0	0.061	0.352	0.9	0.271	0.949
ARHGDIB	JUN	9606.ENSP00000228945	9606.ENSP00000360266	0	0	0	0	0	0	0.9	0.087	0.904
ARHGDIB	RHOJ	9606.ENSP00000228945	9606.ENSP00000316729	0	0	0	0	0.061	0.352	0.9	0.248	0.948
ARHGDIB	RHOU	9606.ENSP00000228945	9606.ENSP00000355652	0	0	0	0	0.061	0.352	0.9	0.278	0.95
ARHGDIB	RHOBTB2	9606.ENSP00000228945	9606.ENSP00000427926	0	0	0	0	0.061	0.352	0.9	0.281	0.95
ARHGDIB	RHOB	9606.ENSP00000228945	9606.ENSP00000272233	0	0	0	0	0.065	0.615	0.9	0.519	0.98
ARHGDIB	RAC1	9606.ENSP00000228945	9606.ENSP00000348461	0	0	0	0	0.086	0.718	0.9	0.51	0.985
ARHGEF26	RHOV	9606.ENSP00000348828	9606.ENSP00000220507	0	0	0	0	0	0.185	0.9	0.23	0.931
ARHGEF26	RHOB	9606.ENSP00000348828	9606.ENSP00000272233	0	0	0	0	0	0.185	0.9	0.258	0.934
ARHGEF26	RHOJ	9606.ENSP00000348828	9606.ENSP00000316729	0	0	0	0	0.049	0.185	0.9	0.266	0.935
ARHGEF26	RAC1	9606.ENSP00000348828	9606.ENSP00000348461	0	0	0	0	0.056	0.185	0.9	0.37	0.945
ARHGEF26	RHOU	9606.ENSP00000348828	9606.ENSP00000355652	0	0	0	0	0.051	0.185	0.9	0.217	0.931
ARHGEF26	RHOBTB2	9606.ENSP00000348828	9606.ENSP00000427926	0	0	0	0	0	0.185	0.9	0.222	0.931
ARL8A	CEACAM8	9606.ENSP00000272217	9606.ENSP00000244336	0	0	0	0	0	0	0.9	0	0.9
ARL8A	SLCO4C1	9606.ENSP00000272217	9606.ENSP00000309741	0	0	0	0	0	0	0.9	0	0.9
ARRB1	VAMP3	9606.ENSP00000409581	9606.ENSP00000054666	0	0	0	0	0	0	0.9	0.049	0.9
ARRB1	CLCN6	9606.ENSP00000409581	9606.ENSP00000234488	0	0	0	0	0	0	0.9	0	0.9
ARRB1	F2RL3	9606.ENSP00000409581	9606.ENSP00000248076	0	0	0	0	0	0	0.9	0.064	0.902
ARRB1	SORT1	9606.ENSP00000409581	9606.ENSP00000256637	0	0	0	0	0.062	0	0.9	0.054	0.903
ARRB1	WNT5A	9606.ENSP00000409581	9606.ENSP00000264634	0	0	0	0	0.062	0	0.9	0.25	0.923
ARRB1	EGFR	9606.ENSP00000409581	9606.ENSP00000275493	0	0	0	0	0.057	0.393	0.9	0.389	0.96
ARRB1	NOTCH1	9606.ENSP00000409581	9606.ENSP00000277541	0	0	0	0	0	0.389	0.9	0.245	0.949
ARRB1	CXCR1	9606.ENSP00000409581	9606.ENSP00000295683	0	0	0	0	0	0.193	0.9	0.266	0.935
ARRB1	IL17RD	9606.ENSP00000409581	9606.ENSP00000296318	0	0	0	0	0	0	0.9	0.05	0.9
ARRB1	F2RL2	9606.ENSP00000409581	9606.ENSP00000296641	0	0	0	0	0	0	0.9	0.05	0.9
ARRB1	SH3D19	9606.ENSP00000409581	9606.ENSP00000302913	0	0	0	0	0	0	0.9	0.048	0.9
ARRB1	TACR1	9606.ENSP00000409581	9606.ENSP00000303522	0	0	0	0	0	0	0.9	0.451	0.942
ARRB1	DAB2	9606.ENSP00000409581	9606.ENSP00000313391	0	0	0	0	0	0	0.9	0.186	0.915
ARRB1	NECAP1	9606.ENSP00000409581	9606.ENSP00000341737	0	0	0	0	0.055	0	0.9	0.088	0.906
ARRB1	FN1	9606.ENSP00000409581	9606.ENSP00000346839	0	0	0	0	0	0	0.9	0.244	0.921
ARRB1	SYNJ2	9606.ENSP00000409581	9606.ENSP00000347792	0	0	0	0	0.061	0	0.9	0.117	0.909
ARRB1	REPS2	9606.ENSP00000409581	9606.ENSP00000349824	0	0	0	0	0.072	0	0.9	0.15	0.914
ARRB1	DNM3	9606.ENSP00000409581	9606.ENSP00000356705	0	0	0	0	0.052	0	0.9	0.05	0.902
ARRB1	KIAA0319	9606.ENSP00000409581	9606.ENSP00000367459	0	0	0	0	0	0	0.9	0	0.9
ARRB1	SYT8	9606.ENSP00000409581	9606.ENSP00000371394	0	0	0	0	0.049	0	0.9	0	0.9
ARRB1	SNX9	9606.ENSP00000409581	9606.ENSP00000376024	0	0	0	0	0.062	0	0.9	0.061	0.904
ARRB1	GRK5	9606.ENSP00000409581	9606.ENSP00000376609	0	0	0	0	0.061	0.379	0.9	0.844	0.989
ARRB1	CXCL12	9606.ENSP00000409581	9606.ENSP00000379140	0	0	0	0	0	0	0.9	0.441	0.941
ARRB1	TF	9606.ENSP00000409581	9606.ENSP00000385834	0	0	0	0	0.062	0	0.9	0	0.902
ARRB1	KIAA1549	9606.ENSP00000409581	9606.ENSP00000416040	0	0	0	0	0	0	0.9	0	0.9
ARRB1	LDLR	9606.ENSP00000409581	9606.ENSP00000454071	0	0	0	0	0.048	0.085	0.9	0.138	0.914
ARRB1	FZD4	9606.ENSP00000409581	9606.ENSP00000434034	0	0	0	0	0	0.083	0.9	0.318	0.932
ASAP1	RAC1	9606.ENSP00000429900	9606.ENSP00000348461	0	0	0	0	0	0.157	0.9	0.118	0.919
ASAP1	CNGA4	9606.ENSP00000429900	9606.ENSP00000369268	0	0	0	0	0	0	0.9	0	0.9
ASB2	RNF144B	9606.ENSP00000451575	9606.ENSP00000259939	0	0	0	0	0.061	0.05	0.9	0	0.903
ASB2	HECW2	9606.ENSP00000451575	9606.ENSP00000260983	0	0	0	0	0.051	0.084	0.9	0	0.905
ASB2	TRIM36	9606.ENSP00000451575	9606.ENSP00000282369	0	0	0	0	0.057	0.079	0.9	0	0.905
ASB2	KLHL41	9606.ENSP00000451575	9606.ENSP00000284669	0	0	0	0	0.112	0	0.9	0.243	0.926
ASB2	ASB5	9606.ENSP00000451575	9606.ENSP00000296525	0	0	0.425	0.647	0.062	0	0.9	0.391	0.926
ASB2	KLHL3	9606.ENSP00000451575	9606.ENSP00000312397	0	0	0	0	0	0	0.9	0.073	0.903
ASB2	SOCS3	9606.ENSP00000451575	9606.ENSP00000330341	0	0	0	0	0	0	0.9	0.211	0.917
ASB2	ZBTB16	9606.ENSP00000451575	9606.ENSP00000338157	0	0	0	0	0.051	0.123	0.9	0.113	0.916
ASB2	MYLIP	9606.ENSP00000451575	9606.ENSP00000349298	0	0	0	0	0	0.09	0.9	0	0.905
ASB2	DZIP3	9606.ENSP00000451575	9606.ENSP00000355028	0	0	0	0	0	0	0.9	0.048	0.9
ASB2	NEURL2	9606.ENSP00000451575	9606.ENSP00000361596	0	0	0	0	0.061	0.064	0.9	0.184	0.918
ASB2	NEDD4L	9606.ENSP00000451575	9606.ENSP00000383199	0	0	0	0	0.051	0.084	0.9	0.1	0.911
ASB2	FBXO15	9606.ENSP00000451575	9606.ENSP00000393154	0	0	0	0	0	0	0.9	0	0.9
ASB2	HECTD2	9606.ENSP00000451575	9606.ENSP00000401023	0	0	0	0	0.064	0.08	0.9	0	0.906
ASB2	CISH	9606.ENSP00000451575	9606.ENSP00000409346	0	0	0	0	0	0	0.9	0.631	0.961
ASB2	RNF182	9606.ENSP00000451575	9606.ENSP00000420465	0	0	0	0	0.057	0.079	0.9	0	0.905
ASB2	FBXO32	9606.ENSP00000451575	9606.ENSP00000428205	0	0	0	0	0.06	0.085	0.9	0.25	0.926
ASB2	KLHL13	9606.ENSP00000451575	9606.ENSP00000443191	0	0	0	0	0.156	0	0.9	0	0.911
ASB5	RNF144B	9606.ENSP00000296525	9606.ENSP00000259939	0	0	0	0	0	0.05	0.9	0	0.9
ASB5	HECW2	9606.ENSP00000296525	9606.ENSP00000260983	0	0	0	0	0.051	0.084	0.9	0	0.905
ASB5	TRIM36	9606.ENSP00000296525	9606.ENSP00000282369	0	0	0	0	0.057	0.079	0.9	0	0.905
ASB5	KLHL41	9606.ENSP00000296525	9606.ENSP00000284669	0	0	0	0	0.146	0	0.9	0.115	0.917
ASB5	KLHL3	9606.ENSP00000296525	9606.ENSP00000312397	0	0	0	0	0	0	0.9	0	0.9
ASB5	FBXO15	9606.ENSP00000296525	9606.ENSP00000393154	0	0	0	0	0	0	0.9	0	0.9
ASB5	DZIP3	9606.ENSP00000296525	9606.ENSP00000355028	0	0	0	0	0	0	0.9	0.048	0.9
ASB5	KLHL13	9606.ENSP00000296525	9606.ENSP00000443191	0	0	0	0	0.061	0	0.9	0	0.902
ASB5	SOCS3	9606.ENSP00000296525	9606.ENSP00000330341	0	0	0	0	0	0	0.9	0.073	0.903
ASB5	NEURL2	9606.ENSP00000296525	9606.ENSP00000361596	0	0	0	0	0.053	0.064	0.9	0.064	0.905
ASB5	RNF182	9606.ENSP00000296525	9606.ENSP00000420465	0	0	0	0	0.057	0.079	0.9	0	0.905
ASB5	HECTD2	9606.ENSP00000296525	9606.ENSP00000401023	0	0	0	0	0.064	0.08	0.9	0	0.906
ASB5	NEDD4L	9606.ENSP00000296525	9606.ENSP00000383199	0	0	0	0	0.051	0.084	0.9	0.058	0.907
ASB5	ZBTB16	9606.ENSP00000296525	9606.ENSP00000338157	0	0	0	0	0.042	0.123	0.9	0	0.908
ASB5	MYLIP	9606.ENSP00000296525	9606.ENSP00000349298	0	0	0	0	0.062	0.09	0.9	0.086	0.911
ASB5	FBXO32	9606.ENSP00000296525	9606.ENSP00000428205	0	0	0	0	0.061	0.085	0.9	0.197	0.921
ASB5	CISH	9606.ENSP00000296525	9606.ENSP00000409346	0	0	0	0	0	0	0.9	0.358	0.933
ASPM	MCM5	9606.ENSP00000356379	9606.ENSP00000216122	0	0	0	0	0.861	0.085	0	0.306	0.904
ASPM	AURKA	9606.ENSP00000356379	9606.ENSP00000216911	0	0	0	0	0.898	0.272	0	0.484	0.958
ASPM	NCAPH	9606.ENSP00000356379	9606.ENSP00000240423	0	0	0	0	0.903	0	0	0.15	0.914
ASPM	DLGAP5	9606.ENSP00000356379	9606.ENSP00000247191	0	0	0	0	0.982	0	0	0.186	0.985
ASPM	CCNB1	9606.ENSP00000356379	9606.ENSP00000256442	0	0	0	0	0.95	0.063	0	0.42	0.97
ASPM	KIF11	9606.ENSP00000356379	9606.ENSP00000260731	0	0	0	0	0.988	0.086	0	0.644	0.995
ASPM	NDC80	9606.ENSP00000356379	9606.ENSP00000261597	0	0	0	0	0.98	0	0	0.066	0.98
ASPM	CCNA2	9606.ENSP00000356379	9606.ENSP00000274026	0	0	0	0	0.976	0.063	0	0.228	0.981
ASPM	CCNB2	9606.ENSP00000356379	9606.ENSP00000288207	0	0	0	0	0.909	0.063	0	0.423	0.946
ASPM	MELK	9606.ENSP00000356379	9606.ENSP00000298048	0	0	0	0	0.923	0.064	0	0.346	0.949
ASPM	KIAA0101	9606.ENSP00000356379	9606.ENSP00000300035	0	0	0	0	0.903	0	0	0.068	0.906
ASPM	TPX2	9606.ENSP00000356379	9606.ENSP00000300403	0	0	0	0	0.966	0	0	0.096	0.968
ASPM	CDKN3	9606.ENSP00000356379	9606.ENSP00000335357	0	0	0	0	0.897	0.094	0	0.369	0.936
ASPM	RRM2	9606.ENSP00000356379	9606.ENSP00000353770	0	0	0	0	0.913	0.064	0	0.077	0.918
ASPM	CENPF	9606.ENSP00000356379	9606.ENSP00000355922	0	0	0	0	0.962	0	0	0.495	0.98
ASPM	DTL	9606.ENSP00000356379	9606.ENSP00000355958	0	0	0	0	0.92	0	0	0	0.92
ASPM	NEK2	9606.ENSP00000356379	9606.ENSP00000355966	0	0	0	0	0.91	0.064	0	0.149	0.922
ASPM	MKI67	9606.ENSP00000356379	9606.ENSP00000357643	0	0	0	0	0.927	0	0	0.225	0.941
ASPM	PBK	9606.ENSP00000356379	9606.ENSP00000428489	0	0	0	0	0.925	0.064	0	0.312	0.947
ASPM	HMMR	9606.ENSP00000356379	9606.ENSP00000377492	0	0	0	0	0.931	0	0	0.297	0.95
ASPM	KIF20A	9606.ENSP00000356379	9606.ENSP00000378356	0	0	0	0	0.914	0.086	0	0.43	0.951
ASPM	CEP55	9606.ENSP00000356379	9606.ENSP00000360540	0	0	0	0	0.932	0	0	0.325	0.952
ASPM	CKAP2	9606.ENSP00000356379	9606.ENSP00000367276	0	0	0	0	0.947	0	0	0.227	0.957
ASPM	KIF4A	9606.ENSP00000356379	9606.ENSP00000363524	0	0	0	0	0.945	0.086	0	0.458	0.97
ASPM	TOP2A	9606.ENSP00000356379	9606.ENSP00000411532	0	0	0	0	0.967	0	0	0.234	0.973
ASPM	NUSAP1	9606.ENSP00000356379	9606.ENSP00000453403	0	0	0	0	0.975	0	0	0.22	0.98
ASPM	TTK	9606.ENSP00000356379	9606.ENSP00000358813	0	0	0	0	0.986	0	0	0.229	0.988
ASPM	CDK1	9606.ENSP00000356379	9606.ENSP00000378699	0	0	0	0	0.99	0.057	0	0.458	0.994
ASPN	TGFB3	9606.ENSP00000364694	9606.ENSP00000238682	0	0	0	0	0.248	0.054	0.9	0.119	0.929
ATP11A	SLC2A3	9606.ENSP00000420387	9606.ENSP00000075120	0	0	0	0	0.061	0.05	0.9	0.135	0.912
ATP11A	CEACAM1	9606.ENSP00000420387	9606.ENSP00000161559	0	0	0	0	0	0	0.9	0	0.9
ATP11A	ATP6V1D	9606.ENSP00000420387	9606.ENSP00000216442	0	0	0	0	0	0.057	0.9	0.25	0.923
ATP11A	MLEC	9606.ENSP00000420387	9606.ENSP00000228506	0	0	0	0	0.061	0	0.9	0	0.902
ATP11A	SLC11A1	9606.ENSP00000420387	9606.ENSP00000233202	0.052	0	0	0	0	0.186	0.9	0.213	0.931
ATP11A	CEACAM8	9606.ENSP00000420387	9606.ENSP00000244336	0	0	0	0	0	0	0.9	0	0.9
ATP11A	SNAP25	9606.ENSP00000420387	9606.ENSP00000254976	0	0	0	0	0.055	0.08	0.9	0.099	0.911
ATP11A	ITGAV	9606.ENSP00000420387	9606.ENSP00000261023	0	0	0	0	0.061	0	0.9	0.053	0.903
ATP11A	SLC27A2	9606.ENSP00000420387	9606.ENSP00000267842	0	0	0	0	0	0.05	0.9	0.079	0.904
ATP11A	MS4A3	9606.ENSP00000420387	9606.ENSP00000278865	0	0	0	0	0	0	0.9	0	0.9
ATP11A	SLCO4C1	9606.ENSP00000420387	9606.ENSP00000309741	0	0	0	0	0.061	0	0.9	0.041	0.902
ATP11A	PTPRB	9606.ENSP00000420387	9606.ENSP00000334928	0	0	0	0	0	0	0.9	0	0.9
ATP11A	MMP25	9606.ENSP00000420387	9606.ENSP00000337816	0	0	0	0	0	0	0.9	0	0.9
ATP11A	PLD1	9606.ENSP00000420387	9606.ENSP00000342793	0	0	0	0	0.061	0	0.9	0.064	0.904
ATP11A	FCAR	9606.ENSP00000420387	9606.ENSP00000347714	0	0	0	0	0	0	0.9	0	0.9
ATP11A	CLEC12A	9606.ENSP00000420387	9606.ENSP00000347916	0	0	0	0	0	0	0.9	0	0.9
ATP11A	SLC2A5	9606.ENSP00000420387	9606.ENSP00000366641	0	0	0	0	0.061	0.05	0.9	0.058	0.904
ATP11A	LILRB2	9606.ENSP00000420387	9606.ENSP00000375629	0	0	0	0	0	0	0.9	0	0.9
ATP12A	PPA1	9606.ENSP00000218548	9606.ENSP00000362329	0	0	0	0	0.063	0	0.9	0.648	0.964
ATP2A3	NOTCH1	9606.ENSP00000353072	9606.ENSP00000277541	0	0	0	0	0	0.157	0.9	0.148	0.921
ATP2A3	PLN	9606.ENSP00000353072	9606.ENSP00000350132	0	0	0	0	0.063	0.263	0.8	0.743	0.959
ATP2A3	NOTCH4	9606.ENSP00000353072	9606.ENSP00000364163	0	0	0	0	0	0.061	0.9	0.041	0.902
ATP6V0A4	ATP6V1D	9606.ENSP00000308122	9606.ENSP00000216442	0.167	0	0	0	0.064	0.654	0.9	0.637	0.988
ATP6V0A4	ATP6V1E1	9606.ENSP00000308122	9606.ENSP00000253413	0.111	0	0	0	0.066	0.419	0.9	0.662	0.98
ATP6V0A4	TF	9606.ENSP00000308122	9606.ENSP00000385834	0	0	0	0	0	0	0.9	0	0.9
ATP6V1D	SLC2A3	9606.ENSP00000216442	9606.ENSP00000075120	0	0	0	0	0	0	0.9	0	0.9
ATP6V1D	CEACAM1	9606.ENSP00000216442	9606.ENSP00000161559	0	0	0	0	0	0	0.9	0	0.9
ATP6V1D	MLEC	9606.ENSP00000216442	9606.ENSP00000228506	0	0	0	0	0	0	0.9	0	0.9
ATP6V1D	MS4A3	9606.ENSP00000216442	9606.ENSP00000278865	0	0	0	0	0	0	0.9	0	0.9
ATP6V1D	CLEC12A	9606.ENSP00000216442	9606.ENSP00000347916	0	0	0	0	0	0	0.9	0	0.9
ATP6V1D	ITGAV	9606.ENSP00000216442	9606.ENSP00000261023	0	0	0	0	0.047	0	0.9	0	0.9
ATP6V1D	FCAR	9606.ENSP00000216442	9606.ENSP00000347714	0	0	0	0	0	0	0.9	0	0.9
ATP6V1D	SLC2A5	9606.ENSP00000216442	9606.ENSP00000366641	0	0	0	0	0	0	0.9	0	0.9
ATP6V1D	PTPRB	9606.ENSP00000216442	9606.ENSP00000334928	0	0	0	0	0	0	0.9	0	0.9
ATP6V1D	MMP25	9606.ENSP00000216442	9606.ENSP00000337816	0	0	0	0	0	0	0.9	0	0.9
ATP6V1D	CEACAM8	9606.ENSP00000216442	9606.ENSP00000244336	0	0	0	0	0	0	0.9	0	0.9
ATP6V1D	SLCO4C1	9606.ENSP00000216442	9606.ENSP00000309741	0	0	0	0	0.049	0	0.9	0	0.9
ATP6V1D	TF	9606.ENSP00000216442	9606.ENSP00000385834	0	0	0	0	0	0	0.9	0.056	0.901
ATP6V1D	SNAP25	9606.ENSP00000216442	9606.ENSP00000254976	0	0	0	0	0.061	0	0.9	0	0.902
ATP6V1D	SLC27A2	9606.ENSP00000216442	9606.ENSP00000267842	0	0	0	0	0	0	0.9	0.062	0.902
ATP6V1D	PLD1	9606.ENSP00000216442	9606.ENSP00000342793	0.136	0	0	0	0	0	0.9	0	0.909
ATP6V1D	ATP6V1E1	9606.ENSP00000216442	9606.ENSP00000253413	0.219	0	0	0	0.586	0.959	0.9	0.821	0.999
ATP6V1E1	TF	9606.ENSP00000253413	9606.ENSP00000385834	0	0	0	0	0	0	0.9	0	0.9
AURKA	NFKBIA	9606.ENSP00000216911	9606.ENSP00000216797	0	0	0	0	0.063	0.408	0.9	0.128	0.945
AURKA	TYMS	9606.ENSP00000216911	9606.ENSP00000315644	0	0	0	0	0.86	0	0	0.339	0.904
AURKA	RRM2	9606.ENSP00000216911	9606.ENSP00000353770	0	0	0	0	0.825	0	0	0.476	0.904
AURKA	CENPF	9606.ENSP00000216911	9606.ENSP00000355922	0	0	0	0	0.846	0	0	0.46	0.913
AURKA	CEP55	9606.ENSP00000216911	9606.ENSP00000360540	0	0	0	0	0.848	0.102	0	0.426	0.914
AURKA	PBK	9606.ENSP00000216911	9606.ENSP00000428489	0	0	0	0	0.877	0.065	0	0.337	0.917
AURKA	MELK	9606.ENSP00000216911	9606.ENSP00000298048	0	0	0	0.738	0.917	0	0	0.54	0.928
AURKA	CDK2	9606.ENSP00000216911	9606.ENSP00000266970	0	0	0.431	0.76	0.303	0.88	0	0.587	0.932
AURKA	CETN2	9606.ENSP00000216911	9606.ENSP00000359300	0	0	0	0	0	0.069	0.9	0.366	0.935
AURKA	NCAPH	9606.ENSP00000216911	9606.ENSP00000240423	0	0	0	0	0.835	0.417	0	0.418	0.939
AURKA	CDKN3	9606.ENSP00000216911	9606.ENSP00000335357	0	0	0	0	0.901	0.194	0	0.36	0.945
AURKA	TTK	9606.ENSP00000216911	9606.ENSP00000358813	0	0	0	0.626	0.914	0.265	0	0.706	0.951
AURKA	KIF4A	9606.ENSP00000216911	9606.ENSP00000363524	0	0	0	0	0.921	0.125	0	0.498	0.962
AURKA	NUSAP1	9606.ENSP00000216911	9606.ENSP00000453403	0	0	0	0	0.94	0	0	0.403	0.963
AURKA	NDEL1	9606.ENSP00000216911	9606.ENSP00000333982	0	0	0	0	0.063	0	0.9	0.708	0.97
AURKA	KIF20A	9606.ENSP00000216911	9606.ENSP00000378356	0	0	0	0	0.94	0.125	0	0.546	0.974
AURKA	TOP2A	9606.ENSP00000216911	9606.ENSP00000411532	0	0	0	0	0.92	0.261	0	0.634	0.976
AURKA	CDC25B	9606.ENSP00000216911	9606.ENSP00000245960	0	0	0	0	0.146	0.379	0.9	0.739	0.984
AURKA	CCNA2	9606.ENSP00000216911	9606.ENSP00000274026	0	0	0	0	0.964	0.177	0	0.582	0.986
AURKA	NDC80	9606.ENSP00000216911	9606.ENSP00000261597	0	0	0	0	0.909	0.484	0	0.774	0.988
AURKA	PLK4	9606.ENSP00000216911	9606.ENSP00000270861	0	0	0	0.81	0.812	0.342	0.9	0.66	0.988
AURKA	NEK2	9606.ENSP00000216911	9606.ENSP00000355966	0	0	0.361	0.69	0.877	0	0.9	0.679	0.99
AURKA	CCNB1	9606.ENSP00000216911	9606.ENSP00000256442	0	0	0	0	0.925	0.291	0	0.858	0.991
AURKA	HMMR	9606.ENSP00000216911	9606.ENSP00000377492	0	0	0	0	0.827	0.342	0.9	0.552	0.994
AURKA	KIF11	9606.ENSP00000216911	9606.ENSP00000260731	0	0	0	0	0.94	0.482	0	0.831	0.994
AURKA	PTTG1	9606.ENSP00000216911	9606.ENSP00000377536	0	0	0	0	0.907	0.305	0.9	0.712	0.997
AURKA	CDK1	9606.ENSP00000216911	9606.ENSP00000378699	0	0	0.424	0.755	0.965	0.88	0.9	0.817	0.999
AURKA	DLGAP5	9606.ENSP00000216911	9606.ENSP00000247191	0	0	0	0	0.946	0.387	0.9	0.736	0.999
AURKA	CCNB2	9606.ENSP00000216911	9606.ENSP00000288207	0	0	0	0	0.973	0.896	0	0.696	0.999
AURKA	TPX2	9606.ENSP00000216911	9606.ENSP00000300403	0	0	0	0	0.952	0.982	0.9	0.886	0.999
AUTS2	RYBP	9606.ENSP00000344087	9606.ENSP00000419494	0	0	0	0	0	0.852	0.9	0.283	0.988
B3GNT3	OGN	9606.ENSP00000321874	9606.ENSP00000262551	0	0	0	0	0.053	0	0.9	0	0.901
B3GNT3	FUT1	9606.ENSP00000321874	9606.ENSP00000312021	0	0	0	0	0.045	0	0.9	0.337	0.931
B3GNT3	PRELP	9606.ENSP00000321874	9606.ENSP00000343924	0	0	0	0	0.053	0	0.9	0	0.901
B3GNT3	MUC16	9606.ENSP00000321874	9606.ENSP00000381008	0	0	0	0	0.1	0	0.9	0.182	0.919
B3GNT3	MUC5B	9606.ENSP00000321874	9606.ENSP00000436812	0	0	0	0	0.14	0	0.9	0.152	0.92
B3GNT3	MUC13	9606.ENSP00000321874	9606.ENSP00000485028	0	0	0	0	0.152	0	0.9	0.169	0.923
B3GNT3	FUT2	9606.ENSP00000321874	9606.ENSP00000387498	0	0	0	0	0.045	0	0.9	0.276	0.924
B3GNT3	MUC4	9606.ENSP00000321874	9606.ENSP00000417498	0	0	0	0	0.119	0	0.9	0.25	0.928
B3GNT3	FUT5	9606.ENSP00000321874	9606.ENSP00000466880	0	0	0	0	0.096	0	0.9	0.298	0.931
B3GNT3	MUC20	9606.ENSP00000321874	9606.ENSP00000414350	0	0	0	0	0.06	0	0.9	0.488	0.947
B3GNT3	GCNT1	9606.ENSP00000321874	9606.ENSP00000415454	0	0	0	0	0	0	0.9	0.635	0.961
B3GNT3	GCNT3	9606.ENSP00000321874	9606.ENSP00000379377	0	0	0	0	0.1	0	0.9	0.623	0.963
B3GNT7	OGN	9606.ENSP00000287590	9606.ENSP00000262551	0	0	0	0	0.053	0	0.9	0.167	0.914
B3GNT7	MUC5B	9606.ENSP00000287590	9606.ENSP00000436812	0	0	0	0	0	0	0.9	0	0.9
B3GNT7	MUC16	9606.ENSP00000287590	9606.ENSP00000381008	0	0	0	0	0	0	0.9	0	0.9
B3GNT7	PRELP	9606.ENSP00000287590	9606.ENSP00000343924	0	0	0	0	0.053	0	0.9	0	0.901
B3GNT7	MUC13	9606.ENSP00000287590	9606.ENSP00000485028	0	0	0	0	0	0	0.9	0.063	0.902
B3GNT7	MUC20	9606.ENSP00000287590	9606.ENSP00000414350	0	0	0	0	0	0	0.9	0.066	0.902
B3GNT7	MUC4	9606.ENSP00000287590	9606.ENSP00000417498	0	0	0	0	0	0	0.9	0.062	0.902
BAAT	SLC27A2	9606.ENSP00000259407	9606.ENSP00000267842	0	0	0	0	0.049	0	0.9	0.21	0.918
BAAT	CROT	9606.ENSP00000259407	9606.ENSP00000413575	0	0	0	0	0	0	0.9	0.442	0.941
BAG2	HSPA4L	9606.ENSP00000359727	9606.ENSP00000296464	0	0	0	0	0.117	0.064	0.9	0.118	0.917
BAG2	HSPA12A	9606.ENSP00000359727	9606.ENSP00000358211	0	0	0	0	0	0.051	0.9	0	0.901
BBS5	BBS9	9606.ENSP00000295240	9606.ENSP00000242067	0	0	0	0	0.095	0.83	0.9	0.962	0.999
BBS5	TTC8	9606.ENSP00000295240	9606.ENSP00000482306	0	0	0	0	0.063	0.933	0.9	0.832	0.998
BBS5	LZTFL1	9606.ENSP00000295240	9606.ENSP00000296135	0	0	0	0	0.063	0.933	0.9	0.802	0.998
BBS9	TTC8	9606.ENSP00000242067	9606.ENSP00000482306	0	0	0	0	0.113	0.27	0.9	0.814	0.986
BBS9	LZTFL1	9606.ENSP00000242067	9606.ENSP00000296135	0	0	0	0	0	0.859	0.9	0.821	0.997
BCKDHA	CTH	9606.ENSP00000269980	9606.ENSP00000359976	0	0	0	0	0.145	0	0.9	0	0.91
BCL2	HIST1H2BD	9606.ENSP00000381185	9606.ENSP00000289316	0	0	0	0	0	0	0.9	0.043	0.9
BCL2	MITF	9606.ENSP00000381185	9606.ENSP00000295600	0	0	0	0	0	0	0.9	0.297	0.926
BCL2	BCL2L1	9606.ENSP00000381185	9606.ENSP00000302564	0	0	0	0.898	0	0.912	0.9	0.633	0.991
BCL2	BNIP3	9606.ENSP00000381185	9606.ENSP00000357625	0	0	0	0	0.061	0.472	0.8	0.311	0.922
BCL2	HIST2H2BE	9606.ENSP00000381185	9606.ENSP00000358151	0	0	0	0	0	0	0.9	0.043	0.9
BCL2	PRKACB	9606.ENSP00000381185	9606.ENSP00000359719	0	0	0	0	0	0	0.9	0.047	0.9
BCL2	TFAP2A	9606.ENSP00000381185	9606.ENSP00000368924	0	0	0	0	0	0	0.9	0	0.9
BCL2	NR4A1	9606.ENSP00000381185	9606.ENSP00000440864	0	0	0	0	0	0.379	0.9	0.384	0.958
BCL2L1	PRKACB	9606.ENSP00000302564	9606.ENSP00000359719	0	0	0	0	0	0	0.9	0.106	0.906
BCL2L1	MAPK10	9606.ENSP00000302564	9606.ENSP00000352157	0	0	0	0	0	0.053	0.8	0.554	0.908
BCL2L1	BNIP3	9606.ENSP00000302564	9606.ENSP00000357625	0	0	0	0	0.062	0.454	0.8	0.671	0.961
BDKRB2	CCL13	9606.ENSP00000450482	9606.ENSP00000225844	0	0	0	0	0.061	0	0.9	0	0.902
BDKRB2	CXCL6	9606.ENSP00000450482	9606.ENSP00000226317	0	0	0	0	0.062	0	0.9	0	0.902
BDKRB2	F2RL3	9606.ENSP00000450482	9606.ENSP00000248076	0	0	0	0.615	0	0	0.9	0.188	0.905
BDKRB2	CHRM3	9606.ENSP00000450482	9606.ENSP00000255380	0	0	0	0	0	0	0.9	0.182	0.914
BDKRB2	NTS	9606.ENSP00000450482	9606.ENSP00000256010	0	0	0	0	0	0	0.9	0.062	0.902
BDKRB2	HTR2B	9606.ENSP00000450482	9606.ENSP00000258400	0	0	0	0.566	0	0	0.9	0.124	0.903
BDKRB2	GABBR2	9606.ENSP00000450482	9606.ENSP00000259455	0	0	0	0	0	0	0.9	0.064	0.902
BDKRB2	SSTR1	9606.ENSP00000450482	9606.ENSP00000267377	0	0	0	0.695	0.082	0	0.9	0.108	0.906
BDKRB2	CXCL13	9606.ENSP00000450482	9606.ENSP00000286758	0	0	0	0	0	0	0.9	0	0.9
BDKRB2	PROK2	9606.ENSP00000450482	9606.ENSP00000295619	0	0	0	0	0	0	0.9	0.064	0.902
BDKRB2	CXCR1	9606.ENSP00000450482	9606.ENSP00000295683	0	0	0	0.751	0	0	0.9	0.062	0.9
BDKRB2	CXCL5	9606.ENSP00000450482	9606.ENSP00000296027	0	0	0	0	0.062	0	0.9	0	0.902
BDKRB2	F2RL2	9606.ENSP00000450482	9606.ENSP00000296641	0	0	0	0.632	0	0	0.9	0.098	0.902
BDKRB2	TACR1	9606.ENSP00000450482	9606.ENSP00000303522	0	0	0	0.615	0	0	0.9	0.185	0.905
BDKRB2	S1PR1	9606.ENSP00000450482	9606.ENSP00000305416	0	0	0	0	0	0	0.9	0.255	0.922
BDKRB2	GPR4	9606.ENSP00000450482	9606.ENSP00000319744	0	0	0	0.67	0	0	0.9	0	0.9
BDKRB2	HTR1F	9606.ENSP00000450482	9606.ENSP00000322924	0	0	0	0.582	0	0	0.9	0.048	0.9
BDKRB2	CCR8	9606.ENSP00000450482	9606.ENSP00000326432	0	0	0	0.787	0	0	0.9	0.108	0.901
BDKRB2	SUCNR1	9606.ENSP00000450482	9606.ENSP00000355156	0	0	0	0.67	0	0	0.9	0	0.9
BDKRB2	LPAR1	9606.ENSP00000450482	9606.ENSP00000363553	0	0	0	0	0.098	0	0.9	0.078	0.909
BDKRB2	EDNRB	9606.ENSP00000450482	9606.ENSP00000366416	0	0	0	0.607	0	0	0.9	0.283	0.909
BDKRB2	PLCB4	9606.ENSP00000450482	9606.ENSP00000367762	0	0	0	0	0.065	0	0.9	0	0.902
BDKRB2	GRK5	9606.ENSP00000450482	9606.ENSP00000376609	0	0	0	0	0	0.313	0.9	0.054	0.929
BDKRB2	CXCL12	9606.ENSP00000450482	9606.ENSP00000379140	0	0	0	0	0.098	0	0.9	0.053	0.907
BDKRB2	HRH1	9606.ENSP00000450482	9606.ENSP00000380247	0	0	0	0	0.071	0	0.9	0.473	0.946
BDKRB2	HCAR1	9606.ENSP00000450482	9606.ENSP00000389255	0	0	0	0.679	0	0	0.9	0.387	0.911
BDKRB2	TAS2R50	9606.ENSP00000450482	9606.ENSP00000424040	0	0	0	0	0	0	0.9	0	0.9
BDKRB2	HTR2A	9606.ENSP00000450482	9606.ENSP00000437737	0	0	0	0.581	0.062	0	0.9	0.06	0.903
BDKRB2	FFAR2	9606.ENSP00000450482	9606.ENSP00000473159	0	0	0	0.607	0	0	0.9	0	0.9
BDKRB2	CYSLTR1	9606.ENSP00000450482	9606.ENSP00000478492	0	0	0	0.671	0	0	0.9	0.105	0.902
BDNF	SORT1	9606.ENSP00000414303	9606.ENSP00000256637	0	0	0	0	0	0.411	0.9	0.679	0.979
BDNF	MMP7	9606.ENSP00000414303	9606.ENSP00000260227	0	0	0	0	0	0	0.9	0.255	0.922
BDNF	CDH2	9606.ENSP00000414303	9606.ENSP00000269141	0	0	0	0	0.095	0	0.9	0.4	0.94
BDNF	TIAM1	9606.ENSP00000414303	9606.ENSP00000286827	0	0	0	0	0	0	0.9	0.668	0.965
BDNF	MMP3	9606.ENSP00000414303	9606.ENSP00000299855	0	0	0	0	0	0	0.9	0.308	0.927
BDNF	RAC1	9606.ENSP00000414303	9606.ENSP00000348461	0	0	0	0	0	0	0.9	0.294	0.926
BDNF	MAPK10	9606.ENSP00000414303	9606.ENSP00000352157	0	0	0	0	0.061	0	0.9	0.358	0.934
BHMT2	CTH	9606.ENSP00000255192	9606.ENSP00000359976	0.184	0	0	0	0.08	0	0.8	0.57	0.926
BHMT2	MAT2A	9606.ENSP00000255192	9606.ENSP00000303147	0.135	0	0	0	0.089	0	0.9	0.577	0.962
BICD1	DCTN6	9606.ENSP00000281474	9606.ENSP00000221114	0	0	0	0	0	0	0.9	0.255	0.922
BICD1	CAPZA3	9606.ENSP00000281474	9606.ENSP00000326238	0	0	0	0	0	0	0.9	0	0.9
BLK	BLNK	9606.ENSP00000259089	9606.ENSP00000224337	0	0	0	0	0.153	0.078	0.9	0.441	0.95
BLK	EPHA3	9606.ENSP00000259089	9606.ENSP00000337451	0	0	0	0.758	0.061	0	0.9	0.082	0.903
BLK	EPHB2	9606.ENSP00000259089	9606.ENSP00000363763	0	0	0	0.752	0.061	0	0.9	0.094	0.903
BLK	S1PR1	9606.ENSP00000259089	9606.ENSP00000305416	0	0	0	0	0	0.091	0.9	0	0.905
BLK	DAPP1	9606.ENSP00000259089	9606.ENSP00000423602	0	0	0	0	0.098	0.05	0.9	0.101	0.912
BLK	EFNA1	9606.ENSP00000259089	9606.ENSP00000357392	0	0	0	0	0.061	0.186	0.9	0.043	0.917
BLK	EGFR	9606.ENSP00000259089	9606.ENSP00000275493	0	0	0	0.697	0	0.431	0.9	0.621	0.951
BLNK	LCP2	9606.ENSP00000224337	9606.ENSP00000046794	0	0	0	0.627	0.159	0.305	0.8	0.678	0.904
BLNK	SH3BP5	9606.ENSP00000224337	9606.ENSP00000373301	0	0	0	0	0	0	0.9	0.099	0.906
BLNK	PIK3CD	9606.ENSP00000224337	9606.ENSP00000366563	0	0	0	0	0	0	0.9	0.155	0.911
BLNK	ITPR3	9606.ENSP00000224337	9606.ENSP00000363435	0	0	0	0	0.064	0	0.9	0.189	0.917
BLNK	DAPP1	9606.ENSP00000224337	9606.ENSP00000423602	0	0	0	0	0.168	0	0.9	0.442	0.949
BLNK	CD19	9606.ENSP00000224337	9606.ENSP00000437940	0	0	0	0	0.152	0	0.9	0.56	0.959
BLVRB	RFK	9606.ENSP00000263368	9606.ENSP00000365926	0	0	0	0	0	0	0.9	0	0.9
BMP2	PPP1R15A	9606.ENSP00000368104	9606.ENSP00000200453	0	0	0	0	0	0	0.9	0.076	0.903
BMP2	CHRDL2	9606.ENSP00000368104	9606.ENSP00000263671	0	0	0	0	0	0.416	0	0.856	0.912
BMP2	GREM2	9606.ENSP00000368104	9606.ENSP00000318650	0	0	0	0	0	0.379	0.9	0.89	0.992
BMP2	RUNX2	9606.ENSP00000368104	9606.ENSP00000360493	0	0	0	0	0	0	0	0.965	0.965
BMP2	GREM1	9606.ENSP00000368104	9606.ENSP00000478319	0	0	0	0	0	0.294	0.9	0.821	0.986
BMP2	BMPR1B	9606.ENSP00000368104	9606.ENSP00000401907	0	0	0	0	0	0.828	0.9	0.778	0.995
BMPR1B	PPP1R15A	9606.ENSP00000401907	9606.ENSP00000200453	0	0	0	0	0	0	0.9	0.088	0.904
BMPR1B	GREM1	9606.ENSP00000401907	9606.ENSP00000478319	0	0	0	0	0.065	0	0.9	0.51	0.95
BNIP3	GABARAPL1	9606.ENSP00000357625	9606.ENSP00000266458	0	0	0	0	0.14	0	0.8	0.698	0.943
BTLA	VTCN1	9606.ENSP00000333919	9606.ENSP00000358470	0	0	0	0	0	0.379	0	0.94	0.961
C14orf1	LSS	9606.ENSP00000256319	9606.ENSP00000380837	0	0	0	0	0.086	0.676	0	0.764	0.924
C1GALT1	ST6GALNAC1	9606.ENSP00000389176	9606.ENSP00000156626	0	0	0	0	0	0	0.9	0.719	0.97
C1GALT1	GALNT18	9606.ENSP00000389176	9606.ENSP00000227756	0	0	0	0	0	0	0.9	0.563	0.954
C1GALT1	GALNT13	9606.ENSP00000389176	9606.ENSP00000376570	0	0	0	0	0.061	0	0.9	0.587	0.957
C1GALT1	GCNT3	9606.ENSP00000389176	9606.ENSP00000379377	0	0	0	0	0	0	0.9	0.647	0.963
C1GALT1	MUC16	9606.ENSP00000389176	9606.ENSP00000381008	0	0	0	0	0	0	0.9	0.421	0.939
C1GALT1	MUC13	9606.ENSP00000389176	9606.ENSP00000485028	0	0	0	0	0	0	0.9	0.236	0.92
C1GALT1	MUC4	9606.ENSP00000389176	9606.ENSP00000417498	0	0	0	0	0	0	0.9	0.331	0.93
C1GALT1	MUC5B	9606.ENSP00000389176	9606.ENSP00000436812	0	0	0	0	0.054	0.183	0.9	0.237	0.933
C1GALT1	MUC20	9606.ENSP00000389176	9606.ENSP00000414350	0	0	0	0	0	0	0.9	0.406	0.938
C1GALT1	GALNT6	9606.ENSP00000389176	9606.ENSP00000444171	0	0	0	0	0	0	0.9	0.605	0.958
C1GALT1	GCNT1	9606.ENSP00000389176	9606.ENSP00000415454	0	0	0	0	0	0	0.9	0.669	0.965
C2	FCN3	9606.ENSP00000299367	9606.ENSP00000270879	0	0	0	0	0	0.157	0.9	0.286	0.934
C2	C4BPA	9606.ENSP00000299367	9606.ENSP00000356037	0	0	0	0.551	0.094	0	0.9	0.233	0.914
C2	CFB	9606.ENSP00000299367	9606.ENSP00000416561	0	0	0	0.882	0.172	0	0.9	0.738	0.921
C2	CFI	9606.ENSP00000299367	9606.ENSP00000378130	0	0	0	0	0.098	0	0.9	0.589	0.959
C2	CD55	9606.ENSP00000299367	9606.ENSP00000356030	0	0	0	0	0	0.692	0.9	0.559	0.985
C4BPA	NFKBIA	9606.ENSP00000356037	9606.ENSP00000216797	0	0	0	0	0	0	0.9	0	0.9
C4BPA	NFKB1	9606.ENSP00000356037	9606.ENSP00000226574	0	0	0	0	0	0	0.9	0	0.9
C4BPA	CFI	9606.ENSP00000356037	9606.ENSP00000378130	0	0	0	0	0.14	0	0.9	0.527	0.955
C6	CFP	9606.ENSP00000263413	9606.ENSP00000247153	0	0	0	0	0	0	0.9	0.251	0.921
C6	CLU	9606.ENSP00000263413	9606.ENSP00000315130	0	0	0	0	0	0	0.9	0.244	0.921
CA1	STAT4	9606.ENSP00000430656	9606.ENSP00000376134	0	0	0	0	0	0	0.9	0.041	0.9
CACNA1C	STX1A	9606.ENSP00000266376	9606.ENSP00000222812	0	0	0	0	0.116	0.089	0.9	0.372	0.942
CACNA1C	SNAP25	9606.ENSP00000266376	9606.ENSP00000254976	0	0	0	0	0.149	0	0.9	0.362	0.941
CACNA1C	NCAM1	9606.ENSP00000266376	9606.ENSP00000480132	0	0	0	0	0.116	0.054	0.9	0.118	0.916
CACNA1C	STXBP1	9606.ENSP00000266376	9606.ENSP00000362399	0	0	0	0	0.114	0	0.9	0.22	0.924
CACNA1C	CACNA2D3	9606.ENSP00000266376	9606.ENSP00000419101	0	0	0	0	0.12	0.284	0.9	0.347	0.953
CACNA1C	CACNA2D2	9606.ENSP00000266376	9606.ENSP00000418081	0	0	0	0	0.114	0.285	0.9	0.525	0.965
CACNA1C	CACNB4	9606.ENSP00000266376	9606.ENSP00000438949	0	0	0	0	0.063	0.411	0.9	0.541	0.971
CACNA1C	CACNA2D1	9606.ENSP00000266376	9606.ENSP00000349320	0	0	0	0	0.141	0.325	0.9	0.749	0.983
CACNA2D1	CACNB4	9606.ENSP00000349320	9606.ENSP00000438949	0	0	0	0	0.063	0.453	0.9	0.673	0.981
CACNA2D2	STX1A	9606.ENSP00000418081	9606.ENSP00000222812	0	0	0	0	0.049	0	0.9	0.071	0.904
CACNA2D2	SNAP25	9606.ENSP00000418081	9606.ENSP00000254976	0	0	0	0	0.1	0	0.9	0.076	0.909
CACNA2D2	STXBP1	9606.ENSP00000418081	9606.ENSP00000362399	0	0	0	0	0.092	0	0.9	0.226	0.923
CACNA2D2	CACNB4	9606.ENSP00000418081	9606.ENSP00000438949	0	0	0	0	0.063	0.453	0.9	0.712	0.983
CACNA2D3	CACNB4	9606.ENSP00000419101	9606.ENSP00000438949	0	0	0	0	0.081	0.453	0.9	0.507	0.971
CACNB4	NCAM1	9606.ENSP00000438949	9606.ENSP00000480132	0	0	0	0	0.107	0.064	0.9	0.097	0.914
CALCRL	VIPR1	9606.ENSP00000386972	9606.ENSP00000327246	0	0	0	0.763	0	0	0.9	0.487	0.911
CALCRL	HRH2	9606.ENSP00000386972	9606.ENSP00000366506	0	0	0	0	0	0	0.9	0.13	0.909
CALCRL	RXFP1	9606.ENSP00000386972	9606.ENSP00000405841	0	0	0	0	0.061	0	0.9	0.257	0.924
CALD1	MYL12A	9606.ENSP00000354826	9606.ENSP00000217652	0	0	0	0	0	0	0.9	0.443	0.941
CALD1	LMOD1	9606.ENSP00000354826	9606.ENSP00000356257	0	0	0	0	0.156	0	0.9	0.06	0.913
CALD1	TPM2	9606.ENSP00000354826	9606.ENSP00000367542	0	0	0	0	0.231	0	0.9	0.473	0.955
CALD1	MYH11	9606.ENSP00000354826	9606.ENSP00000379616	0	0	0	0	0.114	0	0.9	0.668	0.968
CAPZA3	DCTN6	9606.ENSP00000326238	9606.ENSP00000221114	0	0	0	0	0.056	0	0.9	0.042	0.901
CAPZA3	KIF11	9606.ENSP00000326238	9606.ENSP00000260731	0	0	0	0	0.049	0	0.9	0	0.9
CAPZA3	PGR	9606.ENSP00000326238	9606.ENSP00000325120	0	0	0	0	0	0	0.9	0	0.9
CAPZA3	CD55	9606.ENSP00000326238	9606.ENSP00000356030	0	0	0	0	0	0	0.9	0	0.9
CAPZA3	HLA-DOB	9606.ENSP00000326238	9606.ENSP00000390020	0	0	0	0	0	0	0.9	0	0.9
CAPZA3	KIF20A	9606.ENSP00000326238	9606.ENSP00000378356	0	0	0	0	0.049	0	0.9	0	0.9
CAPZA3	KIF4A	9606.ENSP00000326238	9606.ENSP00000363524	0	0	0	0	0.049	0	0.9	0	0.9
CC2D2A	TMEM231	9606.ENSP00000403465	9606.ENSP00000258173	0	0	0	0	0.063	0.185	0.72	0.804	0.952
CC2D2A	PLK4	9606.ENSP00000403465	9606.ENSP00000270861	0	0	0	0	0	0	0.9	0.187	0.915
CC2D2A	CEP89	9606.ENSP00000403465	9606.ENSP00000306105	0	0	0	0	0	0	0.9	0.413	0.938
CC2D2A	NPHP1	9606.ENSP00000403465	9606.ENSP00000313169	0	0	0	0	0.109	0	0.9	0.902	0.99
CC2D2A	CEP97	9606.ENSP00000403465	9606.ENSP00000342510	0	0	0	0	0.061	0	0.9	0.271	0.925
CC2D2A	NEK2	9606.ENSP00000403465	9606.ENSP00000355966	0	0	0	0	0	0	0.9	0.08	0.904
CC2D2A	CETN2	9606.ENSP00000403465	9606.ENSP00000359300	0	0	0	0	0	0	0.9	0.237	0.92
CC2D2A	KIF24	9606.ENSP00000403465	9606.ENSP00000368464	0	0	0	0	0	0	0.9	0.399	0.937
CC2D2A	RPGRIP1L	9606.ENSP00000403465	9606.ENSP00000369257	0	0	0	0	0.064	0	0.9	0.92	0.991
CC2D2A	CDK1	9606.ENSP00000403465	9606.ENSP00000378699	0	0	0	0	0.062	0	0.9	0	0.902
CC2D2A	TMEM67	9606.ENSP00000403465	9606.ENSP00000389998	0	0	0	0	0.172	0	0.9	0.933	0.994
CCDC114	WDR63	9606.ENSP00000318429	9606.ENSP00000294664	0	0	0	0	0.087	0.334	0.54	0.753	0.921
CCDC114	DNAI1	9606.ENSP00000318429	9606.ENSP00000480538	0	0	0	0	0.104	0.334	0.54	0.79	0.934
CCDC114	DNAI2	9606.ENSP00000318429	9606.ENSP00000400252	0	0	0	0	0.087	0.334	0.72	0.77	0.955
CCDC65	DRC1	9606.ENSP00000312706	9606.ENSP00000288710	0	0	0	0	0.188	0	0	0.911	0.924
CCL13	LPAR1	9606.ENSP00000225844	9606.ENSP00000363553	0	0	0	0	0	0	0.9	0	0.9
CCL13	SSTR1	9606.ENSP00000225844	9606.ENSP00000267377	0	0	0	0	0	0	0.9	0	0.9
CCL13	S1PR1	9606.ENSP00000225844	9606.ENSP00000305416	0	0	0	0	0	0	0.9	0	0.9
CCL13	GABBR2	9606.ENSP00000225844	9606.ENSP00000259455	0	0	0	0	0	0	0.9	0	0.9
CCL13	HTR1F	9606.ENSP00000225844	9606.ENSP00000322924	0	0	0	0	0	0	0.9	0	0.9
CCL13	TAS2R50	9606.ENSP00000225844	9606.ENSP00000424040	0	0	0	0	0	0	0.9	0	0.9
CCL13	HCAR1	9606.ENSP00000225844	9606.ENSP00000389255	0	0	0	0	0	0	0.9	0.074	0.903
CCL13	SUCNR1	9606.ENSP00000225844	9606.ENSP00000355156	0	0	0	0	0.096	0	0.9	0	0.905
CCL13	CXCR1	9606.ENSP00000225844	9606.ENSP00000295683	0	0	0	0	0	0	0.9	0.373	0.934
CCL13	CCR8	9606.ENSP00000225844	9606.ENSP00000326432	0	0	0	0	0	0	0.9	0.445	0.942
CCL13	CXCL6	9606.ENSP00000225844	9606.ENSP00000226317	0	0	0	0	0.086	0	0.9	0.534	0.953
CCL13	CXCL13	9606.ENSP00000225844	9606.ENSP00000286758	0	0	0	0	0.102	0	0.9	0.534	0.954
CCL13	CXCL5	9606.ENSP00000225844	9606.ENSP00000296027	0	0	0	0	0.091	0	0.9	0.557	0.956
CCL13	CXCL12	9606.ENSP00000225844	9606.ENSP00000379140	0	0	0	0	0.076	0.221	0.9	0.538	0.962
CCL7	CXCL6	9606.ENSP00000367832	9606.ENSP00000226317	0	0	0	0	0.192	0.667	0	0.659	0.9
CCNA1	CDC6	9606.ENSP00000255465	9606.ENSP00000209728	0	0	0	0	0.52	0.351	0.9	0.6	0.985
CCNA1	MCM5	9606.ENSP00000255465	9606.ENSP00000216122	0	0	0	0	0.518	0.182	0.9	0.46	0.975
CCNA1	ORC6	9606.ENSP00000255465	9606.ENSP00000219097	0	0	0	0	0.11	0	0.9	0.175	0.92
CCNA1	PPP2CB	9606.ENSP00000255465	9606.ENSP00000221138	0	0	0	0	0.062	0.168	0.9	0.097	0.92
CCNA1	CCND1	9606.ENSP00000255465	9606.ENSP00000227507	0	0	0	0.678	0.061	0.065	0.9	0.706	0.925
CCNA1	CDC25B	9606.ENSP00000255465	9606.ENSP00000245960	0	0	0	0	0.084	0.185	0.9	0.4	0.949
CCNA1	HIST1H2BD	9606.ENSP00000255465	9606.ENSP00000289316	0	0	0	0	0.063	0.062	0.9	0.058	0.906
CCNA1	HIST2H2BE	9606.ENSP00000255465	9606.ENSP00000358151	0	0	0	0	0.063	0.062	0.9	0.109	0.911
CCNA1	CCND3	9606.ENSP00000255465	9606.ENSP00000362082	0	0	0	0.711	0.062	0.065	0.9	0.675	0.922
CCNA1	CCNA2	9606.ENSP00000255465	9606.ENSP00000274026	0	0	0	0.915	0.064	0.21	0.9	0.718	0.924
CCNA1	CCND2	9606.ENSP00000255465	9606.ENSP00000261254	0	0	0	0.672	0.062	0.065	0.9	0.695	0.925
CCNA1	MDM2	9606.ENSP00000255465	9606.ENSP00000258149	0	0	0	0	0.062	0.108	0.9	0.288	0.932
CCNA1	CCNE1	9606.ENSP00000255465	9606.ENSP00000262643	0	0	0	0.643	0.199	0.168	0.9	0.746	0.946
CCNA1	CCNB1	9606.ENSP00000255465	9606.ENSP00000256442	0	0	0	0.744	0.557	0.086	0.9	0.771	0.964
CCNA1	MCM4	9606.ENSP00000255465	9606.ENSP00000262105	0	0	0	0	0.171	0.895	0.9	0.284	0.992
CCNA1	CDK2	9606.ENSP00000255465	9606.ENSP00000266970	0	0.004	0	0	0.144	0.796	0.9	0.724	0.994
CCNA1	CDK1	9606.ENSP00000255465	9606.ENSP00000378699	0	0.004	0	0	0.728	0.538	0.9	0.662	0.995
CCNA2	TRIP13	9606.ENSP00000274026	9606.ENSP00000166345	0	0	0	0	0.905	0.165	0	0.132	0.925
CCNA2	CDC6	9606.ENSP00000274026	9606.ENSP00000209728	0	0	0	0	0.906	0.92	0.9	0.876	0.999
CCNA2	MCM5	9606.ENSP00000274026	9606.ENSP00000216122	0	0	0	0	0.749	0.182	0.9	0.541	0.989
CCNA2	ORC6	9606.ENSP00000274026	9606.ENSP00000219097	0	0	0	0	0.385	0	0.9	0.435	0.962
CCNA2	PPP2CB	9606.ENSP00000274026	9606.ENSP00000221138	0	0	0	0	0.062	0.157	0.9	0.077	0.917
CCNA2	NCAPH	9606.ENSP00000274026	9606.ENSP00000240423	0	0	0	0	0.841	0	0	0.443	0.908
CCNA2	CDC25B	9606.ENSP00000274026	9606.ENSP00000245960	0	0	0	0	0.121	0.185	0.9	0.695	0.975
CCNA2	DLGAP5	9606.ENSP00000274026	9606.ENSP00000247191	0	0	0	0	0.967	0	0	0.416	0.98
CCNA2	CCNB1	9606.ENSP00000274026	9606.ENSP00000256442	0	0	0	0.738	0.971	0.707	0.72	0.924	0.998
CCNA2	MDM2	9606.ENSP00000274026	9606.ENSP00000258149	0	0	0	0	0.062	0.108	0.9	0.58	0.96
CCNA2	KIF11	9606.ENSP00000274026	9606.ENSP00000260731	0	0	0	0	0.977	0.15	0	0.478	0.989
CCNA2	CCND2	9606.ENSP00000274026	9606.ENSP00000261254	0	0	0	0.685	0.062	0.065	0.9	0.772	0.927
CCNA2	NDC80	9606.ENSP00000274026	9606.ENSP00000261597	0	0	0	0	0.97	0	0	0.304	0.978
CCNA2	MCM4	9606.ENSP00000274026	9606.ENSP00000262105	0	0	0	0	0.797	0.182	0.9	0.551	0.991
CCNA2	CCNE1	9606.ENSP00000274026	9606.ENSP00000262643	0	0	0	0.645	0.393	0.168	0.9	0.773	0.96
CCNA2	CDK2	9606.ENSP00000274026	9606.ENSP00000266970	0	0.006	0	0	0.403	0.998	0.9	0.973	0.999
CCNA2	PLK4	9606.ENSP00000274026	9606.ENSP00000270861	0	0	0	0	0.831	0.175	0	0.474	0.92
CCNA2	DTL	9606.ENSP00000274026	9606.ENSP00000355958	0	0	0	0	0.826	0	0	0.453	0.9
CCNA2	TYMS	9606.ENSP00000274026	9606.ENSP00000315644	0	0	0	0	0.838	0	0	0.447	0.907
CCNA2	HIST1H2BD	9606.ENSP00000274026	9606.ENSP00000289316	0	0	0	0	0.063	0.062	0.9	0.123	0.912
CCNA2	SHCBP1	9606.ENSP00000274026	9606.ENSP00000306473	0	0	0	0	0.929	0	0	0.108	0.934
CCNA2	HIST2H2BE	9606.ENSP00000274026	9606.ENSP00000358151	0	0	0	0	0.063	0.062	0.9	0.366	0.936
CCNA2	E2F8	9606.ENSP00000274026	9606.ENSP00000481103	0	0	0	0	0.82	0.169	0	0.656	0.944
CCNA2	CENPF	9606.ENSP00000274026	9606.ENSP00000355922	0	0	0	0	0.908	0	0	0.473	0.949
CCNA2	CEP55	9606.ENSP00000274026	9606.ENSP00000360540	0	0	0	0	0.942	0	0	0.247	0.954
CCNA2	MKI67	9606.ENSP00000274026	9606.ENSP00000357643	0	0	0	0	0.922	0	0	0.444	0.955
CCNA2	KIAA0101	9606.ENSP00000274026	9606.ENSP00000300035	0	0	0	0	0.949	0	0	0.166	0.956
CCNA2	TPX2	9606.ENSP00000274026	9606.ENSP00000300403	0	0	0	0	0.927	0	0	0.417	0.956
CCNA2	KIF4A	9606.ENSP00000274026	9606.ENSP00000363524	0	0	0	0	0.924	0.15	0	0.389	0.957
CCNA2	CKAP2	9606.ENSP00000274026	9606.ENSP00000367276	0	0	0	0	0.952	0	0	0.195	0.959
CCNA2	MELK	9606.ENSP00000274026	9606.ENSP00000298048	0	0	0	0	0.93	0.186	0	0.36	0.96
CCNA2	PTTG1	9606.ENSP00000274026	9606.ENSP00000377536	0	0	0	0	0.896	0	0	0.641	0.961
CCNA2	RRM2	9606.ENSP00000274026	9606.ENSP00000353770	0	0	0	0	0.927	0	0	0.49	0.961
CCNA2	PBK	9606.ENSP00000274026	9606.ENSP00000428489	0	0	0	0	0.946	0.09	0	0.312	0.963
CCNA2	CDKN3	9606.ENSP00000274026	9606.ENSP00000335357	0	0	0	0	0.887	0.112	0	0.672	0.964
CCNA2	NEK2	9606.ENSP00000274026	9606.ENSP00000355966	0	0	0	0	0.919	0	0	0.587	0.965
CCNA2	KIF20A	9606.ENSP00000274026	9606.ENSP00000378356	0	0	0	0	0.938	0.15	0	0.445	0.968
CCNA2	CCNB2	9606.ENSP00000274026	9606.ENSP00000288207	0	0	0	0.743	0.97	0.086	0	0.806	0.977
CCNA2	TOP2A	9606.ENSP00000274026	9606.ENSP00000411532	0	0	0	0	0.967	0.05	0	0.544	0.984
CCNA2	TTK	9606.ENSP00000274026	9606.ENSP00000358813	0	0	0	0	0.975	0.187	0	0.42	0.987
CCNA2	NUSAP1	9606.ENSP00000274026	9606.ENSP00000453403	0	0	0	0	0.981	0	0	0.409	0.988
CCNA2	CDK1	9606.ENSP00000274026	9606.ENSP00000378699	0	0.007	0	0	0.986	0.77	0.9	0.937	0.999
CCNB1	CDC6	9606.ENSP00000256442	9606.ENSP00000209728	0	0	0	0	0.809	0.787	0	0.756	0.989
CCNB1	GADD45B	9606.ENSP00000256442	9606.ENSP00000215631	0	0	0	0	0	0.313	0.8	0.375	0.906
CCNB1	ORC6	9606.ENSP00000256442	9606.ENSP00000219097	0	0	0	0	0.297	0	0.9	0.345	0.95
CCNB1	PPP2CB	9606.ENSP00000256442	9606.ENSP00000221138	0	0	0	0	0.06	0.262	0.9	0.164	0.934
CCNB1	CCND1	9606.ENSP00000256442	9606.ENSP00000227507	0	0	0	0.65	0.096	0.064	0.9	0.861	0.935
CCNB1	NCAPH	9606.ENSP00000256442	9606.ENSP00000240423	0	0	0	0	0.761	0	0.9	0.372	0.983
CCNB1	CDC25B	9606.ENSP00000256442	9606.ENSP00000245960	0	0	0	0	0.466	0.216	0.9	0.802	0.99
CCNB1	DLGAP5	9606.ENSP00000256442	9606.ENSP00000247191	0	0	0	0	0.976	0	0	0.506	0.987
CCNB1	GADD45G	9606.ENSP00000256442	9606.ENSP00000252506	0	0	0	0	0	0.313	0.8	0.414	0.912
CCNB1	KIAA0101	9606.ENSP00000256442	9606.ENSP00000300035	0	0	0	0	0.892	0	0	0.213	0.911
CCNB1	MKI67	9606.ENSP00000256442	9606.ENSP00000357643	0	0	0	0	0.791	0	0	0.596	0.912
CCNB1	SKA3	9606.ENSP00000256442	9606.ENSP00000319417	0	0	0	0	0.654	0	0.72	0.185	0.914
CCNB1	PRKACB	9606.ENSP00000256442	9606.ENSP00000359719	0	0	0	0	0.063	0.067	0.9	0.134	0.914
CCNB1	MCM4	9606.ENSP00000256442	9606.ENSP00000262105	0	0	0	0	0.781	0.26	0	0.512	0.914
CCNB1	HIST1H2BD	9606.ENSP00000256442	9606.ENSP00000289316	0	0	0	0	0.061	0.064	0.9	0.193	0.919
CCNB1	NDEL1	9606.ENSP00000256442	9606.ENSP00000333982	0	0	0	0	0.063	0	0.9	0.218	0.92
CCNB1	CCND3	9606.ENSP00000256442	9606.ENSP00000362082	0	0	0	0.655	0.077	0.064	0.9	0.763	0.93
CCNB1	CCND2	9606.ENSP00000256442	9606.ENSP00000261254	0	0	0	0.626	0.077	0.064	0.9	0.741	0.931
CCNB1	NUSAP1	9606.ENSP00000256442	9606.ENSP00000453403	0	0	0	0	0.883	0	0	0.455	0.933
CCNB1	PPP2R5A	9606.ENSP00000256442	9606.ENSP00000261461	0	0	0	0	0	0.262	0.9	0.216	0.937
CCNB1	HIST2H2BE	9606.ENSP00000256442	9606.ENSP00000358151	0	0	0	0	0.061	0.064	0.9	0.443	0.944
CCNB1	KIF4A	9606.ENSP00000256442	9606.ENSP00000363524	0	0	0	0	0.888	0.15	0	0.463	0.944
CCNB1	CENPK	9606.ENSP00000256442	9606.ENSP00000379911	0	0	0	0	0.482	0	0.9	0.058	0.946
CCNB1	CCNE1	9606.ENSP00000256442	9606.ENSP00000262643	0	0	0	0.636	0.368	0	0.9	0.802	0.953
CCNB1	CDKN3	9606.ENSP00000256442	9606.ENSP00000335357	0	0	0	0	0.868	0.185	0	0.607	0.954
CCNB1	RRM2	9606.ENSP00000256442	9606.ENSP00000353770	0	0	0	0	0.899	0	0	0.567	0.954
CCNB1	CEP55	9606.ENSP00000256442	9606.ENSP00000360540	0	0	0	0	0.867	0	0	0.671	0.954
CCNB1	NEK2	9606.ENSP00000256442	9606.ENSP00000355966	0	0	0	0	0.899	0	0	0.571	0.955
CCNB1	MELK	9606.ENSP00000256442	9606.ENSP00000298048	0	0	0	0	0.92	0.262	0	0.45	0.964
CCNB1	TTK	9606.ENSP00000256442	9606.ENSP00000358813	0	0	0	0	0.874	0.358	0	0.597	0.964
CCNB1	H2AFZ	9606.ENSP00000256442	9606.ENSP00000296417	0	0	0	0	0.513	0.096	0.9	0.322	0.966
CCNB1	TPX2	9606.ENSP00000256442	9606.ENSP00000300403	0	0	0	0	0.946	0	0	0.515	0.972
CCNB1	KIF20A	9606.ENSP00000256442	9606.ENSP00000378356	0	0	0	0	0.956	0.15	0	0.542	0.981
CCNB1	PTTG1	9606.ENSP00000256442	9606.ENSP00000377536	0	0	0	0	0.929	0	0	0.778	0.983
CCNB1	TOP2A	9606.ENSP00000256442	9606.ENSP00000411532	0	0	0	0	0.964	0.057	0	0.622	0.986
CCNB1	PBK	9606.ENSP00000256442	9606.ENSP00000428489	0	0	0	0	0.937	0.41	0	0.668	0.986
CCNB1	KIF11	9606.ENSP00000256442	9606.ENSP00000260731	0	0	0	0	0.939	0.266	0	0.725	0.986
CCNB1	CENPF	9606.ENSP00000256442	9606.ENSP00000355922	0	0	0	0	0.849	0	0.9	0.586	0.993
CCNB1	NDC80	9606.ENSP00000256442	9606.ENSP00000261597	0	0	0	0	0.912	0.387	0.9	0.506	0.996
CCNB1	CDK1	9606.ENSP00000256442	9606.ENSP00000378699	0	0	0	0	0.969	0.999	0.9	0.983	0.999
CCNB1	CCNB2	9606.ENSP00000256442	9606.ENSP00000288207	0	0	0	0.943	0.955	0.945	0.9	0.839	0.999
CCNB1	CDK2	9606.ENSP00000256442	9606.ENSP00000266970	0	0	0	0	0.433	0.974	0.9	0.856	0.999
CCNB2	CDC6	9606.ENSP00000288207	9606.ENSP00000209728	0	0	0	0	0.748	0.707	0	0.691	0.975
CCNB2	PPP2CB	9606.ENSP00000288207	9606.ENSP00000221138	0	0	0	0	0.06	0.262	0.9	0.132	0.931
CCNB2	NCAPH	9606.ENSP00000288207	9606.ENSP00000240423	0	0	0	0	0.82	0	0.9	0.405	0.988
CCNB2	CDC25B	9606.ENSP00000288207	9606.ENSP00000245960	0	0	0	0	0.468	0.188	0.9	0.698	0.985
CCNB2	DLGAP5	9606.ENSP00000288207	9606.ENSP00000247191	0	0	0	0	0.976	0	0	0.437	0.986
CCNB2	KIF11	9606.ENSP00000288207	9606.ENSP00000260731	0	0	0	0	0.964	0.266	0	0.709	0.991
CCNB2	PPP2R5A	9606.ENSP00000288207	9606.ENSP00000261461	0	0	0	0	0	0.262	0.9	0.13	0.93
CCNB2	NDC80	9606.ENSP00000288207	9606.ENSP00000261597	0	0	0	0	0.961	0	0.9	0.578	0.998
CCNB2	MCM4	9606.ENSP00000288207	9606.ENSP00000262105	0	0	0	0	0.817	0.26	0	0.548	0.933
CCNB2	CDK2	9606.ENSP00000288207	9606.ENSP00000266970	0	0	0	0	0.459	0.995	0.9	0.689	0.999
CCNB2	PLK4	9606.ENSP00000288207	9606.ENSP00000270861	0	0	0	0	0.801	0.175	0	0.499	0.91
CCNB2	NDEL1	9606.ENSP00000288207	9606.ENSP00000333982	0	0	0	0	0.063	0	0.9	0.054	0.903
CCNB2	CENPW	9606.ENSP00000288207	9606.ENSP00000357308	0	0	0	0	0.887	0	0	0.211	0.907
CCNB2	CEP55	9606.ENSP00000288207	9606.ENSP00000360540	0	0	0	0	0.852	0	0	0.448	0.914
CCNB2	CDKN3	9606.ENSP00000288207	9606.ENSP00000335357	0	0	0	0	0.857	0.185	0	0.363	0.919
CCNB2	MKI67	9606.ENSP00000288207	9606.ENSP00000357643	0	0	0	0	0.859	0	0	0.455	0.92
CCNB2	KIAA0101	9606.ENSP00000288207	9606.ENSP00000300035	0	0	0	0	0.936	0	0	0.136	0.943
CCNB2	CENPK	9606.ENSP00000288207	9606.ENSP00000379911	0	0	0	0	0.402	0	0.9	0.161	0.945
CCNB2	RRM2	9606.ENSP00000288207	9606.ENSP00000353770	0	0	0	0	0.909	0	0	0.559	0.958
CCNB2	TPX2	9606.ENSP00000288207	9606.ENSP00000300403	0	0	0	0	0.935	0	0	0.426	0.961
CCNB2	KIF4A	9606.ENSP00000288207	9606.ENSP00000363524	0	0	0	0	0.924	0.15	0	0.504	0.965
CCNB2	PBK	9606.ENSP00000288207	9606.ENSP00000428489	0	0	0	0	0.951	0.09	0	0.354	0.968
CCNB2	MELK	9606.ENSP00000288207	9606.ENSP00000298048	0	0	0	0	0.919	0.262	0	0.51	0.968
CCNB2	PTTG1	9606.ENSP00000288207	9606.ENSP00000377536	0	0	0	0	0.936	0	0	0.613	0.974
CCNB2	NUSAP1	9606.ENSP00000288207	9606.ENSP00000453403	0	0	0	0	0.956	0	0	0.534	0.978
CCNB2	KIF20A	9606.ENSP00000288207	9606.ENSP00000378356	0	0	0	0	0.952	0.15	0	0.542	0.979
CCNB2	NEK2	9606.ENSP00000288207	9606.ENSP00000355966	0	0	0	0	0.955	0	0	0.564	0.979
CCNB2	TTK	9606.ENSP00000288207	9606.ENSP00000358813	0	0	0	0	0.939	0.358	0	0.612	0.983
CCNB2	TOP2A	9606.ENSP00000288207	9606.ENSP00000411532	0	0	0	0	0.965	0.057	0	0.623	0.986
CCNB2	CENPF	9606.ENSP00000288207	9606.ENSP00000355922	0	0	0	0	0.901	0	0.9	0.544	0.995
CCNB2	CDK1	9606.ENSP00000288207	9606.ENSP00000378699	0	0	0	0	0.993	0.966	0.9	0.853	0.999
CCND1	HIST1H2BD	9606.ENSP00000227507	9606.ENSP00000289316	0	0	0	0	0	0	0.9	0.055	0.901
CCND1	CCND3	9606.ENSP00000227507	9606.ENSP00000362082	0	0	0	0.943	0.05	0	0.9	0.84	0.905
CCND1	CCND2	9606.ENSP00000227507	9606.ENSP00000261254	0	0	0	0.961	0.061	0	0.9	0.827	0.905
CCND1	EGFR	9606.ENSP00000227507	9606.ENSP00000275493	0	0	0	0	0.2	0.157	0	0.886	0.917
CCND1	HIST2H2BE	9606.ENSP00000227507	9606.ENSP00000358151	0	0	0	0	0	0	0.9	0.31	0.928
CCND1	CCNE1	9606.ENSP00000227507	9606.ENSP00000262643	0	0	0	0.67	0.063	0.057	0.9	0.844	0.93
CCND1	H2AFZ	9606.ENSP00000227507	9606.ENSP00000296417	0	0	0	0	0.062	0	0.9	0.482	0.947
CCND1	LEF1	9606.ENSP00000227507	9606.ENSP00000265165	0	0	0	0	0.05	0	0.9	0.701	0.969
CCND1	NOTCH1	9606.ENSP00000227507	9606.ENSP00000277541	0	0	0	0	0.057	0	0.9	0.824	0.982
CCND1	CDK1	9606.ENSP00000227507	9606.ENSP00000378699	0	0	0	0	0.095	0.767	0.72	0.775	0.985
CCND1	JUN	9606.ENSP00000227507	9606.ENSP00000360266	0	0	0	0	0	0	0.9	0.862	0.985
CCND1	CDK2	9606.ENSP00000227507	9606.ENSP00000266970	0	0	0	0	0.089	0.845	0.9	0.96	0.999
CCND2	CCND3	9606.ENSP00000261254	9606.ENSP00000362082	0	0	0	0.961	0	0	0.9	0.833	0.903
CCND2	CCNE1	9606.ENSP00000261254	9606.ENSP00000262643	0	0	0	0.645	0.064	0.18	0.9	0.77	0.939
CCND2	CDK1	9606.ENSP00000261254	9606.ENSP00000378699	0	0	0	0	0.064	0.313	0.9	0.713	0.979
CCND2	CDK2	9606.ENSP00000261254	9606.ENSP00000266970	0	0	0	0	0.063	0.776	0.9	0.794	0.995
CCND3	CCNE1	9606.ENSP00000362082	9606.ENSP00000262643	0	0	0	0.648	0.064	0.057	0.9	0.794	0.93
CCND3	CDK2	9606.ENSP00000362082	9606.ENSP00000266970	0	0	0	0	0.063	0.994	0.8	0.816	0.999
CCND3	CDC14B	9606.ENSP00000362082	9606.ENSP00000364389	0	0	0	0	0.061	0	0.9	0.203	0.918
CCND3	CDK1	9606.ENSP00000362082	9606.ENSP00000378699	0	0	0	0	0.064	0.796	0.72	0.756	0.985
CCNE1	CDC6	9606.ENSP00000262643	9606.ENSP00000209728	0	0	0	0	0.597	0.503	0.9	0.695	0.993
CCNE1	ORC6	9606.ENSP00000262643	9606.ENSP00000219097	0	0	0	0	0.297	0	0.9	0.307	0.947
CCNE1	CDK1	9606.ENSP00000262643	9606.ENSP00000378699	0	0	0	0	0.305	0.619	0.9	0.827	0.994
CCNE1	CDK2	9606.ENSP00000262643	9606.ENSP00000266970	0	0	0	0	0.162	0.999	0.9	0.928	0.999
CCR8	CXCL6	9606.ENSP00000326432	9606.ENSP00000226317	0	0	0	0	0	0	0.9	0.278	0.924
CCR8	GABBR2	9606.ENSP00000326432	9606.ENSP00000259455	0	0	0	0	0	0	0.9	0	0.9
CCR8	SSTR1	9606.ENSP00000326432	9606.ENSP00000267377	0	0	0	0.752	0	0	0.9	0	0.9
CCR8	CXCL13	9606.ENSP00000326432	9606.ENSP00000286758	0	0	0	0	0	0	0.9	0.441	0.941
CCR8	CXCR1	9606.ENSP00000326432	9606.ENSP00000295683	0	0	0	0.836	0.06	0	0.9	0.609	0.911
CCR8	CXCL5	9606.ENSP00000326432	9606.ENSP00000296027	0	0	0	0	0	0	0.9	0.4	0.937
CCR8	S1PR1	9606.ENSP00000326432	9606.ENSP00000305416	0	0	0	0	0	0	0.9	0.261	0.922
CCR8	HTR1F	9606.ENSP00000326432	9606.ENSP00000322924	0	0	0	0.58	0	0	0.9	0.053	0.9
CCR8	TAS2R50	9606.ENSP00000326432	9606.ENSP00000424040	0	0	0	0	0	0	0.9	0	0.9
CCR8	LPAR1	9606.ENSP00000326432	9606.ENSP00000363553	0	0	0	0	0	0	0.9	0	0.9
CCR8	SUCNR1	9606.ENSP00000326432	9606.ENSP00000355156	0	0	0	0.669	0	0	0.9	0	0.9
CCR8	HCAR1	9606.ENSP00000326432	9606.ENSP00000389255	0	0	0	0.661	0	0	0.9	0.113	0.902
CCR8	CXCL12	9606.ENSP00000326432	9606.ENSP00000379140	0	0	0	0	0	0.162	0.9	0.51	0.955
CD19	CR2	9606.ENSP00000437940	9606.ENSP00000356024	0	0	0	0	0.16	0.379	0.9	0.94	0.996
CD19	PIK3CD	9606.ENSP00000437940	9606.ENSP00000366563	0	0	0	0	0.095	0	0.9	0.198	0.921
CD19	DAPP1	9606.ENSP00000437940	9606.ENSP00000423602	0	0	0	0	0.112	0	0.9	0.183	0.921
CD19	NCAM1	9606.ENSP00000437940	9606.ENSP00000480132	0	0	0	0	0.064	0	0	0.92	0.922
CD2	CD28	9606.ENSP00000358490	9606.ENSP00000324890	0	0	0	0	0.15	0	0.9	0.789	0.98
CD2	PRKACB	9606.ENSP00000358490	9606.ENSP00000359719	0	0	0	0	0	0	0.9	0	0.9
CD248	RASD2	9606.ENSP00000308117	9606.ENSP00000216127	0	0	0	0	0	0	0	0.92	0.92
CD28	ITGB8	9606.ENSP00000324890	9606.ENSP00000222573	0	0	0	0	0	0	0.9	0.073	0.903
CD28	ITGAV	9606.ENSP00000324890	9606.ENSP00000261023	0	0	0	0	0	0	0.9	0.143	0.91
CD28	PRKCQ	9606.ENSP00000324890	9606.ENSP00000263125	0	0	0	0	0.058	0.379	0.9	0.538	0.969
CD28	ITGA2	9606.ENSP00000324890	9606.ENSP00000296585	0	0	0	0	0	0	0.9	0.403	0.937
CD28	PAK3	9606.ENSP00000324890	9606.ENSP00000353864	0	0	0	0	0	0	0.9	0	0.9
CD28	STK39	9606.ENSP00000324890	9606.ENSP00000348278	0	0	0	0	0	0	0.9	0.108	0.906
CD28	GAB2	9606.ENSP00000324890	9606.ENSP00000354952	0	0	0	0	0	0	0.9	0.174	0.913
CD28	RAC1	9606.ENSP00000324890	9606.ENSP00000348461	0	0	0	0	0.062	0	0.9	0.283	0.926
CD55	DCTN6	9606.ENSP00000356030	9606.ENSP00000221114	0	0	0	0	0	0	0.9	0	0.9
CD55	CFB	9606.ENSP00000356030	9606.ENSP00000416561	0	0	0	0.562	0.06	0	0.9	0.56	0.925
CDA	PGLYRP1	9606.ENSP00000364212	9606.ENSP00000008938	0	0	0	0	0.1	0	0.9	0	0.906
CDA	LTF	9606.ENSP00000364212	9606.ENSP00000231751	0	0	0	0	0	0	0.9	0	0.9
CDA	CFP	9606.ENSP00000364212	9606.ENSP00000247153	0	0	0	0	0.085	0	0.9	0	0.904
CDA	NT5E	9606.ENSP00000364212	9606.ENSP00000257770	0.295	0	0	0	0.065	0	0.9	0.103	0.932
CDA	ORM1	9606.ENSP00000364212	9606.ENSP00000259396	0	0	0	0	0.07	0	0.9	0	0.903
CDA	GGH	9606.ENSP00000364212	9606.ENSP00000260118	0	0	0	0	0	0	0.9	0.127	0.908
CDA	LRG1	9606.ENSP00000364212	9606.ENSP00000302621	0	0	0	0	0.061	0	0.9	0	0.902
CDA	UPP1	9606.ENSP00000364212	9606.ENSP00000330032	0.219	0	0	0	0.168	0	0.9	0.691	0.977
CDA	CHIT1	9606.ENSP00000364212	9606.ENSP00000356198	0	0	0	0	0	0	0.9	0.098	0.905
CDC25B	CDK2	9606.ENSP00000245960	9606.ENSP00000266970	0	0	0	0	0.116	0.558	0.9	0.724	0.987
CDC25B	CDK1	9606.ENSP00000245960	9606.ENSP00000378699	0	0	0	0	0.13	0.571	0.9	0.915	0.996
CDC6	RRM2	9606.ENSP00000209728	9606.ENSP00000353770	0	0	0	0	0.861	0	0	0.503	0.928
CDC6	KIF11	9606.ENSP00000209728	9606.ENSP00000260731	0	0	0	0	0.9	0.054	0	0.301	0.928
CDC6	CDCA7	9606.ENSP00000209728	9606.ENSP00000306968	0	0	0	0	0.917	0	0	0.304	0.94
CDC6	DTL	9606.ENSP00000209728	9606.ENSP00000355958	0	0	0	0	0.967	0	0	0.678	0.989
CDC6	CDK1	9606.ENSP00000209728	9606.ENSP00000378699	0	0	0	0	0.815	0.72	0	0.867	0.992
CDC6	MCM5	9606.ENSP00000209728	9606.ENSP00000216122	0.052	0	0	0	0.882	0.843	0.9	0.885	0.999
CDC6	ORC6	9606.ENSP00000209728	9606.ENSP00000219097	0	0	0	0	0.725	0.912	0.9	0.894	0.999
CDC6	CDK2	9606.ENSP00000209728	9606.ENSP00000266970	0	0	0	0	0.446	0.947	0.9	0.901	0.999
CDC6	MCM4	9606.ENSP00000209728	9606.ENSP00000262105	0.052	0	0	0	0.915	0.797	0.9	0.885	0.999
CDCA7	MCM5	9606.ENSP00000306968	9606.ENSP00000216122	0	0	0	0	0.941	0	0	0.313	0.958
CDCA7	MCM4	9606.ENSP00000306968	9606.ENSP00000262105	0	0	0	0	0.941	0	0	0.269	0.955
CDCA7	HELLS	9606.ENSP00000306968	9606.ENSP00000377601	0	0	0	0	0.864	0	0	0.474	0.925
CDCA7	TYMS	9606.ENSP00000306968	9606.ENSP00000315644	0	0	0	0	0.926	0	0	0.041	0.926
CDH13	CDH3	9606.ENSP00000268613	9606.ENSP00000264012	0	0	0	0.802	0	0	0.9	0.429	0.908
CDH13	CDH6	9606.ENSP00000268613	9606.ENSP00000265071	0	0	0	0.659	0.06	0	0.9	0.433	0.915
CDH13	CDH2	9606.ENSP00000268613	9606.ENSP00000269141	0	0	0	0.88	0.082	0	0.9	0.474	0.909
CDH13	CDH5	9606.ENSP00000268613	9606.ENSP00000344115	0	0	0	0.663	0.062	0	0.9	0.451	0.916
CDH2	SERPIND1	9606.ENSP00000269141	9606.ENSP00000215727	0	0	0	0	0.1	0	0.9	0	0.906
CDH2	WFS1	9606.ENSP00000269141	9606.ENSP00000226760	0	0	0	0	0	0	0.9	0	0.9
CDH2	EVA1A	9606.ENSP00000269141	9606.ENSP00000233712	0	0	0	0	0.076	0	0.9	0	0.903
CDH2	IGFBP5	9606.ENSP00000269141	9606.ENSP00000233813	0	0	0	0	0.098	0	0.9	0.183	0.919
CDH2	SNAI1	9606.ENSP00000269141	9606.ENSP00000244050	0	0	0	0	0	0	0	0.933	0.933
CDH2	CDH3	9606.ENSP00000269141	9606.ENSP00000264012	0	0	0	0.903	0	0	0.9	0.727	0.906
CDH2	CP	9606.ENSP00000269141	9606.ENSP00000264613	0	0	0	0	0	0	0.9	0.098	0.905
CDH2	CDH6	9606.ENSP00000269141	9606.ENSP00000265071	0	0	0	0.826	0.077	0	0.9	0.587	0.913
CDH2	STC2	9606.ENSP00000269141	9606.ENSP00000265087	0	0	0	0	0.076	0	0.9	0.109	0.91
CDH2	TNC	9606.ENSP00000269141	9606.ENSP00000265131	0	0	0	0	0.097	0	0.9	0.211	0.922
CDH2	TF	9606.ENSP00000269141	9606.ENSP00000385834	0	0	0	0	0.077	0	0.9	0.056	0.905
CDH2	MATN3	9606.ENSP00000269141	9606.ENSP00000383894	0	0	0	0	0.099	0.063	0.9	0	0.908
CDH2	SERPINA1	9606.ENSP00000269141	9606.ENSP00000416066	0	0	0	0	0	0	0.9	0.185	0.915
CDH2	CDH5	9606.ENSP00000269141	9606.ENSP00000344115	0	0	0	0.78	0	0	0.9	0.805	0.917
CDH2	FBN1	9606.ENSP00000269141	9606.ENSP00000325527	0	0	0	0	0.096	0.063	0.9	0.146	0.917
CDH2	LTBP1	9606.ENSP00000269141	9606.ENSP00000386043	0	0	0	0	0.088	0.063	0.9	0.179	0.92
CDH2	PCSK9	9606.ENSP00000269141	9606.ENSP00000303208	0	0	0	0	0	0	0.9	0.291	0.926
CDH2	CYR61	9606.ENSP00000269141	9606.ENSP00000398736	0	0	0	0	0.088	0	0.9	0.269	0.927
CDH2	ROBO1	9606.ENSP00000269141	9606.ENSP00000420321	0	0	0	0	0.147	0	0.9	0.286	0.933
CDH2	RAC1	9606.ENSP00000269141	9606.ENSP00000348461	0	0	0	0	0	0.053	0.9	0.397	0.938
CDH2	IL6	9606.ENSP00000269141	9606.ENSP00000385675	0	0	0	0	0	0	0.9	0.477	0.945
CDH2	SPP1	9606.ENSP00000269141	9606.ENSP00000378517	0	0	0	0	0.065	0	0.9	0.48	0.947
CDH2	GOLM1	9606.ENSP00000269141	9606.ENSP00000373364	0	0	0	0	0.06	0	0.9	0.499	0.948
CDH2	FN1	9606.ENSP00000269141	9606.ENSP00000346839	0	0	0	0	0.144	0	0.9	0.804	0.981
CDH3	CDH6	9606.ENSP00000264012	9606.ENSP00000265071	0	0	0	0.781	0	0	0.9	0.479	0.91
CDH3	CDH5	9606.ENSP00000264012	9606.ENSP00000344115	0	0	0	0.715	0	0	0.9	0.625	0.917
CDH5	CDH6	9606.ENSP00000344115	9606.ENSP00000265071	0	0	0	0.88	0	0	0.9	0.35	0.903
CDH5	PTPRB	9606.ENSP00000344115	9606.ENSP00000334928	0	0	0	0	0.172	0.472	0	0.795	0.902
CDH5	PAK3	9606.ENSP00000344115	9606.ENSP00000353864	0	0	0	0	0	0.07	0.9	0	0.903
CDH5	CLDN5	9606.ENSP00000344115	9606.ENSP00000385477	0	0	0	0	0.367	0	0	0.871	0.915
CDH5	FLI1	9606.ENSP00000344115	9606.ENSP00000433488	0	0	0	0	0.818	0	0	0.587	0.921
CDH5	RAC1	9606.ENSP00000344115	9606.ENSP00000348461	0	0	0	0	0	0.053	0.9	0.577	0.956
CDH5	PECAM1	9606.ENSP00000344115	9606.ENSP00000457421	0	0	0	0	0.143	0	0.8	0.938	0.988
CDH5	VEGFA	9606.ENSP00000344115	9606.ENSP00000478570	0	0	0	0	0.061	0	0.9	0.882	0.988
CDK1	TRIP13	9606.ENSP00000378699	9606.ENSP00000166345	0	0	0	0	0.959	0.082	0	0.19	0.967
CDK1	GADD45B	9606.ENSP00000378699	9606.ENSP00000215631	0	0	0	0	0	0.379	0.8	0.266	0.9
CDK1	MCM5	9606.ENSP00000378699	9606.ENSP00000216122	0	0	0	0	0.937	0.157	0	0.537	0.973
CDK1	ORC6	9606.ENSP00000378699	9606.ENSP00000219097	0	0	0	0	0.351	0	0.9	0.343	0.953
CDK1	PPP2CB	9606.ENSP00000378699	9606.ENSP00000221138	0	0.001	0	0	0.061	0.171	0.9	0.217	0.93
CDK1	NCAPH	9606.ENSP00000378699	9606.ENSP00000240423	0	0	0	0	0.745	0.32	0.9	0.384	0.987
CDK1	DLGAP5	9606.ENSP00000378699	9606.ENSP00000247191	0	0	0	0	0.991	0.32	0	0.489	0.996
CDK1	MDM2	9606.ENSP00000378699	9606.ENSP00000258149	0	0	0	0	0	0	0.9	0.562	0.954
CDK1	KIF11	9606.ENSP00000378699	9606.ENSP00000260731	0	0	0	0	0.988	0.457	0	0.901	0.999
CDK1	PPP2R5A	9606.ENSP00000378699	9606.ENSP00000261461	0	0	0	0	0	0.088	0.9	0.268	0.927
CDK1	NDC80	9606.ENSP00000378699	9606.ENSP00000261597	0	0	0	0	0.982	0	0.9	0.541	0.999
CDK1	MCM4	9606.ENSP00000378699	9606.ENSP00000262105	0	0	0	0	0.943	0.478	0	0.734	0.991
CDK1	CDK2	9606.ENSP00000378699	9606.ENSP00000266970	0	0	0.441	0.968	0.684	0.819	0.9	0.935	0.994
CDK1	PLK4	9606.ENSP00000378699	9606.ENSP00000270861	0	0	0	0.713	0.817	0.261	0.9	0.596	0.987
CDK1	HIST1H2BD	9606.ENSP00000378699	9606.ENSP00000289316	0	0	0	0	0.061	0.05	0.9	0.125	0.911
CDK1	H2AFZ	9606.ENSP00000378699	9606.ENSP00000296417	0	0	0	0	0.803	0.085	0.9	0.479	0.989
CDK1	MELK	9606.ENSP00000378699	9606.ENSP00000298048	0	0	0	0.711	0.978	0.124	0	0.387	0.982
CDK1	KIAA0101	9606.ENSP00000378699	9606.ENSP00000300035	0	0	0	0	0.942	0	0	0.207	0.952
CDK1	TPX2	9606.ENSP00000378699	9606.ENSP00000300403	0	0	0	0	0.925	0	0.9	0.721	0.997
CDK1	CEP89	9606.ENSP00000378699	9606.ENSP00000306105	0	0	0	0	0.061	0	0.9	0	0.902
CDK1	PRKCE	9606.ENSP00000378699	9606.ENSP00000306124	0	0	0	0.669	0.048	0.079	0.9	0.138	0.907
CDK1	NPHP1	9606.ENSP00000378699	9606.ENSP00000313169	0	0	0	0	0	0	0.9	0	0.9
CDK1	TYMS	9606.ENSP00000378699	9606.ENSP00000315644	0	0	0	0	0.981	0	0	0.318	0.986
CDK1	NDEL1	9606.ENSP00000378699	9606.ENSP00000333982	0	0	0	0	0.062	0.294	0.9	0.624	0.971
CDK1	CDKN3	9606.ENSP00000378699	9606.ENSP00000335357	0	0	0	0	0.913	0.458	0	0.766	0.988
CDK1	CEP97	9606.ENSP00000378699	9606.ENSP00000342510	0	0	0	0	0.077	0.165	0.9	0.184	0.928
CDK1	RRM2	9606.ENSP00000378699	9606.ENSP00000353770	0	0	0	0	0.972	0.379	0	0.536	0.991
CDK1	CENPF	9606.ENSP00000378699	9606.ENSP00000355922	0	0	0	0	0.859	0	0.9	0.524	0.992
CDK1	DTL	9606.ENSP00000378699	9606.ENSP00000355958	0	0	0	0	0.855	0	0	0.409	0.91
CDK1	NEK2	9606.ENSP00000378699	9606.ENSP00000355966	0	0	0.345	0.74	0.922	0	0.9	0.597	0.993
CDK1	MKI67	9606.ENSP00000378699	9606.ENSP00000357643	0	0	0	0	0.841	0.379	0	0.599	0.957
CDK1	HIST2H2BE	9606.ENSP00000378699	9606.ENSP00000358151	0	0	0	0	0	0.05	0.9	0.479	0.946
CDK1	TTK	9606.ENSP00000378699	9606.ENSP00000358813	0	0	0	0.65	0.989	0.314	0	0.632	0.993
CDK1	CETN2	9606.ENSP00000378699	9606.ENSP00000359300	0	0	0	0	0.049	0.052	0.9	0.347	0.933
CDK1	PRKACB	9606.ENSP00000378699	9606.ENSP00000359719	0	0	0.407	0.683	0.062	0	0.9	0.204	0.918
CDK1	CEP55	9606.ENSP00000378699	9606.ENSP00000360540	0	0	0	0	0.933	0.305	0	0.431	0.971
CDK1	KIF4A	9606.ENSP00000378699	9606.ENSP00000363524	0	0	0	0	0.935	0.157	0	0.695	0.981
CDK1	CKAP2	9606.ENSP00000378699	9606.ENSP00000367276	0	0	0	0	0.948	0	0	0.179	0.956
CDK1	KIF24	9606.ENSP00000378699	9606.ENSP00000368464	0	0	0	0	0.19	0.157	0.9	0.179	0.936
CDK1	RPGRIP1L	9606.ENSP00000378699	9606.ENSP00000369257	0	0	0	0	0	0	0.9	0.064	0.902
CDK1	HMMR	9606.ENSP00000378699	9606.ENSP00000377492	0	0	0	0	0.926	0	0.9	0.23	0.993
CDK1	PTTG1	9606.ENSP00000378699	9606.ENSP00000377536	0	0	0	0	0.942	0.379	0	0.848	0.994
CDK1	KIF20A	9606.ENSP00000378699	9606.ENSP00000378356	0	0	0	0	0.963	0.157	0	0.734	0.991
CDK1	TMEM67	9606.ENSP00000378699	9606.ENSP00000389998	0	0	0	0	0.062	0	0.9	0	0.902
CDK1	CENPK	9606.ENSP00000378699	9606.ENSP00000379911	0	0	0	0	0.716	0	0.9	0.165	0.974
CDK1	TOP2A	9606.ENSP00000378699	9606.ENSP00000411532	0	0	0	0	0.986	0.386	0	0.597	0.996
CDK1	NUSAP1	9606.ENSP00000378699	9606.ENSP00000453403	0	0	0	0	0.992	0	0	0.644	0.997
CDK1	PBK	9606.ENSP00000378699	9606.ENSP00000428489	0	0	0	0	0.99	0.412	0	0.66	0.997
CDK2	MCM5	9606.ENSP00000266970	9606.ENSP00000216122	0	0	0	0	0.729	0.157	0.9	0.535	0.988
CDK2	ORC6	9606.ENSP00000266970	9606.ENSP00000219097	0	0	0	0	0.34	0	0.9	0.365	0.954
CDK2	MDM2	9606.ENSP00000266970	9606.ENSP00000258149	0	0	0	0	0.05	0	0.9	0.697	0.968
CDK2	MCM4	9606.ENSP00000266970	9606.ENSP00000262105	0	0	0	0	0.687	0.478	0.9	0.734	0.995
CDK2	HIST1H2BD	9606.ENSP00000266970	9606.ENSP00000289316	0	0	0	0	0	0.05	0.9	0.157	0.912
CDK2	HIST2H2BE	9606.ENSP00000266970	9606.ENSP00000358151	0	0	0	0	0	0.074	0.9	0.345	0.934
CDK2	CDKN3	9606.ENSP00000266970	9606.ENSP00000335357	0	0	0	0	0.18	0.886	0	0.847	0.984
CDKN3	DLGAP5	9606.ENSP00000335357	9606.ENSP00000247191	0	0	0	0	0.913	0.058	0	0.086	0.919
CDKN3	MELK	9606.ENSP00000335357	9606.ENSP00000298048	0	0	0	0	0.9	0.182	0	0.097	0.919
CDKN3	PBK	9606.ENSP00000335357	9606.ENSP00000428489	0	0	0	0	0.904	0.131	0	0.113	0.92
CDKN3	PTTG1	9606.ENSP00000335357	9606.ENSP00000377536	0	0	0	0	0.907	0	0	0.262	0.928
CDO1	GOT1	9606.ENSP00000250535	9606.ENSP00000359539	0	0	0	0	0.073	0	0.9	0.226	0.922
CDO1	CTH	9606.ENSP00000250535	9606.ENSP00000359976	0	0	0	0	0.063	0	0.9	0.481	0.947
CDO1	GADL1	9606.ENSP00000250535	9606.ENSP00000282538	0	0	0	0	0.062	0	0.9	0.573	0.956
CEACAM1	SLC2A3	9606.ENSP00000161559	9606.ENSP00000075120	0	0	0	0	0	0	0.9	0.073	0.903
CEACAM1	MLEC	9606.ENSP00000161559	9606.ENSP00000228506	0	0	0	0	0	0	0.9	0	0.9
CEACAM1	SLC2A5	9606.ENSP00000161559	9606.ENSP00000366641	0	0	0	0	0	0	0.9	0.048	0.9
CEACAM1	MMP25	9606.ENSP00000161559	9606.ENSP00000337816	0	0	0	0	0	0	0.9	0	0.9
CEACAM1	SNAP25	9606.ENSP00000161559	9606.ENSP00000254976	0	0	0	0	0	0	0.9	0	0.9
CEACAM1	SLCO4C1	9606.ENSP00000161559	9606.ENSP00000309741	0	0	0	0	0	0	0.9	0	0.9
CEACAM1	LILRB2	9606.ENSP00000161559	9606.ENSP00000375629	0	0	0	0	0	0	0.9	0.057	0.901
CEACAM1	SLC27A2	9606.ENSP00000161559	9606.ENSP00000267842	0	0	0	0	0.057	0	0.9	0	0.901
CEACAM1	SLC11A1	9606.ENSP00000161559	9606.ENSP00000233202	0	0	0	0	0.049	0	0.9	0.053	0.902
CEACAM1	CLEC12A	9606.ENSP00000161559	9606.ENSP00000347916	0	0	0	0	0.061	0	0.9	0.049	0.902
CEACAM1	ITGAV	9606.ENSP00000161559	9606.ENSP00000261023	0	0	0	0	0	0	0.9	0.086	0.904
CEACAM1	PTPRB	9606.ENSP00000161559	9606.ENSP00000334928	0	0	0	0	0.061	0.064	0.9	0	0.904
CEACAM1	PLD1	9606.ENSP00000161559	9606.ENSP00000342793	0	0	0	0	0	0	0.9	0.095	0.905
CEACAM1	FCAR	9606.ENSP00000161559	9606.ENSP00000347714	0	0	0	0	0	0	0.9	0.175	0.913
CEACAM1	MS4A3	9606.ENSP00000161559	9606.ENSP00000278865	0	0	0	0	0	0	0.9	0.226	0.919
CEACAM1	FN1	9606.ENSP00000161559	9606.ENSP00000346839	0	0	0	0	0	0	0.9	0.307	0.927
CEACAM1	CEACAM8	9606.ENSP00000161559	9606.ENSP00000244336	0	0	0	0.975	0.064	0.379	0.9	0.756	0.937
CEACAM5	CNTN4	9606.ENSP00000221992	9606.ENSP00000380602	0	0	0	0.569	0	0	0.9	0	0.9
CEACAM5	GPIHBP1	9606.ENSP00000221992	9606.ENSP00000480053	0	0	0	0	0	0	0.9	0	0.9
CEACAM5	CNTN3	9606.ENSP00000221992	9606.ENSP00000263665	0	0	0	0.57	0	0	0.9	0	0.9
CEACAM5	THY1	9606.ENSP00000221992	9606.ENSP00000284240	0	0	0	0	0	0	0.9	0.209	0.917
CEACAM8	SLC2A3	9606.ENSP00000244336	9606.ENSP00000075120	0	0	0	0	0	0	0.9	0.058	0.901
CEACAM8	MLEC	9606.ENSP00000244336	9606.ENSP00000228506	0	0	0	0	0	0	0.9	0	0.9
CEACAM8	SLC11A1	9606.ENSP00000244336	9606.ENSP00000233202	0	0	0	0	0.086	0	0.9	0	0.904
CEACAM8	PLD1	9606.ENSP00000244336	9606.ENSP00000342793	0	0	0	0	0	0	0.9	0.043	0.9
CEACAM8	SLC2A5	9606.ENSP00000244336	9606.ENSP00000366641	0	0	0	0	0	0	0.9	0	0.9
CEACAM8	MMP25	9606.ENSP00000244336	9606.ENSP00000337816	0	0	0	0	0	0	0.9	0.045	0.9
CEACAM8	SNAP25	9606.ENSP00000244336	9606.ENSP00000254976	0	0	0	0	0	0	0.9	0	0.9
CEACAM8	SLCO4C1	9606.ENSP00000244336	9606.ENSP00000309741	0	0	0	0	0	0	0.9	0	0.9
CEACAM8	SLC27A2	9606.ENSP00000244336	9606.ENSP00000267842	0	0	0	0	0	0	0.9	0	0.9
CEACAM8	PTPRB	9606.ENSP00000244336	9606.ENSP00000334928	0	0	0	0	0	0.064	0.9	0	0.902
CEACAM8	CLEC12A	9606.ENSP00000244336	9606.ENSP00000347916	0	0	0	0	0.081	0	0.9	0.098	0.909
CEACAM8	LILRB2	9606.ENSP00000244336	9606.ENSP00000375629	0	0	0	0	0	0	0.9	0.171	0.913
CEACAM8	FN1	9606.ENSP00000244336	9606.ENSP00000346839	0	0	0	0	0	0	0.9	0.167	0.913
CEACAM8	ITGAV	9606.ENSP00000244336	9606.ENSP00000261023	0	0	0	0	0	0	0.9	0.205	0.917
CEACAM8	FCAR	9606.ENSP00000244336	9606.ENSP00000347714	0	0	0	0	0.098	0	0.9	0.217	0.923
CEACAM8	MS4A3	9606.ENSP00000244336	9606.ENSP00000278865	0	0	0	0	0.215	0	0.9	0.14	0.926
CEBPB	NFKB1	9606.ENSP00000305422	9606.ENSP00000226574	0	0	0	0	0.087	0.384	0.9	0.434	0.963
CEBPB	DDIT3	9606.ENSP00000305422	9606.ENSP00000448665	0	0	0	0	0.088	0.577	0.54	0.629	0.925
CEBPB	RUNX2	9606.ENSP00000305422	9606.ENSP00000360493	0	0	0	0	0.07	0.829	0	0.658	0.941
CEBPB	KLF4	9606.ENSP00000305422	9606.ENSP00000363804	0	0	0	0	0.109	0.064	0.9	0.4	0.943
CEBPB	RPS6KA2	9606.ENSP00000305422	9606.ENSP00000427015	0	0	0	0	0	0	0.9	0.555	0.953
CEBPB	JUN	9606.ENSP00000305422	9606.ENSP00000360266	0	0	0	0	0.145	0.128	0.9	0.665	0.971
CEBPB	CEBPD	9606.ENSP00000305422	9606.ENSP00000386165	0	0	0	0.773	0.412	0.458	0.9	0.841	0.971
CEBPB	IL6	9606.ENSP00000305422	9606.ENSP00000385675	0	0	0	0	0.088	0	0.9	0.829	0.983
CENPF	PPP2CB	9606.ENSP00000355922	9606.ENSP00000221138	0	0	0	0	0	0	0.9	0	0.9
CENPF	DLGAP5	9606.ENSP00000355922	9606.ENSP00000247191	0	0	0	0	0.932	0	0	0.477	0.963
CENPF	KIF11	9606.ENSP00000355922	9606.ENSP00000260731	0	0	0	0	0.926	0	0	0.548	0.965
CENPF	PPP2R5A	9606.ENSP00000355922	9606.ENSP00000261461	0	0	0	0	0	0	0.9	0.191	0.915
CENPF	NDC80	9606.ENSP00000355922	9606.ENSP00000261597	0	0	0	0	0.909	0	0.9	0.635	0.996
CENPF	MELK	9606.ENSP00000355922	9606.ENSP00000298048	0	0	0	0	0.874	0	0	0.427	0.924
CENPF	TPX2	9606.ENSP00000355922	9606.ENSP00000300403	0	0	0	0	0.891	0	0	0.51	0.944
CENPF	SKA3	9606.ENSP00000355922	9606.ENSP00000319417	0	0	0	0	0.588	0	0.9	0.448	0.975
CENPF	NDEL1	9606.ENSP00000355922	9606.ENSP00000333982	0	0	0	0	0.053	0.391	0.9	0.64	0.976
CENPF	RRM2	9606.ENSP00000355922	9606.ENSP00000353770	0	0	0	0	0.915	0	0	0.423	0.948
CENPF	KIF4A	9606.ENSP00000355922	9606.ENSP00000363524	0	0	0	0	0.837	0	0	0.423	0.902
CENPF	HMMR	9606.ENSP00000355922	9606.ENSP00000377492	0	0	0	0	0.88	0	0	0.409	0.926
CENPF	CKAP2	9606.ENSP00000355922	9606.ENSP00000367276	0	0	0	0	0.918	0	0	0.19	0.931
CENPF	PTTG1	9606.ENSP00000355922	9606.ENSP00000377536	0	0	0	0	0.856	0	0	0.592	0.939
CENPF	PBK	9606.ENSP00000355922	9606.ENSP00000428489	0	0	0	0	0.917	0	0	0.42	0.95
CENPF	KIF20A	9606.ENSP00000355922	9606.ENSP00000378356	0	0	0	0	0.927	0	0	0.477	0.96
CENPF	MKI67	9606.ENSP00000355922	9606.ENSP00000357643	0	0	0	0	0.931	0	0	0.473	0.962
CENPF	TTK	9606.ENSP00000355922	9606.ENSP00000358813	0	0	0	0	0.932	0	0	0.474	0.962
CENPF	NEK2	9606.ENSP00000355922	9606.ENSP00000355966	0	0	0	0	0.893	0	0	0.675	0.963
CENPF	CEP55	9606.ENSP00000355922	9606.ENSP00000360540	0	0	0	0	0.934	0	0	0.53	0.967
CENPF	NUSAP1	9606.ENSP00000355922	9606.ENSP00000453403	0	0	0	0	0.95	0	0	0.49	0.973
CENPF	CENPK	9606.ENSP00000355922	9606.ENSP00000379911	0	0	0	0	0.545	0	0.9	0.477	0.974
CENPF	TOP2A	9606.ENSP00000355922	9606.ENSP00000411532	0	0	0	0	0.963	0	0	0.566	0.983
CENPK	PPP2CB	9606.ENSP00000379911	9606.ENSP00000221138	0	0	0	0	0	0	0.9	0	0.9
CENPK	PPP2R5A	9606.ENSP00000379911	9606.ENSP00000261461	0	0	0	0	0	0	0.9	0.048	0.9
CENPK	NDC80	9606.ENSP00000379911	9606.ENSP00000261597	0	0	0	0	0.596	0	0.9	0.441	0.975
CENPK	HIST1H2BD	9606.ENSP00000379911	9606.ENSP00000289316	0	0	0	0	0.059	0	0.9	0	0.901
CENPK	H2AFZ	9606.ENSP00000379911	9606.ENSP00000296417	0	0	0	0	0.171	0	0.9	0	0.913
CENPK	NDEL1	9606.ENSP00000379911	9606.ENSP00000333982	0	0	0	0	0.059	0	0.9	0.153	0.913
CENPK	CENPW	9606.ENSP00000379911	9606.ENSP00000357308	0	0	0	0	0.285	0	0.9	0.738	0.979
CENPK	HIST2H2BE	9606.ENSP00000379911	9606.ENSP00000358151	0	0	0	0	0	0	0.9	0.138	0.91
CENPW	HIST1H2BD	9606.ENSP00000357308	9606.ENSP00000289316	0	0	0	0	0	0	0.9	0.132	0.909
CENPW	H2AFZ	9606.ENSP00000357308	9606.ENSP00000296417	0	0	0	0	0.295	0	0.9	0.087	0.93
CENPW	HIST2H2BE	9606.ENSP00000357308	9606.ENSP00000358151	0	0	0	0	0	0	0.9	0.267	0.923
CEP55	DLGAP5	9606.ENSP00000360540	9606.ENSP00000247191	0	0	0	0	0.937	0	0	0.473	0.965
CEP55	KIF11	9606.ENSP00000360540	9606.ENSP00000260731	0	0	0	0	0.957	0.085	0	0.428	0.975
CEP55	NDC80	9606.ENSP00000360540	9606.ENSP00000261597	0	0	0	0	0.91	0	0	0.268	0.932
CEP55	MELK	9606.ENSP00000360540	9606.ENSP00000298048	0	0	0	0	0.909	0	0	0.389	0.942
CEP55	RRM2	9606.ENSP00000360540	9606.ENSP00000353770	0	0	0	0	0.92	0	0	0.473	0.956
CEP55	NEK2	9606.ENSP00000360540	9606.ENSP00000355966	0	0	0	0	0.87	0	0	0.408	0.919
CEP55	MKI67	9606.ENSP00000360540	9606.ENSP00000357643	0	0	0	0	0.916	0	0	0.519	0.958
CEP55	TTK	9606.ENSP00000360540	9606.ENSP00000358813	0	0	0	0	0.942	0	0	0.373	0.962
CEP55	CKAP2	9606.ENSP00000360540	9606.ENSP00000367276	0	0	0	0	0.871	0	0	0.254	0.9
CEP55	PTTG1	9606.ENSP00000360540	9606.ENSP00000377536	0	0	0	0	0.831	0	0	0.473	0.907
CEP55	KIF4A	9606.ENSP00000360540	9606.ENSP00000363524	0	0	0	0	0.825	0.085	0	0.508	0.914
CEP55	HMMR	9606.ENSP00000360540	9606.ENSP00000377492	0	0	0	0	0.907	0	0	0.258	0.928
CEP55	PBK	9606.ENSP00000360540	9606.ENSP00000428489	0	0	0	0	0.924	0	0	0.45	0.956
CEP55	TOP2A	9606.ENSP00000360540	9606.ENSP00000411532	0	0	0	0	0.937	0	0	0.439	0.963
CEP55	KIF20A	9606.ENSP00000360540	9606.ENSP00000378356	0	0	0	0	0.915	0.177	0	0.56	0.966
CEP55	NUSAP1	9606.ENSP00000360540	9606.ENSP00000453403	0	0	0	0	0.957	0	0	0.474	0.976
CEP89	PLK4	9606.ENSP00000306105	9606.ENSP00000270861	0	0	0	0	0.082	0	0.9	0.366	0.936
CEP89	NEK2	9606.ENSP00000306105	9606.ENSP00000355966	0	0	0	0	0	0	0.9	0.152	0.911
CEP89	CETN2	9606.ENSP00000306105	9606.ENSP00000359300	0	0	0	0	0	0	0.9	0.267	0.923
CEP89	RPGRIP1L	9606.ENSP00000306105	9606.ENSP00000369257	0	0	0	0	0.062	0	0.9	0.333	0.932
CEP89	NPHP1	9606.ENSP00000306105	9606.ENSP00000313169	0	0	0	0	0.061	0	0.9	0.357	0.934
CEP89	TMEM67	9606.ENSP00000306105	9606.ENSP00000389998	0	0	0	0	0	0	0.9	0.503	0.948
CEP89	KIF24	9606.ENSP00000306105	9606.ENSP00000368464	0	0	0	0	0	0	0.9	0.607	0.959
CEP89	CEP97	9606.ENSP00000306105	9606.ENSP00000342510	0	0	0	0	0.05	0	0.9	0.626	0.961
CEP97	PLK4	9606.ENSP00000342510	9606.ENSP00000270861	0	0	0	0	0.051	0.186	0.9	0.626	0.967
CEP97	NPHP1	9606.ENSP00000342510	9606.ENSP00000313169	0	0	0	0	0	0	0.9	0.228	0.919
CEP97	RPGRIP1L	9606.ENSP00000342510	9606.ENSP00000369257	0	0	0	0	0.061	0	0.9	0.22	0.92
CEP97	NEK2	9606.ENSP00000342510	9606.ENSP00000355966	0	0	0	0	0.061	0	0.9	0.39	0.937
CEP97	TMEM67	9606.ENSP00000342510	9606.ENSP00000389998	0	0	0	0	0.063	0	0.9	0.4	0.938
CEP97	CETN2	9606.ENSP00000342510	9606.ENSP00000359300	0	0	0	0	0	0.053	0.9	0.504	0.949
CEP97	KIF24	9606.ENSP00000342510	9606.ENSP00000368464	0	0	0	0	0.063	0.362	0.9	0.724	0.981
CERS2	UGT8	9606.ENSP00000271688	9606.ENSP00000311648	0	0	0	0	0.064	0	0.9	0.312	0.93
CETN2	RCOR1	9606.ENSP00000359300	9606.ENSP00000262241	0	0	0	0	0	0	0.9	0	0.9
CETN2	PLK4	9606.ENSP00000359300	9606.ENSP00000270861	0	0	0	0	0.05	0.061	0.9	0.724	0.972
CETN2	TPX2	9606.ENSP00000359300	9606.ENSP00000300403	0	0	0	0	0	0	0.9	0.199	0.916
CETN2	NPHP1	9606.ENSP00000359300	9606.ENSP00000313169	0	0	0	0	0	0	0.9	0.468	0.944
CETN2	NEK2	9606.ENSP00000359300	9606.ENSP00000355966	0	0	0	0	0.064	0	0.9	0.387	0.937
CETN2	PIAS3	9606.ENSP00000359300	9606.ENSP00000376765	0	0	0	0	0.061	0	0.9	0.048	0.902
CETN2	HMMR	9606.ENSP00000359300	9606.ENSP00000377492	0	0	0	0	0	0	0.9	0.146	0.91
CETN2	RPGRIP1L	9606.ENSP00000359300	9606.ENSP00000369257	0	0	0	0	0	0	0.9	0.173	0.913
CETN2	KIF24	9606.ENSP00000359300	9606.ENSP00000368464	0	0	0	0	0.062	0.1	0.9	0.252	0.928
CETN2	TMEM67	9606.ENSP00000359300	9606.ENSP00000389998	0	0	0	0	0	0	0.9	0.321	0.929
CFB	CFH	9606.ENSP00000416561	9606.ENSP00000356399	0	0	0	0.543	0.158	0	0.9	0.866	0.946
CFB	CFI	9606.ENSP00000416561	9606.ENSP00000378130	0	0	0	0	0.132	0	0.9	0.83	0.983
CFH	FHR2	9606.ENSP00000356399	9606.ENSP00000356385	0	0	0	0.909	0.078	0.943	0	0.726	0.949
CFH	CFI	9606.ENSP00000356399	9606.ENSP00000378130	0	0	0	0	0.119	0.87	0.9	0.939	0.999
CFP	PGLYRP1	9606.ENSP00000247153	9606.ENSP00000008938	0	0	0	0	0.098	0	0.9	0.131	0.914
CFP	NFKB1	9606.ENSP00000247153	9606.ENSP00000226574	0	0	0	0	0.061	0.076	0.9	0	0.905
CFP	LTF	9606.ENSP00000247153	9606.ENSP00000231751	0	0	0	0	0.06	0	0.9	0	0.901
CFP	GGH	9606.ENSP00000247153	9606.ENSP00000260118	0	0	0	0	0	0	0.9	0	0.9
CFP	THSD7B	9606.ENSP00000247153	9606.ENSP00000272643	0	0	0	0.571	0	0	0.9	0.067	0.901
CFP	CHIT1	9606.ENSP00000247153	9606.ENSP00000356198	0	0	0	0	0.07	0	0.9	0.049	0.903
CFP	LCN2	9606.ENSP00000247153	9606.ENSP00000362108	0	0	0	0	0	0	0.9	0.074	0.903
CFP	SEMA5A	9606.ENSP00000247153	9606.ENSP00000371936	0	0	0	0.684	0	0.084	0.9	0.045	0.904
CFP	DEFA4	9606.ENSP00000247153	9606.ENSP00000297435	0	0	0	0	0.088	0	0.9	0.073	0.908
CFP	LRG1	9606.ENSP00000247153	9606.ENSP00000302621	0	0	0	0	0.095	0.09	0.9	0	0.91
CFP	ORM1	9606.ENSP00000247153	9606.ENSP00000259396	0	0	0	0	0	0	0.9	0.138	0.91
CFP	THBS2	9606.ENSP00000247153	9606.ENSP00000355751	0	0	0	0.644	0	0	0.9	0.515	0.917
CGN	PRKCZ	9606.ENSP00000271636	9606.ENSP00000367830	0	0	0	0	0.076	0	0.9	0.217	0.921
CGN	TJP1	9606.ENSP00000271636	9606.ENSP00000281537	0	0	0	0	0.094	0.588	0	0.841	0.935
CHD3	SNAI1	9606.ENSP00000369716	9606.ENSP00000244050	0	0	0	0	0	0	0.9	0.227	0.919
CHD3	RCOR1	9606.ENSP00000369716	9606.ENSP00000262241	0	0	0	0	0.068	0.317	0.9	0.369	0.954
CHD3	HIST1H2BD	9606.ENSP00000369716	9606.ENSP00000289316	0	0	0	0	0	0.128	0.9	0.056	0.91
CHD3	H2AFZ	9606.ENSP00000369716	9606.ENSP00000296417	0	0	0	0	0.062	0.185	0.9	0.311	0.94
CHD3	HIST3H2A	9606.ENSP00000369716	9606.ENSP00000355656	0	0	0	0	0	0.185	0.9	0.068	0.917
CHD3	HIST2H2BE	9606.ENSP00000369716	9606.ENSP00000358151	0	0	0	0	0	0.128	0.9	0.334	0.936
CHD3	JUN	9606.ENSP00000369716	9606.ENSP00000360266	0	0	0	0	0.06	0.439	0.9	0.066	0.944
CHIT1	PGLYRP1	9606.ENSP00000356198	9606.ENSP00000008938	0	0	0	0	0.077	0	0.9	0.25	0.924
CHIT1	NFKB1	9606.ENSP00000356198	9606.ENSP00000226574	0	0	0	0	0	0	0.9	0.057	0.901
CHIT1	LTF	9606.ENSP00000356198	9606.ENSP00000231751	0	0	0	0	0.076	0	0.9	0.091	0.908
CHIT1	ORM1	9606.ENSP00000356198	9606.ENSP00000259396	0	0	0	0	0.095	0	0.9	0	0.905
CHIT1	GGH	9606.ENSP00000356198	9606.ENSP00000260118	0	0	0	0	0	0	0.9	0.134	0.909
CHIT1	DEFA4	9606.ENSP00000356198	9606.ENSP00000297435	0	0	0	0	0.065	0	0.9	0.05	0.903
CHIT1	LRG1	9606.ENSP00000356198	9606.ENSP00000302621	0	0	0	0	0	0	0.9	0.074	0.903
CHIT1	LCN2	9606.ENSP00000356198	9606.ENSP00000362108	0	0	0	0	0.061	0	0.9	0.144	0.912
CHN1	RHOV	9606.ENSP00000386741	9606.ENSP00000220507	0	0	0	0	0	0.096	0.9	0.09	0.91
CHN1	RHOB	9606.ENSP00000386741	9606.ENSP00000272233	0	0	0	0	0	0.096	0.9	0.173	0.918
CHN1	RHOJ	9606.ENSP00000386741	9606.ENSP00000316729	0	0	0	0	0	0.096	0.9	0.09	0.91
CHN1	RAC1	9606.ENSP00000386741	9606.ENSP00000348461	0	0	0	0	0.062	0.526	0.9	0.428	0.971
CHN1	RHOU	9606.ENSP00000386741	9606.ENSP00000355652	0	0	0	0	0	0.096	0.9	0.172	0.918
CHN1	RHOBTB2	9606.ENSP00000386741	9606.ENSP00000427926	0	0	0	0	0.061	0.096	0.9	0.09	0.912
CHP1	LYVE1	9606.ENSP00000335632	9606.ENSP00000256178	0	0	0	0	0	0	0.9	0	0.9
CHP1	HMMR	9606.ENSP00000335632	9606.ENSP00000377492	0	0	0	0	0	0	0.9	0	0.9
CHP1	HYAL2	9606.ENSP00000335632	9606.ENSP00000401853	0	0	0	0	0	0	0.9	0.042	0.9
CHRM3	F2RL3	9606.ENSP00000255380	9606.ENSP00000248076	0	0	0	0.575	0	0	0.9	0	0.9
CHRM3	PROK2	9606.ENSP00000255380	9606.ENSP00000295619	0	0	0	0	0	0	0.9	0	0.9
CHRM3	FFAR2	9606.ENSP00000255380	9606.ENSP00000473159	0	0	0	0	0	0	0.9	0	0.9
CHRM3	F2RL2	9606.ENSP00000255380	9606.ENSP00000296641	0	0	0	0	0	0	0.9	0.056	0.901
CHRM3	GPR4	9606.ENSP00000255380	9606.ENSP00000319744	0	0	0	0	0	0	0.9	0.086	0.904
CHRM3	GRK5	9606.ENSP00000255380	9606.ENSP00000376609	0	0	0	0	0	0	0.9	0.085	0.904
CHRM3	HTR2B	9606.ENSP00000255380	9606.ENSP00000258400	0	0	0	0.606	0.052	0	0.9	0.194	0.907
CHRM3	NTS	9606.ENSP00000255380	9606.ENSP00000256010	0	0	0	0	0.061	0	0.9	0.105	0.908
CHRM3	CYSLTR1	9606.ENSP00000255380	9606.ENSP00000478492	0	0	0	0	0	0	0.9	0.137	0.91
CHRM3	HRH1	9606.ENSP00000255380	9606.ENSP00000380247	0	0	0	0.727	0.062	0	0.9	0.357	0.911
CHRM3	LPAR1	9606.ENSP00000255380	9606.ENSP00000363553	0	0	0	0	0	0	0.9	0.158	0.912
CHRM3	PLCB4	9606.ENSP00000255380	9606.ENSP00000367762	0	0	0	0	0.084	0	0.9	0.132	0.913
CHRM3	HTR2A	9606.ENSP00000255380	9606.ENSP00000437737	0	0	0	0.627	0.081	0	0.9	0.318	0.914
CHRM3	EDNRB	9606.ENSP00000255380	9606.ENSP00000366416	0	0	0	0.551	0.084	0	0.9	0.382	0.919
CHRM3	TACR1	9606.ENSP00000255380	9606.ENSP00000303522	0	0	0	0.595	0	0	0.9	0.542	0.921
CHST6	OGN	9606.ENSP00000328983	9606.ENSP00000262551	0	0	0	0	0	0	0.9	0.146	0.91
CHST6	PRELP	9606.ENSP00000328983	9606.ENSP00000343924	0	0	0	0	0	0	0.9	0	0.9
CILP	IGF1	9606.ENSP00000261883	9606.ENSP00000302665	0	0	0	0	0.104	0	0.9	0.259	0.927
CISH	KLHL41	9606.ENSP00000409346	9606.ENSP00000284669	0	0	0	0	0	0	0.9	0.092	0.905
CISH	KLHL3	9606.ENSP00000409346	9606.ENSP00000312397	0	0	0	0	0	0	0.9	0.053	0.901
CISH	SOCS3	9606.ENSP00000409346	9606.ENSP00000330341	0	0	0	0.754	0.098	0	0.9	0.897	0.926
CISH	ZBTB16	9606.ENSP00000409346	9606.ENSP00000338157	0	0	0	0	0	0	0.9	0.08	0.904
CISH	NEURL2	9606.ENSP00000409346	9606.ENSP00000361596	0	0	0	0	0	0	0.9	0.544	0.952
CISH	STAT4	9606.ENSP00000409346	9606.ENSP00000376134	0	0	0	0	0	0.106	0.8	0.616	0.925
CISH	FBXO15	9606.ENSP00000409346	9606.ENSP00000393154	0	0	0	0	0	0	0.9	0	0.9
CISH	KLHL13	9606.ENSP00000409346	9606.ENSP00000443191	0	0	0	0	0	0	0.9	0.056	0.901
CISH	FBXO32	9606.ENSP00000409346	9606.ENSP00000428205	0	0	0	0	0	0	0.9	0.116	0.907
CISH	GHR	9606.ENSP00000409346	9606.ENSP00000483403	0	0	0	0	0.061	0.454	0.9	0.473	0.969
CITED2	EPAS1	9606.ENSP00000444198	9606.ENSP00000263734	0	0	0	0	0	0	0.9	0.31	0.928
CITED2	HIF3A	9606.ENSP00000444198	9606.ENSP00000366898	0	0	0	0	0	0	0.9	0.173	0.913
CITED2	TFAP2A	9606.ENSP00000444198	9606.ENSP00000368924	0	0	0	0	0	0.441	0.9	0.537	0.971
CITED2	NR1H3	9606.ENSP00000444198	9606.ENSP00000477707	0	0	0	0	0	0	0.9	0	0.9
CKAP2	DLGAP5	9606.ENSP00000367276	9606.ENSP00000247191	0	0	0	0	0.941	0	0	0.216	0.952
CKAP2	KIF11	9606.ENSP00000367276	9606.ENSP00000260731	0	0	0	0	0.957	0	0	0.075	0.958
CKAP2	NDC80	9606.ENSP00000367276	9606.ENSP00000261597	0	0	0	0	0.956	0	0	0.138	0.961
CKAP2	MKI67	9606.ENSP00000367276	9606.ENSP00000357643	0	0	0	0	0.926	0	0	0.097	0.931
CKAP2	TTK	9606.ENSP00000367276	9606.ENSP00000358813	0	0	0	0	0.957	0	0	0.054	0.957
CKAP2	KIF20A	9606.ENSP00000367276	9606.ENSP00000378356	0	0	0	0	0.895	0	0	0.246	0.917
CKAP2	TOP2A	9606.ENSP00000367276	9606.ENSP00000411532	0	0	0	0	0.933	0	0	0.133	0.94
CKAP2	NUSAP1	9606.ENSP00000367276	9606.ENSP00000453403	0	0	0	0	0.929	0	0	0.344	0.951
CLCA2	CLCA4	9606.ENSP00000359596	9606.ENSP00000359594	0	0	0	0.916	0.088	0	0.9	0.677	0.91
CLCN6	FN1	9606.ENSP00000234488	9606.ENSP00000346839	0	0	0	0	0	0	0.9	0.044	0.9
CLCN6	KIAA1549	9606.ENSP00000234488	9606.ENSP00000416040	0	0	0	0	0	0	0.9	0.582	0.956
CLDN1	CLDN18	9606.ENSP00000295522	9606.ENSP00000183605	0	0	0	0.852	0.063	0	0.9	0.534	0.909
CLDN1	CLDN16	9606.ENSP00000295522	9606.ENSP00000264734	0	0	0	0.702	0.061	0	0.9	0.656	0.92
CLDN1	CLDN5	9606.ENSP00000295522	9606.ENSP00000385477	0	0	0	0.924	0.063	0	0.9	0.782	0.908
CLDN1	CLDN8	9606.ENSP00000295522	9606.ENSP00000382783	0	0	0	0.906	0.063	0	0.9	0.8	0.909
CLDN1	CLDN4	9606.ENSP00000295522	9606.ENSP00000409544	0	0	0	0.941	0.108	0	0.9	0.839	0.911
CLDN1	CLDN2	9606.ENSP00000295522	9606.ENSP00000441283	0	0	0	0.884	0.099	0	0.9	0.827	0.914
CLDN16	CLDN18	9606.ENSP00000264734	9606.ENSP00000183605	0	0	0	0.61	0	0	0.9	0.522	0.919
CLDN16	CLDN4	9606.ENSP00000264734	9606.ENSP00000409544	0	0	0	0.689	0	0	0.9	0.63	0.919
CLDN16	CLDN5	9606.ENSP00000264734	9606.ENSP00000385477	0	0	0	0.604	0	0	0.9	0.632	0.924
CLDN16	CLDN2	9606.ENSP00000264734	9606.ENSP00000441283	0	0	0	0.623	0	0	0.9	0.726	0.926
CLDN16	CLDN8	9606.ENSP00000264734	9606.ENSP00000382783	0	0	0	0.637	0.061	0	0.9	0.699	0.926
CLDN18	CLDN8	9606.ENSP00000183605	9606.ENSP00000382783	0	0	0	0.787	0	0	0.9	0.508	0.91
CLDN18	CLDN4	9606.ENSP00000183605	9606.ENSP00000409544	0	0	0	0.834	0	0	0.9	0.677	0.911
CLDN18	CLDN2	9606.ENSP00000183605	9606.ENSP00000441283	0	0	0	0.745	0	0	0.9	0.572	0.914
CLDN18	CLDN5	9606.ENSP00000183605	9606.ENSP00000385477	0	0	0	0.755	0.061	0	0.9	0.681	0.918
CLDN2	TJP1	9606.ENSP00000441283	9606.ENSP00000281537	0	0	0	0	0	0.47	0	0.88	0.934
CLDN2	CLDN8	9606.ENSP00000441283	9606.ENSP00000382783	0	0	0	0.86	0.062	0	0.9	0.77	0.912
CLDN2	CLDN5	9606.ENSP00000441283	9606.ENSP00000385477	0	0	0	0.855	0.061	0	0.9	0.778	0.912
CLDN2	CLDN4	9606.ENSP00000441283	9606.ENSP00000409544	0	0	0	0.909	0.069	0	0.9	0.859	0.91
CLDN4	CLDN8	9606.ENSP00000409544	9606.ENSP00000382783	0	0	0	0.928	0.106	0	0.9	0.902	0.912
CLDN4	CLDN5	9606.ENSP00000409544	9606.ENSP00000385477	0	0	0	0.944	0	0	0.9	0.806	0.904
CLDN5	TJP1	9606.ENSP00000385477	9606.ENSP00000281537	0	0	0	0	0.061	0.44	0	0.9	0.943
CLDN5	CLDN8	9606.ENSP00000385477	9606.ENSP00000382783	0	0	0	0.905	0	0	0.9	0.656	0.906
CLEC12A	SLC2A3	9606.ENSP00000347916	9606.ENSP00000075120	0	0	0	0	0	0	0.9	0	0.9
CLEC12A	MLEC	9606.ENSP00000347916	9606.ENSP00000228506	0	0	0	0	0	0	0.9	0	0.9
CLEC12A	SLC11A1	9606.ENSP00000347916	9606.ENSP00000233202	0	0	0	0	0.184	0	0.9	0	0.914
CLEC12A	SNAP25	9606.ENSP00000347916	9606.ENSP00000254976	0	0	0	0	0	0	0.9	0	0.9
CLEC12A	ITGAV	9606.ENSP00000347916	9606.ENSP00000261023	0	0	0	0	0	0	0.9	0.043	0.9
CLEC12A	SLC27A2	9606.ENSP00000347916	9606.ENSP00000267842	0	0	0	0	0	0	0.9	0.082	0.904
CLEC12A	MS4A3	9606.ENSP00000347916	9606.ENSP00000278865	0	0	0	0	0.179	0	0.9	0.046	0.914
CLEC12A	SLCO4C1	9606.ENSP00000347916	9606.ENSP00000309741	0	0	0	0	0.076	0	0.9	0	0.903
CLEC12A	PTPRB	9606.ENSP00000347916	9606.ENSP00000334928	0	0	0	0	0.062	0	0.9	0	0.902
CLEC12A	MMP25	9606.ENSP00000347916	9606.ENSP00000337816	0	0	0	0	0.098	0	0.9	0	0.905
CLEC12A	PLD1	9606.ENSP00000347916	9606.ENSP00000342793	0	0	0	0	0.057	0	0.9	0	0.901
CLEC12A	FCAR	9606.ENSP00000347916	9606.ENSP00000347714	0	0	0	0	0.098	0	0.9	0.091	0.91
CLEC12A	SLC2A5	9606.ENSP00000347916	9606.ENSP00000366641	0	0	0	0	0.06	0	0.9	0	0.901
CLEC12A	LILRB2	9606.ENSP00000347916	9606.ENSP00000375629	0	0	0	0	0.335	0	0.9	0	0.93
CLU	LTF	9606.ENSP00000315130	9606.ENSP00000231751	0	0	0	0	0.061	0.294	0.9	0.422	0.956
CLU	TGFB3	9606.ENSP00000315130	9606.ENSP00000238682	0	0	0	0	0	0	0.9	0.121	0.908
CLU	ORM1	9606.ENSP00000315130	9606.ENSP00000259396	0	0	0	0	0	0	0.9	0.327	0.929
CLU	IGF1	9606.ENSP00000315130	9606.ENSP00000302665	0	0	0	0	0	0	0.9	0.656	0.964
CLU	SCCPDH	9606.ENSP00000315130	9606.ENSP00000355467	0	0	0	0	0	0	0.9	0	0.9
CLU	VEGFC	9606.ENSP00000315130	9606.ENSP00000480043	0	0	0	0	0	0	0.9	0.083	0.904
CLU	FN1	9606.ENSP00000315130	9606.ENSP00000346839	0	0	0	0	0	0	0.9	0.474	0.945
CLU	SERPINA1	9606.ENSP00000315130	9606.ENSP00000416066	0	0	0	0	0.061	0	0.9	0.528	0.951
CLU	VEGFA	9606.ENSP00000315130	9606.ENSP00000478570	0	0	0	0	0	0.379	0.9	0.44	0.962
CNIH3	MCFD2	9606.ENSP00000272133	9606.ENSP00000386651	0	0	0	0	0	0	0.9	0	0.9
CNIH3	SERPINA1	9606.ENSP00000272133	9606.ENSP00000416066	0	0	0	0	0.061	0	0.9	0	0.902
CNIH3	GRIA3	9606.ENSP00000272133	9606.ENSP00000481554	0	0	0	0	0.062	0.132	0.72	0.641	0.907
CNIH3	SEC24D	9606.ENSP00000272133	9606.ENSP00000280551	0	0	0	0	0	0.129	0.9	0.244	0.928
CNIH3	GRIA1	9606.ENSP00000272133	9606.ENSP00000428994	0	0	0	0	0.077	0.132	0.9	0.412	0.946
CNTN3	GPIHBP1	9606.ENSP00000263665	9606.ENSP00000480053	0	0	0	0	0.098	0	0.9	0	0.905
CNTN3	CNTN4	9606.ENSP00000263665	9606.ENSP00000380602	0	0	0	0.972	0.118	0	0.9	0.608	0.909
CNTN3	THY1	9606.ENSP00000263665	9606.ENSP00000284240	0	0	0	0	0.158	0	0.9	0	0.912
CNTN4	THY1	9606.ENSP00000380602	9606.ENSP00000284240	0	0	0	0	0.089	0	0.9	0	0.905
CNTN4	GPIHBP1	9606.ENSP00000380602	9606.ENSP00000480053	0	0	0	0	0.077	0	0.9	0	0.903
CNTN6	NOTCH1	9606.ENSP00000407822	9606.ENSP00000277541	0	0	0	0	0	0	0.9	0.666	0.965
COL10A1	COL1A1	9606.ENSP00000327368	9606.ENSP00000225964	0	0	0.436	0.752	0.109	0	0.9	0.746	0.931
COL10A1	COL21A1	9606.ENSP00000327368	9606.ENSP00000244728	0	0	0.348	0.731	0.06	0	0.9	0.167	0.913
COL10A1	COL6A3	9606.ENSP00000327368	9606.ENSP00000295550	0	0	0	0.68	0.061	0	0.9	0.249	0.908
COL10A1	COL14A1	9606.ENSP00000327368	9606.ENSP00000297848	0	0	0	0.653	0.049	0	0.9	0.283	0.909
COL10A1	COL6A2	9606.ENSP00000327368	9606.ENSP00000300527	0	0	0	0.7	0.06	0	0.9	0.128	0.904
COL10A1	COL3A1	9606.ENSP00000327368	9606.ENSP00000304408	0	0	0.435	0.758	0.084	0	0.9	0.461	0.923
COL10A1	P4HA3	9606.ENSP00000327368	9606.ENSP00000401749	0	0	0	0	0	0	0.9	0	0.9
COL10A1	COL18A1	9606.ENSP00000327368	9606.ENSP00000347665	0	0	0	0.729	0	0	0.9	0.122	0.902
COL10A1	COL15A1	9606.ENSP00000327368	9606.ENSP00000364140	0	0	0	0.689	0	0	0.9	0.213	0.905
COL10A1	COL28A1	9606.ENSP00000327368	9606.ENSP00000382356	0	0	0.239	0.746	0	0	0.9	0.125	0.907
COL10A1	COL6A1	9606.ENSP00000327368	9606.ENSP00000355180	0	0	0	0.69	0.055	0	0.9	0.323	0.91
COL10A1	COL24A1	9606.ENSP00000327368	9606.ENSP00000359603	0	0	0.319	0.733	0.055	0	0.9	0.266	0.914
COL10A1	COL4A4	9606.ENSP00000327368	9606.ENSP00000379866	0	0	0.419	0.737	0.061	0	0.9	0.169	0.915
COL10A1	COL5A1	9606.ENSP00000327368	9606.ENSP00000360882	0	0	0.411	0.772	0.061	0	0.9	0.375	0.917
COL10A1	COL5A2	9606.ENSP00000327368	9606.ENSP00000364000	0	0	0.442	0.726	0.096	0	0.9	0.416	0.925
COL10A1	COLGALT2	9606.ENSP00000327368	9606.ENSP00000354960	0	0	0	0	0	0.308	0.9	0.069	0.929
COL14A1	COL1A1	9606.ENSP00000297848	9606.ENSP00000225964	0	0	0	0.556	0.218	0	0.9	0.542	0.937
COL14A1	COL21A1	9606.ENSP00000297848	9606.ENSP00000244728	0	0	0	0.714	0.118	0	0.9	0.4	0.917
COL14A1	MMP13	9606.ENSP00000297848	9606.ENSP00000260302	0	0	0	0	0	0	0.9	0.231	0.919
COL14A1	COL6A3	9606.ENSP00000297848	9606.ENSP00000295550	0	0	0	0.577	0.157	0	0.9	0.569	0.932
COL14A1	COLGALT2	9606.ENSP00000297848	9606.ENSP00000354960	0	0	0	0	0.06	0	0.9	0.05	0.902
COL14A1	COL24A1	9606.ENSP00000297848	9606.ENSP00000359603	0	0	0	0.548	0.063	0	0.9	0.319	0.915
COL14A1	COL4A4	9606.ENSP00000297848	9606.ENSP00000379866	0	0	0	0.549	0.061	0	0.9	0.387	0.918
COL14A1	COL18A1	9606.ENSP00000297848	9606.ENSP00000347665	0	0	0	0.555	0.113	0	0.9	0.301	0.918
COL14A1	COL28A1	9606.ENSP00000297848	9606.ENSP00000382356	0	0	0	0.57	0.061	0.063	0.9	0.367	0.918
COL14A1	P4HA3	9606.ENSP00000297848	9606.ENSP00000401749	0	0	0	0	0.052	0	0.9	0.225	0.92
COL14A1	COL6A2	9606.ENSP00000297848	9606.ENSP00000300527	0	0	0	0.585	0.17	0	0.9	0.558	0.932
COL14A1	COL6A1	9606.ENSP00000297848	9606.ENSP00000355180	0	0	0	0.579	0.152	0	0.9	0.596	0.933
COL14A1	COL5A2	9606.ENSP00000297848	9606.ENSP00000364000	0	0	0	0.551	0.153	0	0.9	0.561	0.933
COL14A1	COL15A1	9606.ENSP00000297848	9606.ENSP00000364140	0	0	0	0.56	0.171	0	0.9	0.595	0.935
COL14A1	COL5A1	9606.ENSP00000297848	9606.ENSP00000360882	0	0	0	0.552	0.163	0	0.9	0.612	0.936
COL14A1	COL3A1	9606.ENSP00000297848	9606.ENSP00000304408	0	0	0	0.56	0.243	0	0.9	0.582	0.94
COL15A1	COL1A1	9606.ENSP00000364140	9606.ENSP00000225964	0	0	0	0.575	0.234	0	0.9	0.593	0.939
COL15A1	COL21A1	9606.ENSP00000364140	9606.ENSP00000244728	0	0	0	0.603	0.055	0	0.9	0.344	0.913
COL15A1	MMP7	9606.ENSP00000364140	9606.ENSP00000260227	0	0	0	0	0.062	0	0.9	0.135	0.911
COL15A1	MMP13	9606.ENSP00000364140	9606.ENSP00000260302	0	0	0	0	0.061	0	0.9	0.14	0.912
COL15A1	COL6A3	9606.ENSP00000364140	9606.ENSP00000295550	0	0	0	0.558	0.293	0	0.9	0.549	0.943
COL15A1	MMP3	9606.ENSP00000364140	9606.ENSP00000299855	0	0	0	0	0.116	0	0.9	0.253	0.928
COL15A1	COL6A2	9606.ENSP00000364140	9606.ENSP00000300527	0	0	0	0.583	0.2	0	0.9	0.538	0.934
COL15A1	COL3A1	9606.ENSP00000364140	9606.ENSP00000304408	0	0	0	0.573	0.302	0	0.9	0.636	0.946
COL15A1	COL18A1	9606.ENSP00000364140	9606.ENSP00000347665	0	0	0	0.814	0.075	0	0.9	0.806	0.917
COL15A1	COLGALT2	9606.ENSP00000364140	9606.ENSP00000354960	0	0	0	0	0.061	0	0.9	0.057	0.903
COL15A1	COL6A1	9606.ENSP00000364140	9606.ENSP00000355180	0	0	0	0.583	0.177	0	0.9	0.591	0.934
COL15A1	COL24A1	9606.ENSP00000364140	9606.ENSP00000359603	0	0	0	0.569	0.061	0	0.9	0.104	0.904
COL15A1	COL5A1	9606.ENSP00000364140	9606.ENSP00000360882	0	0	0	0.588	0.228	0	0.9	0.621	0.939
COL15A1	COL5A2	9606.ENSP00000364140	9606.ENSP00000364000	0	0	0	0.568	0.171	0	0.9	0.603	0.935
COL15A1	COL28A1	9606.ENSP00000364140	9606.ENSP00000382356	0	0	0	0.586	0.062	0	0.9	0.27	0.911
COL15A1	P4HA3	9606.ENSP00000364140	9606.ENSP00000401749	0	0	0	0	0.066	0	0.9	0.152	0.913
COL15A1	COL4A4	9606.ENSP00000364140	9606.ENSP00000379866	0	0	0	0.571	0.062	0	0.9	0.426	0.919
COL18A1	MMP2	9606.ENSP00000347665	9606.ENSP00000219070	0	0	0	0	0.19	0.379	0.9	0.736	0.985
COL18A1	COL1A1	9606.ENSP00000347665	9606.ENSP00000225964	0	0	0	0.616	0.159	0	0.9	0.44	0.926
COL18A1	COL21A1	9606.ENSP00000347665	9606.ENSP00000244728	0	0	0	0.633	0.055	0	0.9	0.244	0.909
COL18A1	MMP7	9606.ENSP00000347665	9606.ENSP00000260227	0	0	0	0	0.061	0	0.9	0.421	0.94
COL18A1	MMP13	9606.ENSP00000347665	9606.ENSP00000260302	0	0	0	0	0.061	0	0.9	0.257	0.924
COL18A1	ITGAV	9606.ENSP00000347665	9606.ENSP00000261023	0	0	0	0	0.078	0	0.9	0.266	0.926
COL18A1	CTSK	9606.ENSP00000347665	9606.ENSP00000271651	0	0	0	0	0.077	0	0.9	0.111	0.91
COL18A1	COL6A3	9606.ENSP00000347665	9606.ENSP00000295550	0	0	0	0.561	0.084	0	0.9	0.35	0.918
COL18A1	MMP3	9606.ENSP00000347665	9606.ENSP00000299855	0	0	0	0	0.061	0	0.9	0.423	0.941
COL18A1	COL6A2	9606.ENSP00000347665	9606.ENSP00000300527	0	0	0	0.596	0.317	0	0.9	0.533	0.943
COL18A1	COL3A1	9606.ENSP00000347665	9606.ENSP00000304408	0	0	0	0.618	0.118	0	0.9	0.385	0.92
COL18A1	COLGALT2	9606.ENSP00000347665	9606.ENSP00000354960	0	0	0	0	0.052	0	0.9	0.057	0.902
COL18A1	P4HA3	9606.ENSP00000347665	9606.ENSP00000401749	0	0	0	0	0.066	0	0.9	0.049	0.903
COL18A1	COL24A1	9606.ENSP00000347665	9606.ENSP00000359603	0	0	0	0.591	0.055	0	0.9	0.125	0.905
COL18A1	COL28A1	9606.ENSP00000347665	9606.ENSP00000382356	0	0	0	0.618	0.056	0	0.9	0.198	0.907
COL18A1	COL4A4	9606.ENSP00000347665	9606.ENSP00000379866	0	0	0	0.597	0.058	0	0.9	0.38	0.915
COL18A1	COL5A2	9606.ENSP00000347665	9606.ENSP00000364000	0	0	0	0.598	0.144	0	0.9	0.411	0.924
COL18A1	COL5A1	9606.ENSP00000347665	9606.ENSP00000360882	0	0	0	0.613	0.165	0	0.9	0.441	0.927
COL18A1	MMP12	9606.ENSP00000347665	9606.ENSP00000458585	0	0	0	0	0.061	0	0.9	0.31	0.929
COL18A1	COL6A1	9606.ENSP00000347665	9606.ENSP00000355180	0	0	0	0.591	0.229	0	0.9	0.444	0.933
COL1A1	TLL1	9606.ENSP00000225964	9606.ENSP00000061240	0	0	0	0	0	0.13	0.9	0.193	0.923
COL1A1	MMP2	9606.ENSP00000225964	9606.ENSP00000219070	0	0	0	0	0.89	0.379	0	0.6	0.97
COL1A1	COLGALT2	9606.ENSP00000225964	9606.ENSP00000354960	0	0	0	0	0.061	0.136	0.9	0.056	0.913
COL1A1	COL24A1	9606.ENSP00000225964	9606.ENSP00000359603	0	0	0.285	0.801	0	0	0.9	0.487	0.913
COL1A1	COL4A4	9606.ENSP00000225964	9606.ENSP00000379866	0	0	0.387	0.733	0.061	0	0.9	0.475	0.922
COL1A1	COL21A1	9606.ENSP00000225964	9606.ENSP00000244728	0	0	0.345	0.652	0.076	0	0.9	0.352	0.923
COL1A1	COL28A1	9606.ENSP00000225964	9606.ENSP00000382356	0	0	0.216	0.635	0.061	0.063	0.9	0.528	0.927
COL1A1	ITGAV	9606.ENSP00000225964	9606.ENSP00000261023	0	0	0	0	0.097	0	0.9	0.33	0.934
COL1A1	P4HA3	9606.ENSP00000225964	9606.ENSP00000401749	0	0	0	0	0.087	0	0.9	0.479	0.948
COL1A1	ITGA2	9606.ENSP00000225964	9606.ENSP00000296585	0	0	0	0	0.069	0.379	0.9	0.423	0.962
COL1A1	COL6A3	9606.ENSP00000225964	9606.ENSP00000295550	0	0	0	0.574	0.77	0	0.9	0.677	0.982
COL1A1	COL5A1	9606.ENSP00000225964	9606.ENSP00000360882	0	0	0.42	0.85	0.772	0.361	0.9	0.774	0.986
COL1A1	COL6A2	9606.ENSP00000225964	9606.ENSP00000300527	0	0	0	0.602	0.868	0	0.9	0.614	0.989
COL1A1	COL6A1	9606.ENSP00000225964	9606.ENSP00000355180	0	0	0	0.596	0.923	0	0.9	0.693	0.994
COL1A1	COL5A2	9606.ENSP00000225964	9606.ENSP00000364000	0	0	0.444	0.949	0.945	0	0.9	0.76	0.994
COL1A1	COL3A1	9606.ENSP00000225964	9606.ENSP00000304408	0	0	0.439	0.951	0.944	0	0.9	0.901	0.994
COL21A1	COLGALT2	9606.ENSP00000244728	9606.ENSP00000354960	0	0	0	0	0	0	0.9	0	0.9
COL21A1	P4HA3	9606.ENSP00000244728	9606.ENSP00000401749	0	0	0	0	0.052	0	0.9	0.058	0.902
COL21A1	COL28A1	9606.ENSP00000244728	9606.ENSP00000382356	0	0	0	0.623	0.061	0.063	0.9	0.041	0.904
COL21A1	COL6A2	9606.ENSP00000244728	9606.ENSP00000300527	0	0	0	0.616	0.068	0	0.9	0.285	0.912
COL21A1	COL6A3	9606.ENSP00000244728	9606.ENSP00000295550	0	0	0	0.637	0.064	0	0.9	0.395	0.915
COL21A1	COL4A4	9606.ENSP00000244728	9606.ENSP00000379866	0	0	0.264	0.651	0	0	0.9	0.354	0.918
COL21A1	COL6A1	9606.ENSP00000244728	9606.ENSP00000355180	0	0	0	0.621	0.095	0	0.9	0.415	0.919
COL21A1	COL24A1	9606.ENSP00000244728	9606.ENSP00000359603	0	0	0.235	0.636	0.05	0	0.9	0.386	0.92
COL21A1	COL3A1	9606.ENSP00000244728	9606.ENSP00000304408	0	0	0.255	0.657	0.099	0	0.9	0.302	0.921
COL21A1	COL5A1	9606.ENSP00000244728	9606.ENSP00000360882	0	0	0.318	0.645	0.084	0	0.9	0.369	0.924
COL21A1	COL5A2	9606.ENSP00000244728	9606.ENSP00000364000	0	0	0.314	0.632	0.098	0	0.9	0.493	0.93
COL24A1	TLL1	9606.ENSP00000359603	9606.ENSP00000061240	0	0	0	0	0.062	0.064	0.9	0.099	0.91
COL24A1	COL6A3	9606.ENSP00000359603	9606.ENSP00000295550	0	0	0	0.556	0.062	0	0.9	0.321	0.914
COL24A1	COL6A2	9606.ENSP00000359603	9606.ENSP00000300527	0	0	0	0.592	0.061	0	0.9	0.174	0.907
COL24A1	COL3A1	9606.ENSP00000359603	9606.ENSP00000304408	0	0	0.317	0.803	0.061	0	0.9	0.379	0.914
COL24A1	COLGALT2	9606.ENSP00000359603	9606.ENSP00000354960	0	0	0	0	0.061	0	0.9	0	0.902
COL24A1	COL6A1	9606.ENSP00000359603	9606.ENSP00000355180	0	0	0	0.602	0.062	0	0.9	0.258	0.911
COL24A1	P4HA3	9606.ENSP00000359603	9606.ENSP00000401749	0	0	0	0	0.061	0	0.9	0.058	0.903
COL24A1	COL28A1	9606.ENSP00000359603	9606.ENSP00000382356	0	0	0	0.633	0.061	0.063	0.9	0.056	0.904
COL24A1	COL4A4	9606.ENSP00000359603	9606.ENSP00000379866	0	0	0.315	0.665	0.05	0	0.9	0.338	0.919
COL24A1	COL5A2	9606.ENSP00000359603	9606.ENSP00000364000	0	0	0.36	0.777	0.062	0	0.9	0.64	0.922
COL24A1	COL5A1	9606.ENSP00000359603	9606.ENSP00000360882	0	0	0.271	0.765	0.061	0	0.9	0.724	0.923
COL28A1	COL6A3	9606.ENSP00000382356	9606.ENSP00000295550	0	0	0	0.614	0.064	0.063	0.9	0.323	0.915
COL28A1	COL6A2	9606.ENSP00000382356	9606.ENSP00000300527	0	0	0	0.679	0.062	0.063	0.9	0.282	0.912
COL28A1	COL3A1	9606.ENSP00000382356	9606.ENSP00000304408	0	0	0.229	0.638	0.062	0.063	0.9	0.22	0.917
COL28A1	COLGALT2	9606.ENSP00000382356	9606.ENSP00000354960	0	0	0	0	0	0	0.9	0	0.9
COL28A1	COL6A1	9606.ENSP00000382356	9606.ENSP00000355180	0	0	0	0.66	0.064	0.063	0.9	0.247	0.911
COL28A1	COL5A1	9606.ENSP00000382356	9606.ENSP00000360882	0	0	0	0.648	0.062	0.063	0.9	0.41	0.917
COL28A1	COL5A2	9606.ENSP00000382356	9606.ENSP00000364000	0	0	0.26	0.621	0.062	0.063	0.9	0.199	0.918
COL28A1	COL4A4	9606.ENSP00000382356	9606.ENSP00000379866	0	0	0.239	0.625	0	0.063	0.9	0.344	0.92
COL28A1	P4HA3	9606.ENSP00000382356	9606.ENSP00000401749	0	0	0	0	0.055	0	0.9	0.062	0.903
COL3A1	TLL1	9606.ENSP00000304408	9606.ENSP00000061240	0	0	0	0	0.07	0.093	0.9	0.119	0.915
COL3A1	ITGAV	9606.ENSP00000304408	9606.ENSP00000261023	0	0	0	0	0.098	0	0.9	0.333	0.934
COL3A1	COL6A3	9606.ENSP00000304408	9606.ENSP00000295550	0	0	0	0.571	0.802	0	0.9	0.72	0.985
COL3A1	ITGA2	9606.ENSP00000304408	9606.ENSP00000296585	0	0	0	0	0.061	0.379	0.9	0.348	0.956
COL3A1	COL6A2	9606.ENSP00000304408	9606.ENSP00000300527	0	0	0	0.597	0.602	0	0.9	0.668	0.969
COL3A1	COLGALT2	9606.ENSP00000304408	9606.ENSP00000354960	0	0	0	0	0.061	0	0.9	0.056	0.903
COL3A1	POSTN	9606.ENSP00000304408	9606.ENSP00000369071	0	0	0	0	0.798	0	0	0.561	0.907
COL3A1	COL4A4	9606.ENSP00000304408	9606.ENSP00000379866	0	0	0.392	0.728	0.061	0	0.9	0.455	0.922
COL3A1	P4HA3	9606.ENSP00000304408	9606.ENSP00000401749	0	0	0	0	0.109	0	0.9	0.295	0.931
COL3A1	FBN1	9606.ENSP00000304408	9606.ENSP00000325527	0	0	0	0	0.857	0.063	0	0.68	0.953
COL3A1	COL5A1	9606.ENSP00000304408	9606.ENSP00000360882	0	0	0.401	0.841	0.642	0	0.9	0.803	0.969
COL3A1	COL6A1	9606.ENSP00000304408	9606.ENSP00000355180	0	0	0	0.602	0.892	0	0.9	0.711	0.991
COL3A1	COL5A2	9606.ENSP00000304408	9606.ENSP00000364000	0	0	0.444	0.931	0.933	0	0.9	0.807	0.993
COL4A4	ITGAV	9606.ENSP00000379866	9606.ENSP00000261023	0	0	0	0	0.085	0	0.9	0.228	0.923
COL4A4	COL6A3	9606.ENSP00000379866	9606.ENSP00000295550	0	0	0	0.556	0.061	0	0.9	0.373	0.917
COL4A4	ITGA2	9606.ENSP00000379866	9606.ENSP00000296585	0	0	0	0	0	0	0.9	0.179	0.914
COL4A4	COL6A2	9606.ENSP00000379866	9606.ENSP00000300527	0	0	0	0.595	0.064	0	0.9	0.372	0.916
COL4A4	COLGALT2	9606.ENSP00000379866	9606.ENSP00000354960	0	0	0	0	0	0	0.9	0.049	0.9
COL4A4	COL6A1	9606.ENSP00000379866	9606.ENSP00000355180	0	0	0	0.595	0.077	0	0.9	0.517	0.923
COL4A4	COL5A1	9606.ENSP00000379866	9606.ENSP00000360882	0	0	0.347	0.686	0.061	0	0.9	0.523	0.925
COL4A4	COL5A2	9606.ENSP00000379866	9606.ENSP00000364000	0	0	0.408	0.714	0.061	0	0.9	0.493	0.924
COL4A4	NCAM1	9606.ENSP00000379866	9606.ENSP00000480132	0	0	0	0	0	0	0.9	0.041	0.9
COL4A4	P4HA3	9606.ENSP00000379866	9606.ENSP00000401749	0	0	0	0	0.052	0	0.9	0.062	0.903
COL5A1	TLL1	9606.ENSP00000360882	9606.ENSP00000061240	0	0	0	0	0.062	0.093	0.9	0.098	0.912
COL5A1	ITGAV	9606.ENSP00000360882	9606.ENSP00000261023	0	0	0	0	0.108	0	0.9	0.253	0.927
COL5A1	COL6A3	9606.ENSP00000360882	9606.ENSP00000295550	0	0	0	0.561	0.492	0.361	0.9	0.653	0.974
COL5A1	COL6A2	9606.ENSP00000360882	9606.ENSP00000300527	0	0	0	0.624	0.84	0.361	0.9	0.675	0.991
COL5A1	COLGALT2	9606.ENSP00000360882	9606.ENSP00000354960	0	0	0	0	0	0	0.9	0.056	0.901
COL5A1	COL6A1	9606.ENSP00000360882	9606.ENSP00000355180	0	0	0	0.606	0.77	0.361	0.9	0.711	0.988
COL5A1	P4HA3	9606.ENSP00000360882	9606.ENSP00000401749	0	0	0	0	0.075	0	0.9	0.258	0.925
COL5A1	COL5A2	9606.ENSP00000360882	9606.ENSP00000364000	0	0	0.421	0.838	0.674	0	0.9	0.823	0.972
COL5A2	TLL1	9606.ENSP00000364000	9606.ENSP00000061240	0	0	0	0	0.065	0.093	0.9	0.139	0.917
COL5A2	ITGAV	9606.ENSP00000364000	9606.ENSP00000261023	0	0	0	0	0.155	0	0.9	0.29	0.934
COL5A2	COL6A3	9606.ENSP00000364000	9606.ENSP00000295550	0	0	0	0.561	0.597	0	0.9	0.727	0.971
COL5A2	COL6A2	9606.ENSP00000364000	9606.ENSP00000300527	0	0	0	0.592	0.369	0	0.9	0.614	0.95
COL5A2	COLGALT2	9606.ENSP00000364000	9606.ENSP00000354960	0	0	0	0	0	0	0.9	0.056	0.901
COL5A2	COL6A1	9606.ENSP00000364000	9606.ENSP00000355180	0	0	0	0.591	0.519	0	0.9	0.643	0.962
COL5A2	P4HA3	9606.ENSP00000364000	9606.ENSP00000401749	0	0	0	0	0.092	0	0.9	0.112	0.912
COL6A1	ITGAV	9606.ENSP00000355180	9606.ENSP00000261023	0	0	0	0	0.088	0	0.9	0.284	0.929
COL6A1	COL6A3	9606.ENSP00000355180	9606.ENSP00000295550	0	0	0	0.66	0.862	0	0.9	0.928	0.99
COL6A1	ITGA2	9606.ENSP00000355180	9606.ENSP00000296585	0	0	0	0	0.06	0	0.9	0.245	0.922
COL6A1	COL6A2	9606.ENSP00000355180	9606.ENSP00000300527	0	0	0	0.828	0.965	0	0.9	0.942	0.996
COL6A1	COLGALT2	9606.ENSP00000355180	9606.ENSP00000354960	0	0	0	0	0.076	0	0.9	0	0.903
COL6A1	NCAM1	9606.ENSP00000355180	9606.ENSP00000480132	0	0	0	0	0	0	0.9	0.086	0.904
COL6A1	P4HA3	9606.ENSP00000355180	9606.ENSP00000401749	0	0	0	0	0.052	0	0.9	0.181	0.915
COL6A2	ITGAV	9606.ENSP00000300527	9606.ENSP00000261023	0	0	0	0	0.07	0	0.9	0.181	0.917
COL6A2	COL6A3	9606.ENSP00000300527	9606.ENSP00000295550	0	0	0	0.657	0.851	0	0.9	0.936	0.989
COL6A2	ITGA2	9606.ENSP00000300527	9606.ENSP00000296585	0	0	0	0	0.059	0	0.9	0.18	0.916
COL6A2	P4HA3	9606.ENSP00000300527	9606.ENSP00000401749	0	0	0	0	0.052	0	0.9	0.058	0.902
COL6A2	NCAM1	9606.ENSP00000300527	9606.ENSP00000480132	0	0	0	0	0.061	0	0.9	0.096	0.907
COL6A2	COLGALT2	9606.ENSP00000300527	9606.ENSP00000354960	0	0	0	0	0.062	0.123	0.9	0.042	0.91
COL6A3	ITGAV	9606.ENSP00000295550	9606.ENSP00000261023	0	0	0	0	0.062	0	0.9	0.139	0.912
COL6A3	COLGALT2	9606.ENSP00000295550	9606.ENSP00000354960	0	0	0	0	0	0	0.9	0.055	0.901
COL6A3	NCAM1	9606.ENSP00000295550	9606.ENSP00000480132	0	0	0	0	0.061	0	0.9	0.119	0.91
COL6A3	ITGA2	9606.ENSP00000295550	9606.ENSP00000296585	0	0	0	0.542	0.061	0	0.9	0.229	0.91
COL6A3	P4HA3	9606.ENSP00000295550	9606.ENSP00000401749	0	0	0	0	0.079	0	0.9	0.253	0.925
COMP	ITGAV	9606.ENSP00000222271	9606.ENSP00000261023	0	0	0	0	0	0.17	0.9	0.089	0.917
COMP	MATN3	9606.ENSP00000222271	9606.ENSP00000383894	0	0	0	0	0	0.432	0.9	0.734	0.983
CP	SERPIND1	9606.ENSP00000264613	9606.ENSP00000215727	0	0	0	0	0.104	0	0.9	0.168	0.919
CP	MPO	9606.ENSP00000264613	9606.ENSP00000225275	0	0	0	0	0.049	0.87	0	0.586	0.944
CP	WFS1	9606.ENSP00000264613	9606.ENSP00000226760	0	0	0	0	0	0	0.9	0	0.9
CP	EVA1A	9606.ENSP00000264613	9606.ENSP00000233712	0	0	0	0	0.061	0	0.9	0	0.902
CP	IGFBP5	9606.ENSP00000264613	9606.ENSP00000233813	0	0	0	0	0.069	0	0.9	0	0.902
CP	STC2	9606.ENSP00000264613	9606.ENSP00000265087	0	0	0	0	0	0	0.9	0	0.9
CP	MATN3	9606.ENSP00000264613	9606.ENSP00000383894	0	0	0	0	0	0	0.9	0	0.9
CP	CYR61	9606.ENSP00000264613	9606.ENSP00000398736	0	0	0	0	0	0	0.9	0.041	0.9
CP	LTBP1	9606.ENSP00000264613	9606.ENSP00000386043	0	0	0	0	0.062	0	0.9	0.041	0.902
CP	TNC	9606.ENSP00000264613	9606.ENSP00000265131	0	0	0	0	0.083	0	0.9	0	0.904
CP	PCSK9	9606.ENSP00000264613	9606.ENSP00000303208	0	0	0	0	0.061	0	0.9	0.084	0.906
CP	FBN1	9606.ENSP00000264613	9606.ENSP00000325527	0	0	0	0	0.061	0	0.9	0.104	0.908
CP	GOLM1	9606.ENSP00000264613	9606.ENSP00000373364	0	0	0	0	0	0	0.9	0.189	0.915
CP	SPP1	9606.ENSP00000264613	9606.ENSP00000378517	0	0	0	0	0.088	0	0.9	0.246	0.925
CP	FN1	9606.ENSP00000264613	9606.ENSP00000346839	0	0	0	0	0.082	0	0.9	0.39	0.939
CP	IL6	9606.ENSP00000264613	9606.ENSP00000385675	0	0	0	0	0	0	0.9	0.513	0.949
CP	TF	9606.ENSP00000264613	9606.ENSP00000385834	0	0	0	0	0.181	0	0.9	0.636	0.967
CP	SERPINA1	9606.ENSP00000264613	9606.ENSP00000416066	0	0	0	0	0.118	0	0.9	0.801	0.981
CRABP2	RARB	9606.ENSP00000482841	9606.ENSP00000332296	0	0	0	0	0	0.064	0.9	0.655	0.964
CREG1	UNC13D	9606.ENSP00000359540	9606.ENSP00000207549	0	0	0	0	0	0	0.9	0	0.9
CREG1	MPO	9606.ENSP00000359540	9606.ENSP00000225275	0	0	0	0	0	0	0.9	0	0.9
CREG1	PRTN3	9606.ENSP00000359540	9606.ENSP00000234347	0	0	0	0	0	0	0.9	0	0.9
CREG1	GGH	9606.ENSP00000359540	9606.ENSP00000260118	0	0	0	0	0.061	0	0.9	0.086	0.906
CREG1	SERPINB3	9606.ENSP00000359540	9606.ENSP00000283752	0	0	0	0	0	0	0.9	0.05	0.9
CREG1	RNASE3	9606.ENSP00000359540	9606.ENSP00000302324	0	0	0	0	0	0	0.9	0	0.9
CREG1	PRDX6	9606.ENSP00000359540	9606.ENSP00000342026	0	0	0	0	0	0	0.9	0.05	0.9
CREG1	PADI2	9606.ENSP00000359540	9606.ENSP00000364635	0	0	0	0	0	0	0.9	0.058	0.901
CRLF1	IL27	9606.ENSP00000376188	9606.ENSP00000349365	0	0	0	0	0	0	0.9	0.422	0.939
CROT	SLC27A2	9606.ENSP00000413575	9606.ENSP00000267842	0	0	0	0	0.062	0	0.9	0.35	0.933
CSF2RA	IL3RA	9606.ENSP00000394227	9606.ENSP00000327890	0	0	0	0.768	0.1	0	0.9	0.742	0.922
CSF2RA	GAB2	9606.ENSP00000394227	9606.ENSP00000354952	0	0	0	0	0	0	0.9	0.048	0.9
CSF2RA	PRKACB	9606.ENSP00000394227	9606.ENSP00000359719	0	0	0	0	0	0	0.9	0.083	0.904
CSF2RA	SFTPD	9606.ENSP00000394227	9606.ENSP00000361366	0	0	0	0	0.057	0	0.9	0.233	0.921
CSF2RA	PIK3CD	9606.ENSP00000394227	9606.ENSP00000366563	0	0	0	0	0.084	0	0.9	0	0.904
CSF2RA	INPP5D	9606.ENSP00000394227	9606.ENSP00000405338	0	0	0	0	0.088	0	0.9	0.083	0.909
CSGALNACT1	CSPG5	9606.ENSP00000411816	9606.ENSP00000373244	0	0	0	0	0	0	0.9	0.042	0.9
CSPG5	XYLT1	9606.ENSP00000373244	9606.ENSP00000261381	0	0	0	0	0.061	0	0.9	0	0.902
CSPG5	GPC6	9606.ENSP00000373244	9606.ENSP00000366246	0	0	0	0	0	0	0.9	0.265	0.923
CTH	GOT1	9606.ENSP00000359976	9606.ENSP00000359539	0	0	0	0	0.08	0	0.9	0.359	0.935
CTH	TST	9606.ENSP00000359976	9606.ENSP00000385828	0.219	0.128	0	0	0.064	0	0.9	0.752	0.981
CTHRC1	FZD5	9606.ENSP00000330523	9606.ENSP00000354607	0	0	0	0	0	0	0.9	0.126	0.908
CTHRC1	ROR2	9606.ENSP00000330523	9606.ENSP00000364860	0	0	0	0	0.061	0	0.9	0.208	0.919
CTSK	MMP7	9606.ENSP00000271651	9606.ENSP00000260227	0	0.001	0	0	0.077	0	0.9	0.384	0.938
CTSK	MMP13	9606.ENSP00000271651	9606.ENSP00000260302	0	0	0	0	0.062	0	0.9	0.591	0.958
CTSK	SERPINB13	9606.ENSP00000271651	9606.ENSP00000341584	0	0	0	0	0	0.454	0.9	0.158	0.95
CXCL12	CXCL6	9606.ENSP00000379140	9606.ENSP00000226317	0	0	0	0	0	0.219	0.9	0.528	0.959
CXCL12	GABBR2	9606.ENSP00000379140	9606.ENSP00000259455	0	0	0	0	0	0	0.9	0.053	0.901
CXCL12	SSTR1	9606.ENSP00000379140	9606.ENSP00000267377	0	0	0	0	0.076	0.162	0.9	0.116	0.922
CXCL12	CXCL13	9606.ENSP00000379140	9606.ENSP00000286758	0	0	0	0	0.061	0	0.9	0.766	0.976
CXCL12	CXCR1	9606.ENSP00000379140	9606.ENSP00000295683	0	0	0	0	0	0.162	0.9	0.65	0.968
CXCL12	CXCL5	9606.ENSP00000379140	9606.ENSP00000296027	0	0	0	0	0	0	0.9	0.67	0.965
CXCL12	S1PR1	9606.ENSP00000379140	9606.ENSP00000305416	0	0	0	0	0.062	0	0.9	0.437	0.942
CXCL12	HTR1F	9606.ENSP00000379140	9606.ENSP00000322924	0	0	0	0	0	0.162	0.9	0	0.912
CXCL12	RAC1	9606.ENSP00000379140	9606.ENSP00000348461	0	0	0	0	0	0	0.9	0.287	0.925
CXCL12	SUCNR1	9606.ENSP00000379140	9606.ENSP00000355156	0	0	0	0	0.061	0	0.9	0.049	0.902
CXCL12	PRKACB	9606.ENSP00000379140	9606.ENSP00000359719	0	0	0	0	0	0	0.9	0	0.9
CXCL12	LPAR1	9606.ENSP00000379140	9606.ENSP00000363553	0	0	0	0	0.076	0.162	0.9	0.266	0.935
CXCL12	TAS2R50	9606.ENSP00000379140	9606.ENSP00000424040	0	0	0	0	0	0	0.9	0	0.9
CXCL12	VEGFA	9606.ENSP00000379140	9606.ENSP00000478570	0	0	0	0	0.061	0	0	0.904	0.906
CXCL12	HCAR1	9606.ENSP00000379140	9606.ENSP00000389255	0	0	0	0	0	0.162	0.9	0.121	0.919
CXCL12	ROBO1	9606.ENSP00000379140	9606.ENSP00000420321	0	0	0	0	0.065	0	0.9	0.291	0.927
CXCL12	SLIT2	9606.ENSP00000379140	9606.ENSP00000422591	0	0	0	0	0.12	0	0.9	0.412	0.943
CXCL13	CXCL6	9606.ENSP00000286758	9606.ENSP00000226317	0	0	0	0	0	0	0.9	0.543	0.952
CXCL13	GABBR2	9606.ENSP00000286758	9606.ENSP00000259455	0	0	0	0	0	0	0.9	0	0.9
CXCL13	SSTR1	9606.ENSP00000286758	9606.ENSP00000267377	0	0	0	0	0	0	0.9	0	0.9
CXCL13	LPAR1	9606.ENSP00000286758	9606.ENSP00000363553	0	0	0	0	0	0	0.9	0	0.9
CXCL13	HTR1F	9606.ENSP00000286758	9606.ENSP00000322924	0	0	0	0	0	0	0.9	0	0.9
CXCL13	TAS2R50	9606.ENSP00000286758	9606.ENSP00000424040	0	0	0	0	0	0	0.9	0	0.9
CXCL13	SUCNR1	9606.ENSP00000286758	9606.ENSP00000355156	0	0	0	0	0.062	0	0.9	0	0.902
CXCL13	HCAR1	9606.ENSP00000286758	9606.ENSP00000389255	0	0	0	0	0	0	0.9	0.073	0.903
CXCL13	S1PR1	9606.ENSP00000286758	9606.ENSP00000305416	0	0	0	0	0	0	0.9	0.438	0.941
CXCL13	CXCR1	9606.ENSP00000286758	9606.ENSP00000295683	0	0	0	0	0	0	0.9	0.543	0.952
CXCL13	CXCL5	9606.ENSP00000286758	9606.ENSP00000296027	0	0	0	0	0	0	0.9	0.654	0.964
CXCL5	CXCL6	9606.ENSP00000296027	9606.ENSP00000226317	0	0	0	0.974	0.233	0	0.9	0.8	0.921
CXCL5	GABBR2	9606.ENSP00000296027	9606.ENSP00000259455	0	0	0	0	0	0	0.9	0.046	0.9
CXCL5	SSTR1	9606.ENSP00000296027	9606.ENSP00000267377	0	0	0	0	0	0	0.9	0	0.9
CXCL5	CXCR1	9606.ENSP00000296027	9606.ENSP00000295683	0	0	0	0	0.085	0.313	0.9	0.776	0.984
CXCL5	HTR1F	9606.ENSP00000296027	9606.ENSP00000322924	0	0	0	0	0	0	0.9	0	0.9
CXCL5	TAS2R50	9606.ENSP00000296027	9606.ENSP00000424040	0	0	0	0	0	0	0.9	0	0.9
CXCL5	LPAR1	9606.ENSP00000296027	9606.ENSP00000363553	0	0	0	0	0	0	0.9	0.051	0.901
CXCL5	SUCNR1	9606.ENSP00000296027	9606.ENSP00000355156	0	0	0	0	0.052	0	0.9	0	0.901
CXCL5	HCAR1	9606.ENSP00000296027	9606.ENSP00000389255	0	0	0	0	0	0	0.9	0.075	0.903
CXCL5	S1PR1	9606.ENSP00000296027	9606.ENSP00000305416	0	0	0	0	0	0	0.9	0.105	0.906
CXCL6	LPAR1	9606.ENSP00000226317	9606.ENSP00000363553	0	0	0	0	0	0	0.9	0	0.9
CXCL6	SSTR1	9606.ENSP00000226317	9606.ENSP00000267377	0	0	0	0	0	0	0.9	0	0.9
CXCL6	S1PR1	9606.ENSP00000226317	9606.ENSP00000305416	0	0	0	0	0	0	0.9	0	0.9
CXCL6	GABBR2	9606.ENSP00000226317	9606.ENSP00000259455	0	0	0	0	0	0	0.9	0	0.9
CXCL6	HTR1F	9606.ENSP00000226317	9606.ENSP00000322924	0	0	0	0	0	0	0.9	0	0.9
CXCL6	TAS2R50	9606.ENSP00000226317	9606.ENSP00000424040	0	0	0	0	0	0	0.9	0	0.9
CXCL6	HCAR1	9606.ENSP00000226317	9606.ENSP00000389255	0	0	0	0	0	0	0.9	0.044	0.9
CXCL6	SUCNR1	9606.ENSP00000226317	9606.ENSP00000355156	0	0	0	0	0.052	0	0.9	0	0.901
CXCL6	CXCR1	9606.ENSP00000226317	9606.ENSP00000295683	0	0	0	0	0.062	0.294	0.9	0.871	0.99
CXCR1	GABBR2	9606.ENSP00000295683	9606.ENSP00000259455	0	0	0	0	0	0	0.9	0.041	0.9
CXCR1	SSTR1	9606.ENSP00000295683	9606.ENSP00000267377	0	0	0	0.759	0	0	0.9	0.078	0.9
CXCR1	HTR1F	9606.ENSP00000295683	9606.ENSP00000322924	0	0	0	0	0	0	0.9	0.05	0.9
CXCR1	TAS2R50	9606.ENSP00000295683	9606.ENSP00000424040	0	0	0	0	0	0	0.9	0	0.9
CXCR1	HCAR1	9606.ENSP00000295683	9606.ENSP00000389255	0	0	0	0.609	0	0	0.9	0.093	0.902
CXCR1	SUCNR1	9606.ENSP00000295683	9606.ENSP00000355156	0	0	0	0.692	0.076	0	0.9	0	0.903
CXCR1	LPAR1	9606.ENSP00000295683	9606.ENSP00000363553	0	0	0	0	0	0	0.9	0.08	0.904
CXCR1	S1PR1	9606.ENSP00000295683	9606.ENSP00000305416	0	0	0	0	0.063	0	0.9	0.118	0.91
CYP11B1	HSD17B2	9606.ENSP00000292427	9606.ENSP00000199936	0	0	0	0	0	0.064	0.9	0.431	0.942
CYP11B1	SRD5A2	9606.ENSP00000292427	9606.ENSP00000477587	0	0	0	0	0	0	0.9	0.394	0.936
CYP11B1	HSD17B6	9606.ENSP00000292427	9606.ENSP00000451406	0	0	0	0	0	0.064	0.9	0.725	0.972
CYP1A1	HSD17B2	9606.ENSP00000369050	9606.ENSP00000199936	0	0	0	0	0.064	0.064	0.9	0.35	0.935
CYP1A1	CYP3A5	9606.ENSP00000369050	9606.ENSP00000222982	0	0	0.443	0.616	0.129	0	0.9	0.776	0.946
CYP1A1	CYP4A11	9606.ENSP00000369050	9606.ENSP00000311095	0	0	0.442	0.575	0.116	0	0.9	0.6	0.942
CYP1A1	HSD17B6	9606.ENSP00000369050	9606.ENSP00000451406	0	0	0	0	0.062	0.064	0.9	0.43	0.943
CYP24A1	VDR	9606.ENSP00000216862	9606.ENSP00000447173	0	0	0	0	0	0.348	0	0.878	0.917
CYP2J2	CYP4F3	9606.ENSP00000360247	9606.ENSP00000221307	0	0	0.442	0.602	0.062	0	0.9	0.707	0.941
CYP2J2	CYP4A11	9606.ENSP00000360247	9606.ENSP00000311095	0	0	0.435	0.608	0.062	0	0.9	0.73	0.941
CYP3A5	HSD17B2	9606.ENSP00000222982	9606.ENSP00000199936	0	0	0	0	0.183	0.064	0.9	0.195	0.93
CYP3A5	HSD17B6	9606.ENSP00000222982	9606.ENSP00000451406	0	0	0	0	0.066	0.064	0.9	0.213	0.921
CYP3A5	CYP4A11	9606.ENSP00000222982	9606.ENSP00000311095	0	0	0.447	0.675	0.082	0	0.9	0.614	0.933
CYP4A11	CYP4F3	9606.ENSP00000311095	9606.ENSP00000221307	0	0	0.447	0.914	0	0	0.9	0.758	0.909
CYP51A1	MVD	9606.ENSP00000003100	9606.ENSP00000301012	0	0	0	0	0.755	0.082	0	0.734	0.935
CYP51A1	DHCR24	9606.ENSP00000003100	9606.ENSP00000360316	0	0	0	0	0.352	0	0.9	0.649	0.975
CYP51A1	NSDHL	9606.ENSP00000003100	9606.ENSP00000359297	0	0	0	0	0.665	0.692	0	0.869	0.985
CYP51A1	SC5D	9606.ENSP00000003100	9606.ENSP00000264027	0	0	0	0	0.753	0.692	0	0.87	0.989
CYP51A1	TM7SF2	9606.ENSP00000003100	9606.ENSP00000279263	0	0	0	0	0.224	0.457	0.9	0.793	0.99
CYP51A1	MSMO1	9606.ENSP00000003100	9606.ENSP00000261507	0	0	0	0	0.938	0.692	0	0.873	0.997
CYP51A1	LSS	9606.ENSP00000003100	9606.ENSP00000380837	0.041	0	0	0	0.826	0.692	0.9	0.869	0.999
CYR61	SERPIND1	9606.ENSP00000398736	9606.ENSP00000215727	0	0	0	0	0	0	0.9	0	0.9
CYR61	WFS1	9606.ENSP00000398736	9606.ENSP00000226760	0	0	0	0	0.087	0	0.9	0	0.904
CYR61	EVA1A	9606.ENSP00000398736	9606.ENSP00000233712	0	0	0	0	0.207	0	0.9	0.05	0.918
CYR61	IGFBP5	9606.ENSP00000398736	9606.ENSP00000233813	0	0	0	0	0.14	0	0.9	0.328	0.937
CYR61	ITGAV	9606.ENSP00000398736	9606.ENSP00000261023	0	0	0	0	0.098	0.379	0.9	0.21	0.949
CYR61	STC2	9606.ENSP00000398736	9606.ENSP00000265087	0	0	0	0	0.213	0	0.9	0.054	0.919
CYR61	TNC	9606.ENSP00000398736	9606.ENSP00000265131	0	0	0	0	0.166	0	0.9	0.141	0.922
CYR61	PCSK9	9606.ENSP00000398736	9606.ENSP00000303208	0	0	0	0	0.088	0	0.9	0.094	0.91
CYR61	FBN1	9606.ENSP00000398736	9606.ENSP00000325527	0	0	0	0	0.154	0	0.9	0.164	0.923
CYR61	FN1	9606.ENSP00000398736	9606.ENSP00000346839	0	0	0	0	0.295	0	0.9	0.455	0.958
CYR61	GOLM1	9606.ENSP00000398736	9606.ENSP00000373364	0	0	0	0	0.07	0	0.9	0	0.903
CYR61	SPP1	9606.ENSP00000398736	9606.ENSP00000378517	0	0	0	0	0.061	0	0.9	0.328	0.931
CYR61	MATN3	9606.ENSP00000398736	9606.ENSP00000383894	0	0	0	0	0.152	0	0.9	0	0.911
CYR61	IL6	9606.ENSP00000398736	9606.ENSP00000385675	0	0	0	0	0.101	0	0.9	0.388	0.94
CYR61	TF	9606.ENSP00000398736	9606.ENSP00000385834	0	0	0	0	0	0	0.9	0	0.9
CYR61	LTBP1	9606.ENSP00000398736	9606.ENSP00000386043	0	0	0	0	0.166	0	0.9	0.085	0.917
CYR61	SERPINA1	9606.ENSP00000398736	9606.ENSP00000416066	0	0	0	0	0	0	0.9	0	0.9
CYSLTR1	F2RL3	9606.ENSP00000478492	9606.ENSP00000248076	0	0	0	0.706	0.102	0	0.9	0	0.906
CYSLTR1	NTS	9606.ENSP00000478492	9606.ENSP00000256010	0	0	0	0	0	0	0.9	0.096	0.905
CYSLTR1	HTR2B	9606.ENSP00000478492	9606.ENSP00000258400	0	0	0	0	0	0	0.9	0.145	0.91
CYSLTR1	PROK2	9606.ENSP00000478492	9606.ENSP00000295619	0	0	0	0	0	0	0.9	0.047	0.9
CYSLTR1	F2RL2	9606.ENSP00000478492	9606.ENSP00000296641	0	0	0	0.718	0	0	0.9	0	0.9
CYSLTR1	TACR1	9606.ENSP00000478492	9606.ENSP00000303522	0	0	0	0.627	0	0	0.9	0.063	0.9
CYSLTR1	GPR4	9606.ENSP00000478492	9606.ENSP00000319744	0	0	0	0.701	0	0	0.9	0.19	0.904
CYSLTR1	LPAR1	9606.ENSP00000478492	9606.ENSP00000363553	0	0	0	0	0	0	0.9	0.043	0.9
CYSLTR1	EDNRB	9606.ENSP00000478492	9606.ENSP00000366416	0	0	0	0.575	0	0	0.9	0.052	0.9
CYSLTR1	PLCB4	9606.ENSP00000478492	9606.ENSP00000367762	0	0	0	0	0	0	0.9	0	0.9
CYSLTR1	GRK5	9606.ENSP00000478492	9606.ENSP00000376609	0	0	0	0	0	0	0.9	0	0.9
CYSLTR1	HRH1	9606.ENSP00000478492	9606.ENSP00000380247	0	0	0	0	0	0	0.9	0.211	0.917
CYSLTR1	HTR2A	9606.ENSP00000478492	9606.ENSP00000437737	0	0	0	0.573	0	0	0.9	0.067	0.901
CYSLTR1	FFAR2	9606.ENSP00000478492	9606.ENSP00000473159	0	0	0	0.66	0.098	0	0.9	0.046	0.906
DAB2	VAMP3	9606.ENSP00000313391	9606.ENSP00000054666	0	0	0	0	0.065	0	0.9	0	0.902
DAB2	TGFB3	9606.ENSP00000313391	9606.ENSP00000238682	0	0	0	0	0	0	0.9	0.107	0.906
DAB2	WNT5A	9606.ENSP00000313391	9606.ENSP00000264634	0	0	0	0	0.098	0	0.9	0.21	0.922
DAB2	EGFR	9606.ENSP00000313391	9606.ENSP00000275493	0	0	0	0	0.095	0.058	0.9	0.29	0.931
DAB2	TACR1	9606.ENSP00000313391	9606.ENSP00000303522	0	0	0	0	0	0	0.9	0	0.9
DAB2	SYT8	9606.ENSP00000313391	9606.ENSP00000371394	0	0	0	0	0	0	0.9	0	0.9
DAB2	SYNJ2	9606.ENSP00000313391	9606.ENSP00000347792	0	0	0	0	0.054	0	0.9	0.084	0.905
DAB2	KIAA0319	9606.ENSP00000313391	9606.ENSP00000367459	0	0	0	0	0.062	0	0.9	0.079	0.906
DAB2	TF	9606.ENSP00000313391	9606.ENSP00000385834	0	0	0	0	0.063	0	0.9	0.099	0.908
DAB2	FZD4	9606.ENSP00000313391	9606.ENSP00000434034	0	0	0	0	0.072	0	0.9	0.122	0.911
DAB2	DNM3	9606.ENSP00000313391	9606.ENSP00000356705	0	0	0	0	0.061	0	0.9	0.129	0.911
DAB2	REPS2	9606.ENSP00000313391	9606.ENSP00000349824	0	0	0	0	0.062	0	0.9	0.296	0.928
DAB2	SNX9	9606.ENSP00000313391	9606.ENSP00000376024	0	0	0	0	0.082	0	0.9	0.471	0.947
DAB2	NECAP1	9606.ENSP00000313391	9606.ENSP00000341737	0	0	0	0	0	0.404	0.9	0.318	0.955
DAB2	LDLR	9606.ENSP00000313391	9606.ENSP00000454071	0	0	0	0	0.063	0.391	0.9	0.665	0.978
DACH1	SIX1	9606.ENSP00000482245	9606.ENSP00000247182	0	0	0	0	0	0.478	0	0.856	0.921
DACH1	EYA1	9606.ENSP00000482245	9606.ENSP00000342626	0	0	0	0	0	0.78	0	0.853	0.966
DAPP1	ITPR3	9606.ENSP00000423602	9606.ENSP00000363435	0	0	0	0	0	0	0.9	0.091	0.905
DAPP1	PIK3CD	9606.ENSP00000423602	9606.ENSP00000366563	0	0	0	0	0.077	0	0.9	0.151	0.914
DAW1	SPAG6	9606.ENSP00000311899	9606.ENSP00000365811	0	0	0	0	0.813	0	0	0.51	0.904
DCTN6	HLA-DOB	9606.ENSP00000221114	9606.ENSP00000390020	0	0	0	0	0	0	0.9	0	0.9
DCTN6	KIF4A	9606.ENSP00000221114	9606.ENSP00000363524	0	0	0	0	0	0	0.9	0	0.9
DCTN6	PGR	9606.ENSP00000221114	9606.ENSP00000325120	0	0	0	0	0	0	0.9	0.058	0.901
DCTN6	DNAH6	9606.ENSP00000221114	9606.ENSP00000374045	0	0	0	0	0	0	0.9	0.052	0.901
DCTN6	DNAH3	9606.ENSP00000221114	9606.ENSP00000261383	0	0	0	0	0	0	0.9	0.052	0.901
DCTN6	KIF11	9606.ENSP00000221114	9606.ENSP00000260731	0	0	0	0	0	0	0.9	0.093	0.905
DCTN6	KIF20A	9606.ENSP00000221114	9606.ENSP00000378356	0	0	0	0	0	0	0.9	0.167	0.913
DCXR	SORD	9606.ENSP00000303356	9606.ENSP00000267814	0	0	0	0	0.099	0	0.9	0.171	0.918
DDIT3	XBP1	9606.ENSP00000448665	9606.ENSP00000216037	0	0	0	0	0	0	0.8	0.88	0.975
DDIT4	TP63	9606.ENSP00000307305	9606.ENSP00000264731	0	0	0	0	0	0	0.9	0.342	0.931
DEFA4	PGLYRP1	9606.ENSP00000297435	9606.ENSP00000008938	0	0	0	0	0.542	0	0.9	0.297	0.964
DEFA4	NFKB1	9606.ENSP00000297435	9606.ENSP00000226574	0	0	0	0	0	0	0.9	0	0.9
DEFA4	LTF	9606.ENSP00000297435	9606.ENSP00000231751	0	0	0	0	0.284	0	0.9	0.526	0.963
DEFA4	ORM1	9606.ENSP00000297435	9606.ENSP00000259396	0	0	0	0	0.077	0	0.9	0.088	0.908
DEFA4	GGH	9606.ENSP00000297435	9606.ENSP00000260118	0	0	0	0	0	0	0.9	0	0.9
DEFA4	DEFB124	9606.ENSP00000297435	9606.ENSP00000326309	0	0	0	0	0	0	0.9	0.081	0.904
DEFA4	LRG1	9606.ENSP00000297435	9606.ENSP00000302621	0	0	0	0	0.062	0	0.9	0.111	0.909
DEFA4	LCN2	9606.ENSP00000297435	9606.ENSP00000362108	0	0	0	0	0.213	0	0.9	0.311	0.941
DES	TNNC1	9606.ENSP00000363071	9606.ENSP00000232975	0	0	0	0	0.119	0	0.9	0.21	0.924
DES	TNNT2	9606.ENSP00000363071	9606.ENSP00000236918	0	0	0	0	0.08	0	0.9	0.396	0.939
DES	TMOD1	9606.ENSP00000363071	9606.ENSP00000259365	0	0	0	0	0.078	0	0.9	0.102	0.909
DES	TPM2	9606.ENSP00000363071	9606.ENSP00000367542	0	0	0	0	0.156	0	0.9	0.058	0.913
DHCR24	MSMO1	9606.ENSP00000360316	9606.ENSP00000261507	0.043	0	0	0	0.283	0	0.9	0.642	0.972
DHCR24	SC5D	9606.ENSP00000360316	9606.ENSP00000264027	0.043	0	0	0	0.116	0	0.9	0.764	0.977
DHCR24	TM7SF2	9606.ENSP00000360316	9606.ENSP00000279263	0	0	0	0	0.103	0	0.9	0.72	0.972
DHCR24	LIPA	9606.ENSP00000360316	9606.ENSP00000337354	0	0	0	0	0.06	0	0.9	0.102	0.908
DHCR24	DHCR7	9606.ENSP00000360316	9606.ENSP00000347717	0	0	0	0	0.381	0	0.9	0.836	0.988
DHCR24	EBP	9606.ENSP00000360316	9606.ENSP00000417052	0	0	0	0	0.097	0	0.9	0.56	0.956
DHCR24	LSS	9606.ENSP00000360316	9606.ENSP00000380837	0	0	0	0	0.393	0	0.9	0.669	0.978
DHCR7	MSMO1	9606.ENSP00000347717	9606.ENSP00000261507	0	0	0	0	0.52	0.313	0	0.73	0.903
DHCR7	SC5D	9606.ENSP00000347717	9606.ENSP00000264027	0	0	0	0	0.149	0.333	0.9	0.772	0.985
DHCR7	LIPA	9606.ENSP00000347717	9606.ENSP00000337354	0	0	0	0	0.062	0.063	0.9	0.268	0.927
DHCR7	NSDHL	9606.ENSP00000347717	9606.ENSP00000359297	0	0	0	0	0.806	0.268	0	0.695	0.953
DHCR7	LSS	9606.ENSP00000347717	9606.ENSP00000380837	0	0	0	0	0.851	0	0	0.748	0.961
DLG2	HOMER2	9606.ENSP00000365272	9606.ENSP00000305632	0	0	0	0	0.059	0.164	0.9	0.22	0.93
DLG2	GRIA1	9606.ENSP00000365272	9606.ENSP00000428994	0	0	0	0	0.174	0.798	0	0.646	0.935
DLG2	GRIN2A	9606.ENSP00000365272	9606.ENSP00000379818	0	0	0	0	0.169	0.521	0.9	0.678	0.985
DLGAP5	E2F8	9606.ENSP00000247191	9606.ENSP00000481103	0	0	0	0	0.915	0	0	0.186	0.928
DLGAP5	KIAA0101	9606.ENSP00000247191	9606.ENSP00000300035	0	0	0	0	0.893	0	0	0.4	0.933
DLGAP5	RRM2	9606.ENSP00000247191	9606.ENSP00000353770	0	0	0	0	0.913	0	0	0.441	0.949
DLGAP5	PTTG1	9606.ENSP00000247191	9606.ENSP00000377536	0	0	0	0	0.923	0	0	0.499	0.959
DLGAP5	NEK2	9606.ENSP00000247191	9606.ENSP00000355966	0	0	0	0	0.934	0	0	0.4	0.959
DLGAP5	KIF4A	9606.ENSP00000247191	9606.ENSP00000363524	0	0	0	0	0.939	0.056	0	0.427	0.964
DLGAP5	MELK	9606.ENSP00000247191	9606.ENSP00000298048	0	0	0	0	0.943	0	0	0.44	0.966
DLGAP5	MKI67	9606.ENSP00000247191	9606.ENSP00000357643	0	0	0	0	0.925	0	0	0.623	0.97
DLGAP5	PBK	9606.ENSP00000247191	9606.ENSP00000428489	0	0	0	0	0.957	0.05	0	0.437	0.975
DLGAP5	HMMR	9606.ENSP00000247191	9606.ENSP00000377492	0	0	0	0	0.956	0	0	0.522	0.978
DLGAP5	KIF20A	9606.ENSP00000247191	9606.ENSP00000378356	0	0	0	0	0.963	0.056	0	0.493	0.98
DLGAP5	NDC80	9606.ENSP00000247191	9606.ENSP00000261597	0	0	0	0	0.971	0	0	0.456	0.983
DLGAP5	TOP2A	9606.ENSP00000247191	9606.ENSP00000411532	0	0	0	0	0.979	0	0	0.425	0.987
DLGAP5	TTK	9606.ENSP00000247191	9606.ENSP00000358813	0	0	0	0	0.979	0	0	0.461	0.988
DLGAP5	NUSAP1	9606.ENSP00000247191	9606.ENSP00000453403	0	0	0	0	0.955	0	0	0.792	0.99
DLGAP5	TPX2	9606.ENSP00000247191	9606.ENSP00000300403	0	0	0	0	0.965	0	0	0.79	0.992
DLGAP5	KIF11	9606.ENSP00000247191	9606.ENSP00000260731	0	0	0	0	0.971	0.056	0	0.808	0.994
DLL4	NOTCH4	9606.ENSP00000249749	9606.ENSP00000364163	0	0	0	0.649	0.099	0.434	0.9	0.842	0.96
DLL4	NOTCH1	9606.ENSP00000249749	9606.ENSP00000277541	0	0	0	0.671	0.061	0.541	0.9	0.962	0.967
DNAAF1	DNAI2	9606.ENSP00000367815	9606.ENSP00000400252	0	0	0	0	0.061	0	0	0.9	0.902
DNAH11	DNAI2	9606.ENSP00000475939	9606.ENSP00000400252	0	0	0	0	0.091	0.194	0.54	0.816	0.93
DNAH11	DNAI1	9606.ENSP00000475939	9606.ENSP00000480538	0	0	0	0	0.254	0.194	0.54	0.851	0.953
DNAH12	DNAH6	9606.ENSP00000312554	9606.ENSP00000374045	0	0.021	0	0	0.069	0	0.54	0.903	0.954
DNAH2	DNAH3	9606.ENSP00000458355	9606.ENSP00000261383	0	0	0	0.856	0.095	0	0.9	0.554	0.912
DNAH2	DNAH7	9606.ENSP00000458355	9606.ENSP00000311273	0	0	0	0.864	0.095	0	0.9	0.651	0.913
DNAH3	DNAH7	9606.ENSP00000261383	9606.ENSP00000311273	0	0	0	0.947	0.11	0	0.9	0.582	0.909
DNAH3	DNAH6	9606.ENSP00000261383	9606.ENSP00000374045	0	0	0	0.869	0.086	0	0.9	0.639	0.912
DNAH7	DNAI2	9606.ENSP00000311273	9606.ENSP00000400252	0	0	0	0	0.065	0.194	0.72	0.663	0.919
DNAH9	DNAI2	9606.ENSP00000262442	9606.ENSP00000400252	0	0	0	0	0.091	0.194	0.54	0.757	0.907
DNAH9	DNAI1	9606.ENSP00000262442	9606.ENSP00000480538	0	0	0	0	0.272	0.194	0.54	0.699	0.908
DNAI2	DYNLRB2	9606.ENSP00000400252	9606.ENSP00000302936	0	0	0	0	0.063	0.392	0.72	0.46	0.902
DNAJA4	DNAJB1	9606.ENSP00000378324	9606.ENSP00000254322	0	0	0.41	0.827	0.236	0.157	0.9	0.719	0.942
DNAJA4	GRPEL1	9606.ENSP00000378324	9606.ENSP00000264954	0.056	0	0	0	0.167	0.851	0	0.342	0.913
DNAJB1	HSPA12A	9606.ENSP00000254322	9606.ENSP00000358211	0.043	0	0	0	0.141	0.194	0.9	0.245	0.94
DNAJB1	GRPEL1	9606.ENSP00000254322	9606.ENSP00000264954	0.056	0	0	0	0.173	0.892	0	0.752	0.976
DNAJB1	HSPA4L	9606.ENSP00000254322	9606.ENSP00000296464	0.043	0	0.351	0	0.22	0.506	0.9	0.587	0.987
DNER	NOTCH1	9606.ENSP00000345229	9606.ENSP00000277541	0	0	0	0.687	0	0	0.9	0.724	0.922
DNM3	VAMP3	9606.ENSP00000356705	9606.ENSP00000054666	0	0	0	0	0.049	0.11	0.9	0.132	0.916
DNM3	WNT5A	9606.ENSP00000356705	9606.ENSP00000264634	0	0	0	0	0.063	0.091	0.9	0.062	0.909
DNM3	EGFR	9606.ENSP00000356705	9606.ENSP00000275493	0	0	0	0	0	0	0.9	0.138	0.91
DNM3	TACR1	9606.ENSP00000356705	9606.ENSP00000303522	0	0	0	0	0.069	0	0.9	0	0.902
DNM3	NECAP1	9606.ENSP00000356705	9606.ENSP00000341737	0	0	0	0	0	0	0.9	0.058	0.901
DNM3	SYNJ2	9606.ENSP00000356705	9606.ENSP00000347792	0	0	0	0	0.061	0.17	0.9	0.271	0.935
DNM3	REPS2	9606.ENSP00000356705	9606.ENSP00000349824	0	0	0	0	0.093	0	0.9	0.197	0.92
DNM3	SYT8	9606.ENSP00000356705	9606.ENSP00000371394	0	0	0	0	0	0	0.9	0.044	0.9
DNM3	LDLR	9606.ENSP00000356705	9606.ENSP00000454071	0	0	0	0	0	0	0.9	0.103	0.906
DNM3	TF	9606.ENSP00000356705	9606.ENSP00000385834	0	0	0	0	0.088	0	0.9	0.059	0.906
DNM3	FZD4	9606.ENSP00000356705	9606.ENSP00000434034	0	0	0	0	0.057	0.081	0.9	0.071	0.908
DNM3	KIAA0319	9606.ENSP00000356705	9606.ENSP00000367459	0	0	0	0	0.135	0	0.9	0	0.909
DNM3	SNX9	9606.ENSP00000356705	9606.ENSP00000376024	0	0	0	0	0.053	0.667	0.9	0.332	0.976
DOCK10	RAC1	9606.ENSP00000258390	9606.ENSP00000348461	0	0	0	0	0.062	0.345	0.9	0.125	0.939
DOK5	GFRA1	9606.ENSP00000262593	9606.ENSP00000347591	0	0	0	0	0.076	0	0.9	0	0.903
DPYSL3	SEMA3A	9606.ENSP00000343690	9606.ENSP00000265362	0	0	0	0	0.142	0	0.9	0.525	0.955
DPYSL3	PLXNA2	9606.ENSP00000343690	9606.ENSP00000356000	0	0	0	0	0.068	0	0.9	0.324	0.931
DPYSL3	PLXNA4	9606.ENSP00000343690	9606.ENSP00000352882	0	0	0	0	0.076	0	0.9	0.428	0.942
DSC3	DSG3	9606.ENSP00000353608	9606.ENSP00000257189	0	0	0	0.714	0.322	0	0.9	0.866	0.946
DSC3	PKP1	9606.ENSP00000353608	9606.ENSP00000263946	0	0	0	0	0.103	0.169	0.9	0.866	0.988
DSC3	SPRR1B	9606.ENSP00000353608	9606.ENSP00000306461	0	0	0	0	0.135	0	0.9	0.266	0.93
DSG3	SPRR1B	9606.ENSP00000257189	9606.ENSP00000306461	0	0	0	0	0.217	0	0.9	0.138	0.926
DSG3	PKP1	9606.ENSP00000257189	9606.ENSP00000263946	0	0	0	0	0.121	0.169	0.9	0.873	0.989
DTL	RRM2	9606.ENSP00000355958	9606.ENSP00000353770	0	0	0	0	0.855	0.264	0	0.343	0.924
DUSP1	DUSP2	9606.ENSP00000239223	9606.ENSP00000288943	0	0	0	0.942	0.112	0	0.9	0.8	0.911
DUSP1	MAPK10	9606.ENSP00000239223	9606.ENSP00000352157	0	0	0	0	0.061	0.541	0.8	0.53	0.954
DYNLRB2	HSPB11	9606.ENSP00000302936	9606.ENSP00000194214	0	0	0	0	0.064	0	0.9	0	0.902
DYNLRB2	IFT172	9606.ENSP00000302936	9606.ENSP00000260570	0	0	0	0	0.082	0	0.9	0.077	0.907
DYNLRB2	TCTEX1D1	9606.ENSP00000302936	9606.ENSP00000282670	0	0	0	0	0.086	0	0.9	0.502	0.95
DYNLRB2	IFT27	9606.ENSP00000302936	9606.ENSP00000393541	0	0	0	0	0.066	0	0.9	0.05	0.903
DYNLRB2	TTC30B	9606.ENSP00000302936	9606.ENSP00000386181	0	0	0	0	0.109	0	0.9	0	0.907
DYNLRB2	IFT80	9606.ENSP00000302936	9606.ENSP00000312778	0	0	0	0	0.084	0	0.9	0.11	0.911
DYNLRB2	TCTEX1D2	9606.ENSP00000302936	9606.ENSP00000324323	0	0	0	0	0.086	0.166	0.9	0.717	0.975
DZIP3	RNF144B	9606.ENSP00000355028	9606.ENSP00000259939	0	0	0	0	0	0	0.9	0.31	0.928
DZIP3	HECW2	9606.ENSP00000355028	9606.ENSP00000260983	0	0	0	0	0.061	0.054	0.9	0.285	0.928
DZIP3	TRIM36	9606.ENSP00000355028	9606.ENSP00000282369	0	0	0	0	0.055	0	0.9	0	0.901
DZIP3	KLHL41	9606.ENSP00000355028	9606.ENSP00000284669	0	0	0	0	0	0	0.9	0	0.9
DZIP3	KLHL3	9606.ENSP00000355028	9606.ENSP00000312397	0	0	0	0	0.061	0	0.9	0	0.902
DZIP3	SOCS3	9606.ENSP00000355028	9606.ENSP00000330341	0	0	0	0	0	0	0.9	0.05	0.9
DZIP3	ZBTB16	9606.ENSP00000355028	9606.ENSP00000338157	0	0	0	0	0.05	0.05	0.9	0.042	0.901
DZIP3	MYLIP	9606.ENSP00000355028	9606.ENSP00000349298	0	0	0	0	0	0	0.9	0	0.9
DZIP3	FBXO15	9606.ENSP00000355028	9606.ENSP00000393154	0	0	0	0	0	0	0.9	0	0.9
DZIP3	FBXO32	9606.ENSP00000355028	9606.ENSP00000428205	0	0	0	0	0.062	0	0.9	0	0.902
DZIP3	KLHL13	9606.ENSP00000355028	9606.ENSP00000443191	0	0	0	0	0.061	0	0.9	0	0.902
DZIP3	RNF182	9606.ENSP00000355028	9606.ENSP00000420465	0	0	0	0	0.061	0	0.9	0	0.902
DZIP3	NEDD4L	9606.ENSP00000355028	9606.ENSP00000383199	0	0	0	0	0.061	0.054	0.9	0.052	0.904
DZIP3	HECTD2	9606.ENSP00000355028	9606.ENSP00000401023	0	0	0	0	0.061	0.054	0.9	0.073	0.906
E2F8	KIF11	9606.ENSP00000481103	9606.ENSP00000260731	0	0	0	0	0.903	0	0	0.178	0.917
E2F8	RRM2	9606.ENSP00000481103	9606.ENSP00000353770	0	0	0	0	0.904	0	0	0.339	0.934
E2F8	TOP2A	9606.ENSP00000481103	9606.ENSP00000411532	0	0	0	0	0.91	0	0	0.231	0.927
EAF1	POLR2C	9606.ENSP00000380054	9606.ENSP00000219252	0	0	0	0	0.063	0	0.9	0.057	0.903
EAF1	POLR2I	9606.ENSP00000380054	9606.ENSP00000221859	0	0	0	0	0.06	0.1	0.9	0.05	0.908
EAF1	SUPT4H1	9606.ENSP00000380054	9606.ENSP00000225504	0	0	0	0	0	0	0.9	0	0.9
EBP	SC5D	9606.ENSP00000417052	9606.ENSP00000264027	0	0	0	0	0.146	0	0.9	0.796	0.981
EBP	TM7SF2	9606.ENSP00000417052	9606.ENSP00000279263	0	0	0	0	0.147	0	0.9	0.708	0.972
EBP	NSDHL	9606.ENSP00000417052	9606.ENSP00000359297	0	0	0	0	0.686	0	0	0.803	0.935
EDNRB	F2RL3	9606.ENSP00000366416	9606.ENSP00000248076	0	0	0	0.57	0	0	0.9	0.052	0.9
EDNRB	NTS	9606.ENSP00000366416	9606.ENSP00000256010	0	0	0	0	0.076	0.263	0.9	0.167	0.935
EDNRB	HTR2B	9606.ENSP00000366416	9606.ENSP00000258400	0	0	0	0.564	0	0	0.9	0.269	0.91
EDNRB	PROK2	9606.ENSP00000366416	9606.ENSP00000295619	0	0	0	0	0	0	0.9	0.078	0.903
EDNRB	F2RL2	9606.ENSP00000366416	9606.ENSP00000296641	0	0	0	0.588	0	0	0.9	0	0.9
EDNRB	TACR1	9606.ENSP00000366416	9606.ENSP00000303522	0	0	0	0.606	0	0	0.9	0.237	0.908
EDNRB	GPR4	9606.ENSP00000366416	9606.ENSP00000319744	0	0	0	0.574	0	0	0.9	0.151	0.904
EDNRB	LPAR1	9606.ENSP00000366416	9606.ENSP00000363553	0	0	0	0	0.077	0	0.9	0.172	0.916
EDNRB	FFAR2	9606.ENSP00000366416	9606.ENSP00000473159	0	0	0	0	0	0	0.9	0.057	0.901
EDNRB	PLCB4	9606.ENSP00000366416	9606.ENSP00000367762	0	0	0	0	0	0.062	0.9	0.056	0.903
EDNRB	HTR2A	9606.ENSP00000366416	9606.ENSP00000437737	0	0	0	0.563	0	0	0.9	0.223	0.908
EDNRB	HRH1	9606.ENSP00000366416	9606.ENSP00000380247	0	0	0	0	0	0	0.9	0.247	0.921
EDNRB	GRK5	9606.ENSP00000366416	9606.ENSP00000376609	0	0	0	0	0	0.173	0.9	0.151	0.923
EFNA1	EFNB3	9606.ENSP00000357392	9606.ENSP00000226091	0	0	0	0.683	0	0	0.9	0.501	0.915
EFNA1	EFNB2	9606.ENSP00000357392	9606.ENSP00000245323	0	0	0	0.682	0.065	0	0.9	0.622	0.921
EFNA1	TIAM1	9606.ENSP00000357392	9606.ENSP00000286827	0	0	0	0	0	0	0.9	0.327	0.929
EFNA1	EPHA3	9606.ENSP00000357392	9606.ENSP00000337451	0	0	0	0	0.188	0.555	0.9	0.885	0.995
EFNA1	RAC1	9606.ENSP00000357392	9606.ENSP00000348461	0	0	0	0	0	0	0.9	0.292	0.926
EFNA1	EPHB4	9606.ENSP00000357392	9606.ENSP00000350896	0	0	0	0	0.204	0.313	0.9	0.89	0.993
EFNA1	EPHB2	9606.ENSP00000357392	9606.ENSP00000363763	0	0	0	0	0.188	0.313	0.9	0.892	0.993
EFNB2	MYL12A	9606.ENSP00000245323	9606.ENSP00000217652	0	0	0	0	0	0	0.9	0	0.9
EFNB2	MMP2	9606.ENSP00000245323	9606.ENSP00000219070	0	0	0	0	0.065	0	0.9	0.284	0.927
EFNB2	EFNB3	9606.ENSP00000245323	9606.ENSP00000226091	0	0	0	0.901	0.077	0	0.9	0.809	0.911
EFNB2	PAK3	9606.ENSP00000245323	9606.ENSP00000353864	0	0	0	0	0.061	0	0.9	0.143	0.912
EFNB2	RRAS	9606.ENSP00000245323	9606.ENSP00000246792	0	0	0	0	0	0	0.9	0.265	0.923
EFNB2	RAC1	9606.ENSP00000245323	9606.ENSP00000348461	0	0	0	0	0	0	0.9	0.271	0.923
EFNB2	EPHA3	9606.ENSP00000245323	9606.ENSP00000337451	0	0	0	0	0.207	0.807	0.9	0.911	0.998
EFNB2	EPHB4	9606.ENSP00000245323	9606.ENSP00000350896	0	0	0	0	0.188	0.784	0.9	0.962	0.999
EFNB2	EPHB2	9606.ENSP00000245323	9606.ENSP00000363763	0	0	0	0	0.212	0.867	0.9	0.936	0.999
EFNB3	MYL12A	9606.ENSP00000226091	9606.ENSP00000217652	0	0	0	0	0	0	0.9	0.05	0.9
EFNB3	MMP2	9606.ENSP00000226091	9606.ENSP00000219070	0	0	0	0	0.063	0	0.9	0.139	0.912
EFNB3	PAK3	9606.ENSP00000226091	9606.ENSP00000353864	0	0	0	0	0.095	0	0.9	0.062	0.907
EFNB3	RAC1	9606.ENSP00000226091	9606.ENSP00000348461	0	0	0	0	0	0	0.9	0.23	0.919
EFNB3	RRAS	9606.ENSP00000226091	9606.ENSP00000246792	0	0	0	0	0	0	0.9	0.243	0.921
EFNB3	EPHA3	9606.ENSP00000226091	9606.ENSP00000337451	0	0	0	0	0.208	0.313	0.9	0.885	0.992
EFNB3	EPHB4	9606.ENSP00000226091	9606.ENSP00000350896	0	0	0	0	0.188	0.374	0.9	0.889	0.993
EFNB3	EPHB2	9606.ENSP00000226091	9606.ENSP00000363763	0	0	0	0	0.188	0.313	0.9	0.894	0.993
EFTUD2	SF3A1	9606.ENSP00000392094	9606.ENSP00000215793	0	0	0	0	0.45	0.737	0.9	0.758	0.996
EFTUD2	SNRPD3	9606.ENSP00000392094	9606.ENSP00000215829	0	0	0	0	0.558	0.991	0.9	0.619	0.999
EFTUD2	PHF5A	9606.ENSP00000392094	9606.ENSP00000216252	0	0	0	0	0.323	0.96	0.9	0.181	0.997
EFTUD2	POLR2C	9606.ENSP00000392094	9606.ENSP00000219252	0.111	0	0	0	0.386	0	0.9	0.173	0.948
EFTUD2	SF3A2	9606.ENSP00000392094	9606.ENSP00000221494	0	0	0	0	0.162	0.921	0.9	0.68	0.997
EFTUD2	POLR2I	9606.ENSP00000392094	9606.ENSP00000221859	0	0	0	0	0.191	0	0.9	0.058	0.917
EFTUD2	PRPF19	9606.ENSP00000392094	9606.ENSP00000227524	0	0	0	0	0.752	0.986	0.9	0.706	0.999
EFTUD2	TXNL4B	9606.ENSP00000392094	9606.ENSP00000268483	0	0	0	0	0	0.736	0.54	0.417	0.923
EFTUD2	EIF4A3	9606.ENSP00000392094	9606.ENSP00000269349	0	0	0	0	0.366	0.879	0.9	0.558	0.996
EFTUD2	SRRM2	9606.ENSP00000392094	9606.ENSP00000301740	0	0	0	0	0.125	0.947	0.9	0.694	0.998
EFTUD2	PCBP1	9606.ENSP00000392094	9606.ENSP00000305556	0	0	0	0	0.304	0	0.9	0.049	0.928
EFTUD2	LSM6	9606.ENSP00000392094	9606.ENSP00000422392	0	0	0.234	0	0.18	0.96	0.9	0.165	0.997
EFTUD2	SNRPB	9606.ENSP00000392094	9606.ENSP00000412566	0	0	0	0	0.378	0.96	0.9	0.468	0.998
EGFR	VAMP3	9606.ENSP00000275493	9606.ENSP00000054666	0	0	0	0	0	0	0.9	0.215	0.918
EGFR	PPP2CB	9606.ENSP00000275493	9606.ENSP00000221138	0	0	0	0	0	0.133	0.9	0.194	0.924
EGFR	HBEGF	9606.ENSP00000275493	9606.ENSP00000230990	0	0	0	0	0.061	0.379	0.9	0.9	0.993
EGFR	PPP2R5A	9606.ENSP00000275493	9606.ENSP00000261461	0	0	0	0	0	0	0.9	0.108	0.906
EGFR	WNT5A	9606.ENSP00000275493	9606.ENSP00000264634	0	0	0	0	0.14	0.195	0.9	0.525	0.962
EGFR	SYT8	9606.ENSP00000275493	9606.ENSP00000371394	0	0	0	0	0	0	0.9	0	0.9
EGFR	NOTCH1	9606.ENSP00000275493	9606.ENSP00000277541	0	0	0	0	0	0.157	0	0.887	0.901
EGFR	KIAA0319	9606.ENSP00000275493	9606.ENSP00000367459	0	0	0	0	0	0	0.9	0.068	0.902
EGFR	TF	9606.ENSP00000275493	9606.ENSP00000385834	0	0	0	0	0	0	0.9	0.139	0.91
EGFR	NECAP1	9606.ENSP00000275493	9606.ENSP00000341737	0	0	0	0	0	0	0.9	0.155	0.911
EGFR	TACR1	9606.ENSP00000275493	9606.ENSP00000303522	0	0	0	0	0	0	0.9	0.191	0.915
EGFR	IL6	9606.ENSP00000275493	9606.ENSP00000385675	0	0	0	0	0	0	0.6	0.811	0.921
EGFR	REPS2	9606.ENSP00000275493	9606.ENSP00000349824	0	0	0	0	0	0	0.9	0.254	0.922
EGFR	SYNJ2	9606.ENSP00000275493	9606.ENSP00000347792	0	0	0	0	0	0	0.9	0.294	0.926
EGFR	SHC4	9606.ENSP00000275493	9606.ENSP00000329668	0	0	0	0	0	0.532	0.8	0.295	0.928
EGFR	FZD4	9606.ENSP00000275493	9606.ENSP00000434034	0	0	0	0	0.082	0.13	0.9	0.221	0.929
EGFR	LPAR1	9606.ENSP00000275493	9606.ENSP00000363553	0	0	0	0	0.111	0.084	0.9	0.303	0.935
EGFR	LDLR	9606.ENSP00000275493	9606.ENSP00000454071	0	0	0	0	0.063	0.057	0.9	0.427	0.942
EGFR	NRG4	9606.ENSP00000275493	9606.ENSP00000378367	0	0	0	0	0	0	0.9	0.479	0.945
EGFR	RAC1	9606.ENSP00000275493	9606.ENSP00000348461	0	0	0	0	0	0.126	0.9	0.44	0.946
EGFR	FN1	9606.ENSP00000275493	9606.ENSP00000346839	0	0	0	0	0.185	0.812	0	0.684	0.947
EGFR	SNX9	9606.ENSP00000275493	9606.ENSP00000376024	0	0	0	0	0.064	0.393	0.9	0.252	0.951
EGFR	SPRY1	9606.ENSP00000275493	9606.ENSP00000481675	0	0	0	0	0	0.171	0.9	0.462	0.951
EGFR	MMP3	9606.ENSP00000275493	9606.ENSP00000299855	0	0	0	0	0.076	0	0.9	0.543	0.954
EGFR	PRKCA	9606.ENSP00000275493	9606.ENSP00000408695	0	0	0	0.557	0.049	0.44	0.9	0.676	0.959
EGFR	FHL2	9606.ENSP00000275493	9606.ENSP00000386665	0	0	0	0	0.907	0.209	0	0.518	0.961
EGFR	GPNMB	9606.ENSP00000275493	9606.ENSP00000371420	0	0	0	0	0	0.32	0.9	0.542	0.966
EGFR	SPRY2	9606.ENSP00000275493	9606.ENSP00000366306	0	0	0	0	0.076	0.283	0.9	0.688	0.976
EGFR	VEGFA	9606.ENSP00000275493	9606.ENSP00000478570	0	0	0	0	0.089	0	0.6	0.947	0.979
EGFR	ERRFI1	9606.ENSP00000275493	9606.ENSP00000366702	0	0	0	0	0.213	0.98	0	0.517	0.992
EIF4A3	SF3A1	9606.ENSP00000269349	9606.ENSP00000215793	0	0	0	0	0.229	0.264	0.9	0.128	0.943
EIF4A3	SNRPD3	9606.ENSP00000269349	9606.ENSP00000215829	0	0	0	0	0.56	0.961	0.9	0.184	0.998
EIF4A3	PHF5A	9606.ENSP00000269349	9606.ENSP00000216252	0	0	0	0	0.247	0.064	0.9	0.058	0.924
EIF4A3	POLR2C	9606.ENSP00000269349	9606.ENSP00000219252	0	0	0	0	0.14	0.101	0.9	0.059	0.917
EIF4A3	SF3A2	9606.ENSP00000269349	9606.ENSP00000221494	0	0	0	0	0.498	0.064	0.9	0.149	0.954
EIF4A3	POLR2I	9606.ENSP00000269349	9606.ENSP00000221859	0	0	0	0	0.114	0.054	0.9	0.042	0.909
EIF4A3	RPL18A	9606.ENSP00000269349	9606.ENSP00000222247	0	0	0	0	0.306	0.191	0.9	0.066	0.94
EIF4A3	RPL19	9606.ENSP00000269349	9606.ENSP00000225430	0	0	0	0	0.263	0.338	0.9	0	0.947
EIF4A3	PRPF19	9606.ENSP00000269349	9606.ENSP00000227524	0	0.004	0	0	0.881	0.961	0.9	0.198	0.999
EIF4A3	RPS27L	9606.ENSP00000269349	9606.ENSP00000331019	0	0	0	0	0.061	0	0.9	0.056	0.903
EIF4A3	RPS21	9606.ENSP00000269349	9606.ENSP00000345957	0	0	0	0	0.181	0	0.9	0.044	0.914
EIF4A3	LSM6	9606.ENSP00000269349	9606.ENSP00000422392	0	0	0	0	0.113	0.261	0.9	0.057	0.929
EIF4A3	PCBP1	9606.ENSP00000269349	9606.ENSP00000305556	0	0	0	0	0.358	0.086	0.9	0.099	0.94
EIF4A3	RPL24	9606.ENSP00000269349	9606.ENSP00000377640	0	0	0	0	0.149	0.362	0.9	0.138	0.947
EIF4A3	THOC5	9606.ENSP00000269349	9606.ENSP00000420306	0	0	0	0	0.205	0.539	0.9	0.662	0.985
EIF4A3	SRRM2	9606.ENSP00000269349	9606.ENSP00000301740	0	0	0	0	0.082	0.893	0.9	0.272	0.991
EIF4A3	SNRPB	9606.ENSP00000269349	9606.ENSP00000412566	0	0	0	0	0.576	0.963	0.9	0.117	0.998
ELMO1	FCGR2A	9606.ENSP00000312185	9606.ENSP00000271450	0	0	0	0	0.065	0	0.9	0	0.902
ELMO1	WASF3	9606.ENSP00000312185	9606.ENSP00000335055	0	0	0	0	0	0	0.9	0.064	0.902
ELMO1	RAC1	9606.ENSP00000312185	9606.ENSP00000348461	0	0	0	0	0	0.524	0.9	0.495	0.973
ENAH	LCP2	9606.ENSP00000355809	9606.ENSP00000046794	0	0	0	0	0	0	0.9	0.054	0.901
ENAH	PFN2	9606.ENSP00000355809	9606.ENSP00000239940	0	0	0	0	0.213	0.819	0.9	0.173	0.986
ENAH	SLIT2	9606.ENSP00000355809	9606.ENSP00000422591	0	0	0	0	0.152	0	0.9	0.424	0.946
ENAH	ROBO1	9606.ENSP00000355809	9606.ENSP00000420321	0	0	0	0	0.162	0.328	0.9	0.534	0.97
ENPP2	LPAR1	9606.ENSP00000259486	9606.ENSP00000363553	0	0	0	0	0.105	0.379	0	0.858	0.914
ENTPD1	NT5E	9606.ENSP00000360250	9606.ENSP00000257770	0	0	0	0	0.061	0	0.65	0.896	0.963
ENTPD1	TYMS	9606.ENSP00000360250	9606.ENSP00000315644	0	0	0	0	0.063	0	0.9	0.066	0.904
ENTPD1	PKM	9606.ENSP00000360250	9606.ENSP00000320171	0	0	0	0	0.061	0	0.9	0.091	0.907
ENTPD1	RRM2	9606.ENSP00000360250	9606.ENSP00000353770	0	0	0	0	0.065	0	0.9	0.063	0.904
ENTPD1	NUDT16	9606.ENSP00000360250	9606.ENSP00000422375	0	0	0	0	0	0	0.9	0	0.9
EPAS1	POLR2C	9606.ENSP00000263734	9606.ENSP00000219252	0	0	0	0	0	0	0.9	0	0.9
EPAS1	POLR2I	9606.ENSP00000263734	9606.ENSP00000221859	0	0	0	0	0	0	0.9	0	0.9
EPAS1	LIMD1	9606.ENSP00000263734	9606.ENSP00000273317	0	0	0	0	0.056	0	0.9	0.134	0.911
EPAS1	KLF4	9606.ENSP00000263734	9606.ENSP00000363804	0	0	0	0	0.083	0.065	0.9	0.24	0.926
EPAS1	SOX2	9606.ENSP00000263734	9606.ENSP00000323588	0	0	0	0	0	0.186	0.9	0.268	0.935
EPAS1	HIF3A	9606.ENSP00000263734	9606.ENSP00000366898	0	0	0	0.865	0	0.379	0.9	0.668	0.94
EPAS1	VEGFA	9606.ENSP00000263734	9606.ENSP00000478570	0	0	0	0	0.088	0.278	0.9	0.741	0.98
EPHA3	EPHB2	9606.ENSP00000337451	9606.ENSP00000363763	0	0	0	0.958	0	0	0.9	0.628	0.902
EPHA3	EPHB4	9606.ENSP00000337451	9606.ENSP00000350896	0	0	0	0.937	0	0	0.9	0.576	0.903
EPHB2	MYL12A	9606.ENSP00000363763	9606.ENSP00000217652	0	0	0	0	0	0.125	0.9	0.056	0.91
EPHB2	MMP2	9606.ENSP00000363763	9606.ENSP00000219070	0	0	0	0	0.061	0.379	0.9	0.274	0.952
EPHB2	RRAS	9606.ENSP00000363763	9606.ENSP00000246792	0	0	0	0	0	0.456	0.9	0.323	0.959
EPHB2	TIAM1	9606.ENSP00000363763	9606.ENSP00000286827	0	0	0	0	0.061	0.266	0.9	0.89	0.991
EPHB2	RAC1	9606.ENSP00000363763	9606.ENSP00000348461	0	0	0	0	0	0.16	0.9	0.339	0.939
EPHB2	EPHB4	9606.ENSP00000363763	9606.ENSP00000350896	0	0	0	0.956	0	0	0.9	0.608	0.902
EPHB2	PAK3	9606.ENSP00000363763	9606.ENSP00000353864	0	0	0	0.555	0.061	0.157	0.9	0.148	0.918
EPHB4	MYL12A	9606.ENSP00000350896	9606.ENSP00000217652	0	0	0	0	0	0.125	0.9	0.054	0.909
EPHB4	MMP2	9606.ENSP00000350896	9606.ENSP00000219070	0	0	0	0	0.091	0	0.9	0.278	0.928
EPHB4	RAC1	9606.ENSP00000350896	9606.ENSP00000348461	0	0	0	0	0	0.16	0.9	0.197	0.926
EPHB4	PAK3	9606.ENSP00000350896	9606.ENSP00000353864	0	0	0	0.555	0	0.157	0.9	0.09	0.914
ERN1	XBP1	9606.ENSP00000401445	9606.ENSP00000216037	0	0	0	0	0	0	0.8	0.928	0.985
ETS2	ID1	9606.ENSP00000353344	9606.ENSP00000365280	0	0	0	0	0.061	0	0.9	0.394	0.938
ETS2	JUN	9606.ENSP00000353344	9606.ENSP00000360266	0	0	0	0	0.076	0.57	0.9	0.707	0.986
EVA1A	SERPIND1	9606.ENSP00000233712	9606.ENSP00000215727	0	0	0	0	0.085	0	0.9	0	0.904
EVA1A	WFS1	9606.ENSP00000233712	9606.ENSP00000226760	0	0	0	0	0.065	0	0.9	0	0.902
EVA1A	GOLM1	9606.ENSP00000233712	9606.ENSP00000373364	0	0	0	0	0	0	0.9	0	0.9
EVA1A	SPP1	9606.ENSP00000233712	9606.ENSP00000378517	0	0	0	0	0	0	0.9	0	0.9
EVA1A	SERPINA1	9606.ENSP00000233712	9606.ENSP00000416066	0	0	0	0	0.061	0	0.9	0	0.902
EVA1A	TF	9606.ENSP00000233712	9606.ENSP00000385834	0	0	0	0	0.062	0	0.9	0	0.902
EVA1A	IL6	9606.ENSP00000233712	9606.ENSP00000385675	0	0	0	0	0.074	0	0.9	0	0.903
EVA1A	IGFBP5	9606.ENSP00000233712	9606.ENSP00000233813	0	0	0	0	0.076	0	0.9	0	0.903
EVA1A	PCSK9	9606.ENSP00000233712	9606.ENSP00000303208	0	0	0	0	0.079	0	0.9	0	0.904
EVA1A	LTBP1	9606.ENSP00000233712	9606.ENSP00000386043	0	0	0	0	0.097	0	0.9	0	0.905
EVA1A	MATN3	9606.ENSP00000233712	9606.ENSP00000383894	0	0	0	0	0.098	0	0.9	0	0.905
EVA1A	STC2	9606.ENSP00000233712	9606.ENSP00000265087	0	0	0	0	0.127	0	0.9	0	0.908
EVA1A	FBN1	9606.ENSP00000233712	9606.ENSP00000325527	0	0	0	0	0.123	0	0.9	0	0.908
EVA1A	TNC	9606.ENSP00000233712	9606.ENSP00000265131	0	0	0	0	0.152	0	0.9	0	0.911
EVA1A	FN1	9606.ENSP00000233712	9606.ENSP00000346839	0	0	0	0	0.213	0	0.9	0.047	0.918
EYA1	SIX1	9606.ENSP00000342626	9606.ENSP00000247182	0	0	0	0	0.062	0.62	0	0.956	0.983
EYA1	HIST1H2BD	9606.ENSP00000342626	9606.ENSP00000289316	0	0	0	0	0	0	0.9	0.048	0.9
EYA1	EYA2	9606.ENSP00000342626	9606.ENSP00000333640	0	0	0	0.964	0	0	0.9	0.782	0.902
EYA1	HIST2H2BE	9606.ENSP00000342626	9606.ENSP00000358151	0	0	0	0	0	0	0.9	0.181	0.914
EYA2	SIX1	9606.ENSP00000333640	9606.ENSP00000247182	0	0	0	0	0.062	0.76	0	0.851	0.963
EYA2	HIST1H2BD	9606.ENSP00000333640	9606.ENSP00000289316	0	0	0	0	0	0	0.9	0	0.9
EYA2	HIST2H2BE	9606.ENSP00000333640	9606.ENSP00000358151	0	0	0	0	0	0	0.9	0	0.9
F11	SERPIND1	9606.ENSP00000384957	9606.ENSP00000215727	0	0	0	0	0.2	0.129	0.9	0.418	0.954
F11	GP1BA	9606.ENSP00000384957	9606.ENSP00000329380	0	0	0	0	0	0.416	0.9	0.291	0.955
F11	SERPINE2	9606.ENSP00000384957	9606.ENSP00000415786	0	0	0	0	0	0.129	0.9	0.307	0.934
F2RL2	F2RL3	9606.ENSP00000296641	9606.ENSP00000248076	0	0	0	0.836	0	0.379	0.9	0.779	0.943
F2RL2	NTS	9606.ENSP00000296641	9606.ENSP00000256010	0	0	0	0	0	0	0.9	0.049	0.9
F2RL2	HTR2B	9606.ENSP00000296641	9606.ENSP00000258400	0	0	0	0	0	0	0.9	0.1	0.906
F2RL2	TIAM1	9606.ENSP00000296641	9606.ENSP00000286827	0	0	0	0	0	0	0.9	0.083	0.904
F2RL2	PROK2	9606.ENSP00000296641	9606.ENSP00000295619	0	0	0	0	0	0	0.9	0	0.9
F2RL2	LPAR1	9606.ENSP00000296641	9606.ENSP00000363553	0	0	0	0	0	0	0.9	0	0.9
F2RL2	TACR1	9606.ENSP00000296641	9606.ENSP00000303522	0	0	0	0.572	0	0	0.9	0	0.9
F2RL2	GRK5	9606.ENSP00000296641	9606.ENSP00000376609	0	0	0	0	0	0	0.9	0	0.9
F2RL2	HRH1	9606.ENSP00000296641	9606.ENSP00000380247	0	0	0	0.567	0	0	0.9	0	0.9
F2RL2	GPR4	9606.ENSP00000296641	9606.ENSP00000319744	0	0	0	0.69	0	0	0.9	0	0.9
F2RL2	PRKCE	9606.ENSP00000296641	9606.ENSP00000306124	0	0	0	0	0	0	0.9	0	0.9
F2RL2	HTR2A	9606.ENSP00000296641	9606.ENSP00000437737	0	0	0	0	0	0	0.9	0	0.9
F2RL2	PRKCZ	9606.ENSP00000296641	9606.ENSP00000367830	0	0	0	0	0	0	0.9	0	0.9
F2RL2	PLCB4	9606.ENSP00000296641	9606.ENSP00000367762	0	0	0	0	0	0	0.9	0.123	0.908
[truncated: 1,534 more rows]

## Sheet: Table S5
Table S5. Gene Ontology enrichment and KEGG pathway analysis of DEGs present in the three main modules of the PPI network.
Category	Term	Count	p-value	FDR	Genes
GOTERM_BP_DIRECT	GO:0030198~extracellular matrix organization	18	4.26559e-13	5.42584e-10	COL18A1, COL14A1, TNC, FN1, CYR61, COL1A1, COL3A1, COL5A1, COL4A4, COL6A2, COL5A2, COL6A1, SPP1, COL6A3, COL10A1, ITGAV, MATN3, FBN1
GOTERM_BP_DIRECT	GO:0030574~collagen catabolic process	11	9.76638e-11	6.21142e-08	COL1A1, COL18A1, COL3A1, COL15A1, COL5A1, COL4A4, COL6A2, COL5A2, COL6A1, COL10A1, COL6A3
GOTERM_BP_DIRECT	GO:0007200~phospholipase C-activating G-protein coupled receptor signaling pathway	10	3.06819e-09	1.30091e-06	CYSLTR1, HRH1, EDNRB, HTR1F, AGTR1, HTR2B, TACR1, HTR2A, ADRA1A, F2RL3
GOTERM_BP_DIRECT	GO:0006935~chemotaxis	12	4.61694e-09	1.46819e-06	CXCL6, CCL13, CYSLTR1, CXCL12, CXCR1, SERPIND1, S1PR1, PROK2, CCR8, PLD1, CYR61, CXCL5
GOTERM_BP_DIRECT	GO:0007067~mitotic nuclear division	15	1.53655e-08	3.90899e-06	KLHL13, KIF11, NDC80, AURKA, CCNA2, ASPM, CCNB2, TPX2, CENPF, PTTG1, PBK, CDK1, SNX9, NEK2, CEP55
GOTERM_BP_DIRECT	GO:0042787~protein ubiquitination involved in ubiquitin-dependent protein catabolic process	12	4.9525e-08	1.04993e-05	RNF144B, MYLIP, CCNB1, PTTG1, HECTD2, HECW2, CDK1, NEDD4L, KLHL3, ASB2, DZIP3, AURKA
GOTERM_BP_DIRECT	GO:0007155~cell adhesion	18	2.04261e-07	3.71172e-05	COL28A1, COL18A1, COL15A1, TNC, FN1, CYR61, COL1A1, CEACAM1, CXCL12, CDH2, COL5A1, COL6A2, COL6A1, SPP1, S1PR1, COL6A3, CCR8, ITGAV
GOTERM_BP_DIRECT	GO:0007186~G-protein coupled receptor signaling pathway	23	3.57645e-06	0.000568656	GABBR2, TAS2R50, CXCL6, CHRM3, CCL13, SUCNR1, FZD4, HTR2B, GPR4, CXCL13, ADRA1A, CXCL5, HRH1, CXCL12, HCAR1, CXCR1, S1PR1, AGTR1, PROK2, CCR8, FFAR2, AGTR2, APOE
GOTERM_BP_DIRECT	GO:0070098~chemokine-mediated signaling pathway	7	2.44904e-05	0.00346131	CXCL6, CCL13, CXCL12, CXCR1, CCR8, CXCL13, CXCL5
GOTERM_BP_DIRECT	GO:0035025~positive regulation of Rho protein signal transduction	5	5.51413e-05	0.00701398	COL3A1, ARRB1, GPR4, F2RL2, F2RL3
GOTERM_BP_DIRECT	GO:0006954~inflammatory response	13	6.4754e-05	0.00748792	CXCL6, CCL13, TACR1, CXCL13, CXCL5, MMP25, HRH1, IL6, CXCL12, CXCR1, SPP1, PROK2, AGTR2
GOTERM_BP_DIRECT	GO:0051482~positive regulation of cytosolic calcium ion concentration involved in phospholipase C-activating G-protein coupled signaling pathway	5	7.45701e-05	0.00790443	AGTR1, S1PR1, GPR4, F2RL2, F2RL3
GOTERM_BP_DIRECT	GO:0000281~mitotic cytokinesis	5	8.5956e-05	0.00841047	KIF4A, NUSAP1, SNX9, KIF20A, CEP55
GOTERM_BP_DIRECT	GO:0007052~mitotic spindle organization	5	9.85549e-05	0.00895442	CCNB1, TTK, KIF11, NDC80, AURKA
GOTERM_BP_DIRECT	GO:0007204~positive regulation of cytosolic calcium ion concentration	8	0.000114483	0.00913198	CYSLTR1, EDNRB, AGTR1, PROK2, CCR8, CXCL13, ADRA1A, ADCY5
GOTERM_BP_DIRECT	GO:0008284~positive regulation of cell proliferation	14	0.000114868	0.00913198	COL18A1, TNC, HTR2B, FN1, TTK, HTR2A, EGFR, CXCL5, IL6, EDNRB, GRK5, PROK2, ITGAV, AGTR2
GOTERM_BP_DIRECT	GO:0007051~spindle organization	4	0.000275249	0.0197478	ASPM, TTK, KIF11, AURKA
GOTERM_BP_DIRECT	GO:0030199~collagen fibril organization	5	0.00027945	0.0197478	COL1A1, COL3A1, COL5A1, COL14A1, COL5A2
GOTERM_BP_DIRECT	GO:0006939~smooth muscle contraction	4	0.000396313	0.0265321	CHRM3, HTR2B, HTR2A, ADRA1A
GOTERM_BP_DIRECT	GO:0042060~wound healing	6	0.000494589	0.0314559	COL3A1, IL6, WNT5A, TNC, FN1, EGFR
GOTERM_BP_DIRECT	GO:0007193~adenylate cyclase-inhibiting G-protein coupled receptor signaling pathway	5	0.000576202	0.0332102	HTR1F, HTR2B, S1PR1, HTR2A, ADCY5
GOTERM_BP_DIRECT	GO:0071230~cellular response to amino acid stimulus	5	0.000576202	0.0332102	COL1A1, COL3A1, COL5A2, COL6A1, EGFR
GOTERM_BP_DIRECT	GO:0051301~cell division	11	0.000600499	0.0332102	CCNA2, CCNB2, TPX2, CENPF, CCNB1, PTTG1, CDK1, NEK2, KIF11, NDC80, AURKA
GOTERM_BP_DIRECT	GO:0045987~positive regulation of smooth muscle contraction	4	0.000634487	0.0336278	CHRM3, PROK2, TACR1, ADRA1A
GOTERM_BP_DIRECT	GO:0016567~protein ubiquitination	11	0.000730088	0.0371469	MYLIP, SOCS3, ZBTB16, RNF182, NEDD4L, ARRB1, KLHL3, KLHL13, ASB5, FBXO32, KLHL41
GOTERM_BP_DIRECT	GO:0008283~cell proliferation	11	0.000846139	0.0397327	CHRM3, TPX2, DAB2, CENPF, MELK, CDK1, PROK2, MKI67, CYR61, EGFR, DLGAP5
GOTERM_BP_DIRECT	GO:0042493~response to drug	10	0.000878929	0.0397327	COL1A1, COL18A1, IL6, CENPF, CCNB1, HTR1F, CDK1, HTR2B, HTR2A, ADRA1A
GOTERM_BP_DIRECT	GO:0000086~G2/M transition of mitotic cell cycle	7	0.000905857	0.0397327	CCNB2, TPX2, CCNB1, MELK, CDK1, NEK2, AURKA
GOTERM_BP_DIRECT	GO:0001501~skeletal system development	7	0.000905857	0.0397327	COL1A1, COL3A1, ZBTB16, COL5A2, COL10A1, MATN3, FBN1
GOTERM_BP_DIRECT	GO:0048146~positive regulation of fibroblast proliferation	5	0.000977619	0.0403212	CCNA2, CCNB1, WNT5A, FN1, EGFR
GOTERM_BP_DIRECT	GO:0006874~cellular calcium ion homeostasis	6	0.00098267	0.0403212	CCL13, CXCL12, STC2, HTR2B, HTR2A, APOE
GOTERM_BP_DIRECT	GO:0007202~activation of phospholipase C activity	4	0.00120393	0.0478562	HTR2B, HTR2A, ADRA1A, EGFR
GOTERM_BP_DIRECT	GO:0043066~negative regulation of apoptotic process	12	0.00126855	0.0488968	SOCS3, DAB2, IL6, EDNRB, GRK5, WNT5A, CDK1, HTR2B, PROK2, CYR61, EGFR, AURKA
GOTERM_BP_DIRECT	GO:0001649~osteoblast differentiation	6	0.00161917	0.0604033	COL1A1, IGFBP5, COL6A1, SPP1, TNC, CYR61
GOTERM_BP_DIRECT	GO:0071549~cellular response to dexamethasone stimulus	4	0.00166204	0.0604033	IL6, AGTR2, FBXO32, EGFR
GOTERM_BP_DIRECT	GO:0009611~response to wounding	5	0.00174018	0.0614865	TNC, FN1, F2RL2, AURKA, F2RL3
GOTERM_BP_DIRECT	GO:0007166~cell surface receptor signaling pathway	9	0.00185168	0.0636577	CYSLTR1, EDNRB, CXCR1, TACR1, ADRB2, AGTR2, SSTR1, CXCL13, EGFR
GOTERM_BP_DIRECT	GO:0060326~cell chemotaxis	5	0.00195326	0.0653828	CXCL6, CCL13, CXCL12, AGTR1, CXCL5
GOTERM_BP_DIRECT	GO:0071392~cellular response to estradiol stimulus	4	0.0020204	0.0658962	CCNA2, IL6, SSTR1, EGFR
GOTERM_BP_DIRECT	GO:0045907~positive regulation of vasoconstriction	4	0.0022162	0.0704751	HRH1, HTR2A, ADRA1A, EGFR
GOTERM_BP_DIRECT	GO:0007059~chromosome segregation	5	0.00230574	0.0715341	TOP2A, CENPF, NEK2, KIF11, NDC80
GOTERM_BP_DIRECT	GO:0001525~angiogenesis	8	0.00237332	0.0718778	COL18A1, COL15A1, CEACAM1, PTPRB, S1PR1, FN1, PROK2, ITGAV
GOTERM_BP_DIRECT	GO:0030168~platelet activation	6	0.00251662	0.0744452	COL1A1, COL3A1, IL6, ARRB1, F2RL2, F2RL3
GOTERM_BP_DIRECT	GO:0050729~positive regulation of inflammatory response	5	0.00298666	0.0863415	CCL13, WNT5A, AGTR1, LDLR, EGFR
GOTERM_BP_DIRECT	GO:0070374~positive regulation of ERK1 and ERK2 cascade	7	0.00313859	0.0887174	CCL13, IL6, HTR2B, ARRB1, HTR2A, ADRA1A, EGFR
GOTERM_BP_DIRECT	GO:0002446~neutrophil mediated immunity	3	0.00346329	0.0942751	CXCL6, IL6, CXCL5
GOTERM_BP_DIRECT	GO:0051726~regulation of cell cycle	6	0.00348344	0.0942751	CCNB2, CENPF, CCNB1, MS4A3, GRK5, TRIM36
GOTERM_BP_DIRECT	GO:0001568~blood vessel development	4	0.00363746	0.0963927	COL1A1, CEACAM1, COL5A1, ITGAV
GOTERM_BP_DIRECT	GO:0030335~positive regulation of cell migration	7	0.00401355	0.102105	COL1A1, COL18A1, DAB2, S1PR1, ITGAV, CYR61, EGFR
GOTERM_BP_DIRECT	GO:0000209~protein polyubiquitination	7	0.00401355	0.102105	RNF144B, MYLIP, HECTD2, TRIM36, NEDD4L, ASB2, DZIP3
GOTERM_BP_DIRECT	GO:0007267~cell-cell signaling	8	0.00485498	0.118868	CXCL6, CCL13, ADRB2, SSTR1, CXCL13, ADRA1A, CYR61, CXCL5
GOTERM_BP_DIRECT	GO:0007210~serotonin receptor signaling pathway	3	0.00485937	0.118868	HTR1F, HTR2B, HTR2A
GOTERM_BP_DIRECT	GO:0070208~protein heterotrimerization	3	0.00563909	0.135338	COL1A1, COL6A2, COL6A1
GOTERM_BP_DIRECT	GO:0031100~organ regeneration	4	0.00662898	0.156149	CCNA2, CXCL12, CDK1, MKI67
GOTERM_BP_DIRECT	GO:0061036~positive regulation of cartilage development	3	0.00735728	0.170154	ZBTB16, WNT5A, CYR61
GOTERM_BP_DIRECT	GO:0002690~positive regulation of leukocyte chemotaxis	3	0.00928116	0.206347	CXCL6, IL6, CXCL5
GOTERM_BP_DIRECT	GO:0045807~positive regulation of endocytosis	3	0.00928116	0.206347	DAB2, WNT5A, NEDD4L
GOTERM_BP_DIRECT	GO:0042593~glucose homeostasis	5	0.00940891	0.206347	IL6, IGFBP5, WFS1, FFAR2, FBN1
GOTERM_BP_DIRECT	GO:0007568~aging	6	0.0113959	0.241758	COL3A1, IL6, EDNRB, IGFBP5, HTR2A, ADRA1A
GOTERM_BP_DIRECT	GO:0019229~regulation of vasoconstriction	3	0.0114037	0.241758	HRH1, AGTR1, ADRA1A
GOTERM_BP_DIRECT	GO:0009612~response to mechanical stimulus	4	0.0123827	0.258211	COL3A1, CCNB1, CXCL12, TNC
GOTERM_BP_DIRECT	GO:0046777~protein autophosphorylation	6	0.0134464	0.27149	MELK, GRK5, TTK, NEK2, EGFR, AURKA
GOTERM_BP_DIRECT	GO:0016477~cell migration	6	0.0134464	0.27149	CEACAM1, CDH2, COL5A1, CDK1, S1PR1, ITGAV
GOTERM_BP_DIRECT	GO:0051000~positive regulation of nitric-oxide synthase activity	3	0.013718	0.272645	HTR2B, AGTR2, APOE
GOTERM_BP_DIRECT	GO:0007268~chemical synaptic transmission	7	0.0139583	0.273153	GABBR2, SNAP25, HTR1F, HTR2B, TACR1, HTR2A, SSTR1
GOTERM_BP_DIRECT	GO:0071398~cellular response to fatty acid	3	0.0149449	0.28803	CCNB1, FFAR2, LDLR
GOTERM_BP_DIRECT	GO:0042632~cholesterol homeostasis	4	0.0154106	0.292571	MYLIP, PCSK9, APOE, LDLR
GOTERM_BP_DIRECT	GO:1903225~negative regulation of endodermal cell differentiation	2	0.0162512	0.299588	COL5A1, COL5A2
GOTERM_BP_DIRECT	GO:0032805~positive regulation of low-density lipoprotein particle receptor catabolic process	2	0.0162512	0.299588	PCSK9, APOE
GOTERM_BP_DIRECT	GO:0010951~negative regulation of endopeptidase activity	5	0.0172958	0.302526	COL28A1, SERPINA1, PTTG1, SERPIND1, COL6A3
GOTERM_BP_DIRECT	GO:0007596~blood coagulation	6	0.0175163	0.302526	COL1A1, SERPINA1, SERPIND1, ANO6, F2RL2, F2RL3
GOTERM_BP_DIRECT	GO:0000070~mitotic sister chromatid segregation	3	0.0175344	0.302526	NUSAP1, NEK2, NDC80
GOTERM_BP_DIRECT	GO:0070372~regulation of ERK1 and ERK2 cascade	3	0.0175344	0.302526	CEACAM1, FN1, CYR61
GOTERM_BP_DIRECT	GO:0050900~leukocyte migration	5	0.017772	0.302526	COL1A1, CEACAM1, FN1, ITGAV, CEACAM8
GOTERM_BP_DIRECT	GO:0006915~apoptotic process	11	0.0178376	0.302526	RNF144B, TPX2, DAB2, MELK, GRK5, EVA1A, ZBTB16, CDK1, PCSK9, ARRB1, ADRA1A
GOTERM_BP_DIRECT	GO:0006898~receptor-mediated endocytosis	6	0.0182657	0.305711	DAB2, SNX9, ADRB2, APOE, LDLR, EGFR
GOTERM_BP_DIRECT	GO:0071300~cellular response to retinoic acid	4	0.0195474	0.322913	COL1A1, FZD4, WNT5A, TNC
GOTERM_BP_DIRECT	GO:0001934~positive regulation of protein phosphorylation	5	0.0202752	0.326842	DAB2, EDNRB, ARRB1, CYR61, EGFR
GOTERM_BP_DIRECT	GO:0035987~endodermal cell differentiation	3	0.0202992	0.326842	COL6A1, FN1, ITGAV
GOTERM_BP_DIRECT	GO:0006955~immune response	9	0.0221915	0.352846	CXCL6, CCL13, IL6, CXCL12, CCR8, CEACAM8, CXCL13, CXCL5, FCAR
GOTERM_BP_DIRECT	GO:0035583~sequestering of TGFbeta in extracellular matrix	2	0.0242782	0.376609	LTBP1, FBN1
GOTERM_BP_DIRECT	GO:0048592~eye morphogenesis	2	0.0242782	0.376609	COL5A1, COL5A2
GOTERM_BP_DIRECT	GO:0045765~regulation of angiogenesis	3	0.0263297	0.403511	IL6, PROK2, CXCL13
GOTERM_BP_DIRECT	GO:0031145~anaphase-promoting complex-dependent catabolic process	4	0.0267921	0.405709	CCNB1, PTTG1, CDK1, AURKA
GOTERM_BP_DIRECT	GO:0001558~regulation of cell growth	4	0.0276741	0.414135	CEACAM1, IGFBP5, AGTR1, CYR61
GOTERM_BP_DIRECT	GO:0043410~positive regulation of MAPK cascade	4	0.0285715	0.422592	IL6, CDH2, ADRB2, ADRA1A
GOTERM_BP_DIRECT	GO:0043588~skin development	3	0.0312672	0.445756	COL3A1, COL5A1, COL5A2
GOTERM_BP_DIRECT	GO:0002018~renin-angiotensin regulation of aldosterone production	2	0.0322402	0.445756	AGTR1, AGTR2
GOTERM_BP_DIRECT	GO:0046602~regulation of mitotic centrosome separation	2	0.0322402	0.445756	NEK2, KIF11
GOTERM_BP_DIRECT	GO:0042159~lipoprotein catabolic process	2	0.0322402	0.445756	APOE, LDLR
GOTERM_BP_DIRECT	GO:0010513~positive regulation of phosphatidylinositol biosynthetic process	2	0.0322402	0.445756	HTR2B, HTR2A
GOTERM_BP_DIRECT	GO:0010989~negative regulation of low-density lipoprotein particle clearance	2	0.0322402	0.445756	MYLIP, PCSK9
GOTERM_BP_DIRECT	GO:0001822~kidney development	4	0.0332878	0.455292	CENPF, WFS1, AGTR1, PCSK9
GOTERM_BP_DIRECT	GO:0090307~mitotic spindle assembly	3	0.0347452	0.47017	TPX2, NEK2, KIF11
GOTERM_BP_DIRECT	GO:0034446~substrate adhesion-dependent cell spreading	3	0.0383659	0.513699	FZD4, FN1, ITGAV
GOTERM_BP_DIRECT	GO:0007100~mitotic centrosome separation	2	0.0401377	0.516869	KIF11, AURKA
GOTERM_BP_DIRECT	GO:0051055~negative regulation of lipid biosynthetic process	2	0.0401377	0.516869	CEACAM1, APOE
GOTERM_BP_DIRECT	GO:1990314~cellular response to insulin-like growth factor stimulus	2	0.0401377	0.516869	CCNA2, FBN1
GOTERM_BP_DIRECT	GO:0006953~acute-phase response	3	0.040228	0.516869	IL6, SERPINA1, FN1
GOTERM_BP_DIRECT	GO:0030182~neuron differentiation	4	0.0427303	0.54353	FZD4, WNT5A, S1PR1, PCSK9
GOTERM_BP_DIRECT	GO:0051209~release of sequestered calcium ion into cytosol	3	0.0440523	0.554797	HTR1F, HTR2B, HTR2A
GOTERM_BP_DIRECT	GO:0045740~positive regulation of DNA replication	3	0.0460132	0.573812	IL6, CDK1, EGFR
GOTERM_BP_DIRECT	GO:0035556~intracellular signal transduction	8	0.0473062	0.576069	PLCB4, MELK, IGFBP5, ASB5, AGTR2, ASB2, ADRA1A, ADCY5
GOTERM_BP_DIRECT	GO:0007229~integrin-mediated signaling pathway	4	0.0473129	0.576069	COL3A1, DAB2, CEACAM1, ITGAV
GOTERM_BP_DIRECT	GO:0032964~collagen biosynthetic process	2	0.0479712	0.576069	COL1A1, COL5A1
GOTERM_BP_DIRECT	GO:0045429~positive regulation of nitric oxide biosynthetic process	3	0.0480058	0.576069	IL6, AGTR2, EGFR
GOTERM_MF_DIRECT	GO:0005201~extracellular matrix structural constituent	10	2.95288e-09	8.74051e-07	COL1A1, COL3A1, COL15A1, COL5A1, COL24A1, COL14A1, COL4A4, COL5A2, MATN3, FBN1
GOTERM_MF_DIRECT	GO:0004842~ubiquitin-protein transferase activity	12	6.80362e-05	0.00776986	RNF144B, MYLIP, HECTD2, HECW2, RNF182, TRIM36, NEDD4L, KLHL3, KLHL13, FBXO32, DZIP3, KLHL41
GOTERM_MF_DIRECT	GO:0048407~platelet-derived growth factor binding	4	7.87485e-05	0.00776986	COL1A1, COL3A1, COL5A1, COL6A1
GOTERM_MF_DIRECT	GO:0008201~heparin binding	8	0.000302412	0.0223785	CXCL6, COL5A1, SERPIND1, FN1, APOE, CXCL13, CYR61, FBN1
GOTERM_MF_DIRECT	GO:0008009~chemokine activity	5	0.000627127	0.0371259	CXCL6, CCL13, CXCL12, CXCL13, CXCL5
GOTERM_MF_DIRECT	GO:0005178~integrin binding	6	0.00154705	0.0763213	COL3A1, COL5A1, FN1, CYR61, EGFR, FBN1
GOTERM_MF_DIRECT	GO:0045236~CXCR chemokine receptor binding	3	0.00220287	0.0931498	CXCL6, CXCL12, CXCL5
GOTERM_MF_DIRECT	GO:0051378~serotonin binding	3	0.00273918	0.10135	HTR1F, HTR2B, HTR2A
GOTERM_MF_DIRECT	GO:0005515~protein binding	86	0.00661128	0.217438	TOP2A, SNAP25, CHRM3, COLGALT2, SERPINA1, MS4A3, PCSK9, ARRB1, MKI67, CYSLTR1, EDNRB, PTTG1, CDH2, NUSAP1, PBK, COL10A1, NEK2, FFAR2, ITGAV, DLGAP5, CEP55, MYLIP, IGFBP5, WNT5A, ANO6, ATP11A, TACR1, KLHL41, DNM3, CCNA2, RNF144B, CEACAM1, PLCB4, MELK, COL6A2, AGTR1, KIF20A, AGTR2, CEACAM8, MATN3, NEDD4L, TTK, ADRB2, PLD1, LTBP1, EGFR, AURKA, CCNB2, SOCS3, CCNB1, GRK5, SPP1, REPS2, SNX9, APOE, KIAA…
GOTERM_MF_DIRECT	GO:0019903~protein phosphatase binding	4	0.0140091	0.414671	CEACAM1, CDH2, NEK2, EGFR
GOTERM_MF_DIRECT	GO:0030594~neurotransmitter receptor activity	3	0.018199	0.424159	HTR1F, HTR2B, HTR2A
GOTERM_MF_DIRECT	GO:0050840~extracellular matrix binding	3	0.018199	0.424159	SPP1, ITGAV, CYR61
GOTERM_MF_DIRECT	GO:0004435~phosphatidylinositol phospholipase C activity	3	0.0195532	0.424159	CHRM3, PLCB4, F2RL2
GOTERM_MF_DIRECT	GO:0004993~G-protein coupled serotonin receptor activity	3	0.0209484	0.424159	HTR1F, HTR2B, HTR2A
GOTERM_MF_DIRECT	GO:0016874~ligase activity	7	0.0214946	0.424159	RNF144B, MYLIP, HECTD2, RNF182, TRIM36, NEDD4L, DZIP3
GOTERM_MF_DIRECT	GO:0008144~drug binding	4	0.0230169	0.425813	TOP2A, CHRM3, HTR2B, HTR2A
GOTERM_MF_DIRECT	GO:0004693~cyclin-dependent protein serine/threonine kinase activity	3	0.03014	0.492446	CCNB2, CCNB1, CDK1
GOTERM_MF_DIRECT	GO:0070326~very-low-density lipoprotein particle receptor binding	2	0.0316097	0.492446	PCSK9, APOE
GOTERM_MF_DIRECT	GO:0035173~histone kinase activity	2	0.0316097	0.492446	CCNB1, CDK1
GOTERM_MF_DIRECT	GO:0015057~thrombin receptor activity	2	0.0393559	0.529516	F2RL2, F2RL3
GOTERM_MF_DIRECT	GO:0004945~angiotensin type II receptor activity	2	0.0393559	0.529516	AGTR1, AGTR2
GOTERM_MF_DIRECT	GO:0019871~sodium channel inhibitor activity	2	0.0393559	0.529516	PCSK9, NEDD4L
GOTERM_MF_DIRECT	GO:0004867~serine-type endopeptidase inhibitor activity	4	0.0428263	0.551156	COL28A1, SERPINA1, SERPIND1, COL6A3
GOTERM_MF_DIRECT	GO:0046332~SMAD binding	3	0.0463181	0.560273	COL3A1, DAB2, COL5A2
GOTERM_MF_DIRECT	GO:0002020~protease binding	4	0.0473204	0.560273	SERPINA1, FN1, ITGAV, LDLR
GOTERM_CC_DIRECT	GO:0005788~endoplasmic reticulum lumen	20	4.64648e-16	9.80407e-14	COL28A1, COL18A1, COLGALT2, COL15A1, SERPINA1, COL24A1, COL14A1, WNT5A, COL1A1, COL3A1, COL5A1, COL4A4, COL6A2, P4HA3, COL5A2, COL6A1, COL21A1, COL6A3, COL10A1, SLC27A2
GOTERM_CC_DIRECT	GO:0005581~collagen trimer	15	9.70354e-15	1.02372e-12	COL28A1, COL18A1, COL15A1, COL24A1, COL14A1, COL1A1, COL3A1, COL5A1, COL4A4, COL6A2, COL5A2, COL6A1, COL21A1, COL6A3, COL10A1
GOTERM_CC_DIRECT	GO:0005578~proteinaceous extracellular matrix	19	2.5052e-12	1.46165e-10	COL18A1, COL15A1, SERPINA1, COL24A1, COL14A1, WNT5A, FN1, LTBP1, CYR61, MMP25, COL5A1, COL4A4, COL6A2, COL5A2, COL21A1, COL6A3, COL10A1, MATN3, FBN1
GOTERM_CC_DIRECT	GO:0005576~extracellular region	42	2.7709e-12	1.46165e-10	COL18A1, CCL13, CXCL6, COL15A1, SERPINA1, COL14A1, TNC, CXCL13, NTS, LTBP1, FCAR, CYR61, CXCL5, STC2, SPP1, PROK2, COL10A1, APOE, COL28A1, COL24A1, IGFBP5, SERPIND1, WNT5A, FN1, CP, COL1A1, COL3A1, TF, IL6, CXCL12, COL5A1, COL4A4, COL6A2, COL5A2, COL6A1, COL6A3, COL21A1, AGTR2, F2RL2, MATN3, FBN1, F2RL3
GOTERM_CC_DIRECT	GO:0031012~extracellular matrix	17	1.0956e-09	4.62342e-08	COL18A1, COL15A1, COL14A1, TNC, FN1, LTBP1, CYR61, COL1A1, COL3A1, COL5A1, COL6A2, COL5A2, COL6A1, COL21A1, COL6A3, APOE, FBN1
GOTERM_CC_DIRECT	GO:0005887~integral component of plasma membrane	30	9.08359e-07	3.19439e-05	CHRM3, HTR2B, SLC2A3, ADRB2, HTR2A, SLC2A5, ADRA1A, FCAR, HRH1, CYSLTR1, EDNRB, CCR8, ITGAV, FFAR2, LDLR, GABBR2, FZD4, GOLM1, HTR1F, GPR4, TACR1, SSTR1, PTPRB, CEACAM1, SLCO4C1, AGTR1, CEACAM8, AGTR2, F2RL2, F2RL3
GOTERM_CC_DIRECT	GO:0005886~plasma membrane	58	1.17093e-06	3.52951e-05	SNAP25, CHRM3, HTR2B, PCSK9, ARRB1, SLC2A3, HTR2A, SLC2A5, ADRA1A, FCAR, MMP25, CYSLTR1, EDNRB, EVA1A, CDH2, CCR8, FFAR2, ITGAV, MYLIP, TAS2R50, WNT5A, ANO6, ATP11A, TACR1, SSTR1, KLHL41, CEACAM1, MELK, AGTR1, AGTR2, CEACAM8, SUCNR1, CLEC12A, NEDD4L, ADRB2, EGFR, ADCY5, HRH1, HCAR1, GRK5, CXCR1, S1PR1, SNX9, APOE, KIAA0319, LDLR, GABBR2, FZD4, HTR1F, ZBTB16, GPR4, SYNJ2, SYT8, DAB2, NECAP1, SLCO4…
GOTERM_CC_DIRECT	GO:0005615~extracellular space	28	3.5349e-06	9.32329e-05	COL18A1, CCL13, CXCL6, COL15A1, SERPINA1, COL14A1, TNC, PCSK9, CXCL13, EGFR, CXCL5, STC2, SPP1, APOE, SERPIND1, GOLM1, WNT5A, FN1, CP, COL1A1, COL3A1, TF, IL6, CXCL12, COL6A2, COL6A3, CEACAM8, FBN1
GOTERM_CC_DIRECT	GO:0030496~midbody	9	6.92298e-06	0.000162305	ASPM, CENPF, KIF4A, CDK1, NEK2, KIF20A, KLHL13, CEP55, AURKA
GOTERM_CC_DIRECT	GO:0005819~spindle	7	0.00034403	0.00684422	TPX2, CENPF, NUSAP1, TTK, KIF20A, KIF11, AURKA
GOTERM_CC_DIRECT	GO:0005876~spindle microtubule	5	0.000356808	0.00684422	KIF4A, NUSAP1, CDK1, KIF11, AURKA
GOTERM_CC_DIRECT	GO:0005905~clathrin-coated pit	5	0.000839804	0.0147666	DAB2, TF, NECAP1, ARRB1, LDLR
GOTERM_CC_DIRECT	GO:0016324~apical plasma membrane	9	0.00186238	0.0302278	TF, CEACAM1, CDH2, FN1, ADRB2, SLC2A5, PLD1, EGFR, F2RL2
GOTERM_CC_DIRECT	GO:0005604~basement membrane	5	0.00321062	0.0483886	COL28A1, COL18A1, COL5A1, TNC, FBN1
GOTERM_CC_DIRECT	GO:0070062~extracellular exosome	35	0.0039998	0.0562639	COL18A1, COL15A1, SERPINA1, SUCNR1, COL14A1, NEDD4L, SLC2A3, SLC2A5, CDH2, SPP1, ITGAV, SNX9, APOE, SERPIND1, FZD4, GOLM1, WNT5A, FN1, ANO6, CP, DNM3, DAB2, TF, CEACAM1, CXCL12, COL5A1, COL6A2, COL6A1, SLCO4C1, CDK1, COL6A3, TRIM36, CEACAM8, SLC27A2, FBN1
GOTERM_CC_DIRECT	GO:0005623~cell	5	0.00740628	0.0976704	CCL13, PROK2, APOE, CXCL13, CP
GOTERM_CC_DIRECT	GO:0048471~perinuclear region of cytoplasm	12	0.00848616	0.100542	DNM3, SNAP25, CENPF, TF, MS4A3, STC2, SPP1, PCSK9, AGTR2, PLD1, EGFR, AURKA
GOTERM_CC_DIRECT	GO:0005769~early endosome	7	0.00857702	0.100542	TF, PCSK9, ATP11A, ADRB2, APOE, KIAA0319, LDLR
GOTERM_CC_DIRECT	GO:0000922~spindle pole	5	0.00996833	0.108643	TPX2, CENPF, CCNB1, NEK2, KIF11
GOTERM_CC_DIRECT	GO:0005874~microtubule	8	0.0102979	0.108643	DNM3, TPX2, KIF4A, NUSAP1, NEK2, KIF20A, KIF11, AURKA
GOTERM_CC_DIRECT	GO:0016323~basolateral plasma membrane	6	0.0127177	0.127783	CHRM3, CDH2, SLCO4C1, ARRB1, LDLR, EGFR
GOTERM_CC_DIRECT	GO:1990666~PCSK9-LDLR complex	2	0.0153058	0.146796	PCSK9, LDLR
GOTERM_CC_DIRECT	GO:0016020~membrane	27	0.0163885	0.150346	SNAP25, TNC, TTK, KIF11, MKI67, PLD1, EGFR, CCNB2, MMP25, CYSLTR1, CCNB1, CDH2, CXCR1, MLEC, ITGAV, APOE, LDLR, CEP55, ANO6, ATP11A, NDC80, CEACAM1, MELK, NECAP1, KIF4A, COL6A1, CDK1
GOTERM_CC_DIRECT	GO:0005765~lysosomal membrane	7	0.0192881	0.169575	DAB2, EVA1A, COL6A1, ARRB1, ATP11A, PLD1, CP
GOTERM_CC_DIRECT	GO:0005588~collagen type V trimer	2	0.0228712	0.185608	COL5A1, COL5A2
GOTERM_CC_DIRECT	GO:0005589~collagen type VI trimer	2	0.0228712	0.185608	COL6A1, COL6A3
GOTERM_CC_DIRECT	GO:0000776~kinetochore	4	0.0245033	0.191489	CENPF, TTK, NEK2, NDC80
GOTERM_CC_DIRECT	GO:0042383~sarcolemma	4	0.0277494	0.209112	COL6A2, COL6A1, COL6A3, SLC2A5
GOTERM_CC_DIRECT	GO:0005768~endosome	6	0.0299634	0.213665	S1PR1, SNX9, ADRB2, PLD1, LDLR, EGFR
GOTERM_CC_DIRECT	GO:0000942~condensed nuclear chromosome outer kinetochore	2	0.0303789	0.213665	CCNB1, NDC80
GOTERM_CC_DIRECT	GO:0030669~clathrin-coated endocytic vesicle membrane	3	0.0395317	0.269071	FZD4, WNT5A, LDLR
GOTERM_CC_DIRECT	GO:0030425~dendrite	7	0.0448413	0.295672	CHRM3, PLCB4, WFS1, HTR1F, HTR2B, HTR2A, APOE
KEGG_PATHWAY	hsa04974:Protein digestion and absorption	14	4.03945e-11	5.61483e-09	COL18A1, COL15A1, COL24A1, COL14A1, COL1A1, COL3A1, COL5A1, COL4A4, COL6A2, COL5A2, COL6A1, COL21A1, COL6A3, COL10A1
KEGG_PATHWAY	hsa04512:ECM-receptor interaction	13	5.50779e-10	3.82791e-08	COL24A1, TNC, FN1, COL1A1, COL3A1, COL5A1, COL4A4, COL6A2, COL5A2, COL6A1, SPP1, COL6A3, ITGAV
KEGG_PATHWAY	hsa04080:Neuroactive ligand-receptor interaction	17	2.35772e-07	1.09241e-05	GABBR2, CHRM3, HTR1F, HTR2B, TACR1, ADRB2, HTR2A, SSTR1, ADRA1A, HRH1, CYSLTR1, EDNRB, S1PR1, AGTR1, AGTR2, F2RL2, F2RL3
KEGG_PATHWAY	hsa04510:Focal adhesion	14	1.35251e-06	4.69996e-05	COL24A1, TNC, FN1, EGFR, COL1A1, COL3A1, COL5A1, COL4A4, COL6A2, COL5A2, COL6A1, SPP1, COL6A3, ITGAV
KEGG_PATHWAY	hsa04020:Calcium signaling pathway	12	1.22165e-05	0.000339619	CHRM3, CYSLTR1, HRH1, PLCB4, EDNRB, AGTR1, HTR2B, TACR1, ADRB2, HTR2A, ADRA1A, EGFR
KEGG_PATHWAY	hsa05146:Amoebiasis	9	4.78326e-05	0.00110812	COL1A1, COL3A1, IL6, PLCB4, COL5A1, COL24A1, COL4A4, COL5A2, FN1
KEGG_PATHWAY	hsa04151:PI3K-Akt signaling pathway	15	8.24994e-05	0.0016382	COL24A1, TNC, FN1, EGFR, COL1A1, COL3A1, IL6, COL5A1, COL4A4, COL6A2, COL5A2, COL6A1, SPP1, COL6A3, ITGAV
KEGG_PATHWAY	hsa04062:Chemokine signaling pathway	11	9.76237e-05	0.00169621	CXCL6, CCL13, CXCL12, PLCB4, GRK5, CXCR1, CCR8, ARRB1, CXCL13, CXCL5, ADCY5
KEGG_PATHWAY	hsa05200:Pathways in cancer	14	0.00108691	0.0158372	FZD4, ZBTB16, WNT5A, FN1, EGFR, ADCY5, IL6, CXCL12, PLCB4, EDNRB, COL4A4, AGTR1, ITGAV, F2RL3
KEGG_PATHWAY	hsa04611:Platelet activation	8	0.00113937	0.0158372	COL1A1, COL3A1, PLCB4, COL5A1, COL24A1, COL5A2, F2RL3, ADCY5
KEGG_PATHWAY	hsa04024:cAMP signaling pathway	9	0.00317536	0.040125	GABBR2, HCAR1, SUCNR1, HTR1F, FFAR2, ADRB2, SSTR1, PLD1, ADCY5
KEGG_PATHWAY	hsa04540:Gap junction	6	0.0047209	0.0546837	PLCB4, CDK1, HTR2B, HTR2A, EGFR, ADCY5
KEGG_PATHWAY	hsa04144:Endocytosis	9	0.0101774	0.10882	DNM3, DAB2, GRK5, CXCR1, NEDD4L, ARRB1, PLD1, LDLR, EGFR
KEGG_PATHWAY	hsa04114:Oocyte meiosis	6	0.01236	0.122717	CCNB2, CCNB1, PTTG1, CDK1, AURKA, ADCY5
KEGG_PATHWAY	hsa04110:Cell cycle	6	0.0191547	0.1775	CCNA2, CCNB2, CCNB1, PTTG1, CDK1, TTK
KEGG_PATHWAY	hsa04970:Salivary secretion	5	0.0222576	0.188988	CHRM3, PLCB4, ADRB2, ADRA1A, ADCY5
KEGG_PATHWAY	hsa04914:Progesterone-mediated oocyte maturation	5	0.0231136	0.188988	CCNA2, CCNB2, CCNB1, CDK1, ADCY5
KEGG_PATHWAY	hsa04068:FoxO signaling pathway	6	0.0257995	0.199229	CCNB2, IL6, CCNB1, S1PR1, FBXO32, EGFR
KEGG_PATHWAY	hsa04261:Adrenergic signaling in cardiomyocytes	6	0.0288252	0.210879	PLCB4, AGTR1, ADRB2, AGTR2, ADRA1A, ADCY5
KEGG_PATHWAY	hsa04060:Cytokine-cytokine receptor interaction	8	0.0317682	0.220789	CXCL6, CCL13, IL6, CXCL12, CXCR1, CCR8, CXCL13, CXCL5
KEGG_PATHWAY	hsa04750:Inflammatory mediator regulation of TRP channels	5	0.0338589	0.224113	HRH1, PLCB4, HTR2B, HTR2A, ADCY5
KEGG_PATHWAY	hsa04916:Melanogenesis	5	0.0360784	0.22795	PLCB4, EDNRB, FZD4, WNT5A, ADCY5
KEGG_PATHWAY	hsa04924:Renin secretion	4	0.0455455	0.272683	PLCB4, AGTR1, ADRB2, ADCY5
KEGG_PATHWAY	hsa04022:cGMP-PKG signaling pathway	6	0.0472777	0.272683	PLCB4, EDNRB, AGTR1, ADRB2, ADRA1A, ADCY5
KEGG_PATHWAY	hsa04726:Serotonergic synapse	5	0.0497668	0.272683	PLCB4, HTR1F, HTR2B, HTR2A, ADCY5
